# Supplementary material for: The de novo Purine Biosynthesis Pathway Is the Only Commonly Regulated Cellular Pathway during Biofilm Formation in TSB-Based Medium in Staphylococcus aureus and Enterococcus faecalis
Source: Microbiol Spectr. 2021 Dec 22;9(3):e00804-21. doi: 10.1128/Spectrum.00804-21 (PMC8693917; doi:10.1128/Spectrum.00804-21)
Supplement: SUPPLEMENTAL FILE 1 — Supplemental material. Download SPECTRUM00804-21_Supp_2_seq7.xlsx, XLSX file, 0.02 MB [file spectrum00804-21_supp_2_seq7.xlsx]

## Sheet: S. aureus
Locus_tag	Gene symbol	description	Differential Expression Log2 Ratio SH1000 TSB	Differential Expression Log2 Ratio SH1000 BHI	Differential Expression Log2 Ratio USA300 TSB	Differential Expression Log2 Ratio USA300 BHI
SAOUHSC_00142	fdh	formate dehydrogenase, NAD-dependent, fdh	8.93568	6.9586	3.20229	4.852
SAOUHSC_00196	fadB	conserved hypothetical protein putative beta-keto-reductase	3.05844	2.85649	1.5	2.36458
SAOUHSC_02334	ssbB	bacteriophage L54a, single-stranded DNA binding protein	2.68406	1.57091	3.44993	3.24528
SAOUHSC_00197	fadD	conserved hypothetical protein putative dehydrogenase	3.32967	2.83289	2.01964	2.16886
SAOUHSC_02988	asp1	conserved hypothetical protein accessory Sec system protein Asp1	1.96187	3.21729	2.37242	2.39258
SAOUHSC_02986	asp3	conserved hypothetical protein accessory Sec system protein Asp3	2.21051	2.88884	2.14432	2.21251
SAOUHSC_02987	asp2	conserved hypothetical protein accessory Sec system protein Asp2	1.85384	3.01082	2.16776	2.28254
SAOUHSC_01490	hup	DNA-binding protein HU	1.00939	1.16622	2.48887	3.91628
SAOUHSC_01007	folD	FolD bifunctional protein	2.56668	1.01639	2.15082	2.76428
SAOUHSC_01707		conserved hypothetical protein Natural resistance-associated macrophage protein divalent cation transport	2.24984	1.88945	2.2312	1.99775
SAOUHSC_00300	gehB	lipase	1.24748	2.33013	1.65169	2.5777
SAOUHSC_01708	pxpA	LamB/YcsF family protein	2.58973	1.31568	2.0917	1.70024
SAOUHSC_02562	ureE	urease accessory protein UreE	-1.29595	-0.851878	2.40023	2.88992
SAOUHSC_02563	ureF	urease accessory protein UreF	-1.51107	-0.856577	2.44047	2.73687
SAOUHSC_02565	ureD	urease accessory protein UreD	-1.28525	-0.720847	2.22522	2.47356
SAOUHSC_02564	ureG	urease accessory protein UreG	-1.37428	-0.841975	2.24182	2.4183
SAOUHSC_02725		conserved hypothetical protein drug resistance transporter	-2.40872	-1.26981	-2.16394	-1.19999
SAOUHSC_03045	cspB	cold shock protein	-1.8057	-1.13423	-2.25087	-2.51692
SAOUHSC_00330		conserved hypothetical protein	-2.46984	-1.28961	-2.6512	-1.92528
SAOUHSC_02667	gltT	conserved hypothetical protein symporteur proton/glutamate symport protein	-2.92094	-1.72875	-2.15847	-2.57309
SAOUHSC_00716	saeQ	conserved hypothetical protein	-2.27739	-0.994932	-4.74639	-2.52948
SAOUHSC_01953	epiA	Gallidermin superfamily epiA protein	-5.16264	-2.45579	-2.73913	-2.02924
SAOUHSC_02709	hlgC	leukocidin s subunit precursor	-1.9448	-1.15062	-5.5848	-3.78627
SAOUHSC_02708	hlgA	gamma-hemolysin h-gamma-II subunit	-2.69073	-1.30823	-6.14131	-4.49871
SAOUHSC_01115	scc	conserved hypothetical protein involved in expression of fibrinogen binding protein	-3.35253	-3.21293	-5.02462	-3.89489
SAOUHSC_01451	ilvA1	threonine dehydratase	-3.72111	-5.69008	-2.49559	-3.69751
SAOUHSC_02883		LysM domain protein	-3.42672	-4.98004	-3.21463	-4.64671
SAOUHSC_00717	saeP	conserved hypothetical protein	-5.75869	-3.6644	-6.06244	-3.04924
SAOUHSC_01114	efb	fibrinogen-binding protein	-5.16639	-3.83887	-5.66927	-4.43422
SAOUHSC_01110	ecb	fibrinogen-binding protein-related	-6.0709	-2.85692	-6.73391	-4.31283

## Sheet: E. faecalis
Locus_tag	Gene symbol	description	Differential Expression Log2 Ratio V583 TSB	Differential Expression Log2 Ratio V583 BHI	Differential Expression Log2 Ratio 29212 TSB	Differential Expression Log2 Ratio 29212 BHI
EF0900	adhE	aldehyde-alcohol dehydrogenase	3.22852	6.58114	5.29115	3.89658
EF3194	lrgA	Murein hydrolase regulator LrgA	3.81492	5.50851	5.36027	4.23746
EF0288	EF0288	hypothetical protein	5.20969	3.41355	6.10519	3.77686
EF0290	metC	cystathionine beta-lyase	4.11369	2.38049	5.01666	5.03192
EF1969	pdxK2	Novel pyridoxal kinase, thiD family	3.22729	2.19004	3.1132	4.31389
EF0282	fabI	enoyl-(acyl-carrier-protein) reductase	3.65764	2.08638	3.21176	3.3355
EF0784	metK	S-adenosylmethionine synthetase	3.16475	2.33381	3.38721	2.57097
EF0283	fabF-1	3-oxoacyl-(acyl-carrier-protein) synthase II	2.76602	2.24749	2.48628	3.76604
EF2885	fabH	3-oxoacyl-(acyl-carrier-protein) synthase III	2.39019	2.23381	2.99328	3.50815
EF2703	EF2703	transcriptional regulator	2.89012	2.55995	1.93724	3.1214
EF3255	EF3255	thiamin biosynthesis lipoprotein ApbE, putative	2.00758	3.24406	3.07226	2.0406
EF0618	EF0618	conserved hypothetical protein HTH-type transcriptional regulator	2.01288	2.71166	3.41195	2.00178
EF0617	EF0617	sulfite exporter TauE/SafE family protein	2.42782	2.8701	3.06007	1.76522
EF1706	EF1706	aminotransferase, class I	2.3713	1.81353	3.34947	2.53634
EF2880	fabF-2	3-oxoacyl-(acyl-carrier-protein) synthase II	2.16671	1.92519	2.72396	3.03472
EF2886	EF2886	transcriptional regulator, MarR family	1.91172	1.86879	2.9666	3.04014
EF3191	EF3191	lipase, putative	1.96219	2.38723	2.59593	2.27934
EF3152	mscL	large conductance mechanosensitive channel protein	2.61622	1.97218	2.25	2.19133
EF3192	EF3192	isochorismatase family protein	1.88512	1.83576	2.6402	2.43744
EF1057	EF1057	Mn2 /Fe2 transporter, NRAMP family	2.88265	2.13216	1.75015	1.57126
EF1192	EF1192	aquaporin Z	2.51809	2.34755	1.75489	1.61521
EF0616	EF0616	ornithine cyclodeaminase, putative	1.70237	2.49032	2.62666	1.35872
EF3254	ubiA	1,4-dihydroxy-2-naphthoate octaprenyltransferase, putative	1.57275	2.41966	2.20289	1.74043
EF1965	cggR	central glycolytic gene repressor CggR	2.10411	1.98921	1.47044	2.36922
EF1248	EF1248	hypothetical protein	2.41522	1.82592	1.48049	1.70323
EF1182	luxS	autoinducer-2 production protein LuxS	2.05594	1.80334	1.63826	1.90865
EF2377	EF2377	amino acid permease family protein	1.77294	1.57628	2.55714	1.30578
EF1640	EF1640	iron compound ABC transporter, permease protein	1.87584	1.82263	1.6183	1.71363
EF1677	EF1677	lipoprotein, putative	-1.49999	-1.54875	-1.50086	-1.42254
EF0987	EF0987	lipoprotein, putative	-1.62717	-1.51395	-1.16349	-1.76198
EF0914	infC	translation initiation factor IF-3	-1.75566	-1.68273	-1.44659	-1.45772
EF3013	mafR	transcriptional regulator	-1.44345	-2.40284	-1.23574	-1.61318
EF2203	EF2203	transcriptional regulator, TetR family	-2.08319	-1.83713	-1.82887	-1.66854
EF1271	nusA	N utilization substance protein A	-1.49778	-1.62831	-2.56584	-2.03024
EF1273	EF1273	ribosomal protein L7A family	-1.69158	-1.79921	-2.55182	-2.20312
EF1897	EF1897	hypothetical protein	-1.87899	-2.58303	-2.07048	-2.37971
EF2874	EF2874	hydrolase, HAD subfamily IIIA	-2.17749	-2.45368	-2.52367	-2.2726
EF1272	EF1272	conserved hypothetical protein	-2.19159	-2.16563	-2.69924	-2.43581
EF1872	EF1872	conserved domain protein	-2.53111	-3.06552	-1.89687	-2.63338
EF0004	recF	DNA replication and repair protein RecF	-2.10865	-2.27146	-3.20114	-2.7303
EF0871	EF0871	cation-transporting ATPase, E1-E2 family	-2.04269	-2.12767	-3.22349	-3.09069
EF3011	EF3011	conserved hypothetical protein	-2.44289	-2.32949	-2.84571	-3.1319
EF3000	EF3000	cytosine/purines, uracil, thiamine, allantoin permease family protein	-2.37676	-2.37526	-4.00656	-3.23457
EF0953	EF0953	hypothetical protein	-2.76678	-2.82474	-3.04321	-3.96612
EF3012	EF3012	membrane protein, putative	-3.14371	-3.95583	-3.59113	-4.23978
EF1191	EF1191	DegV family protein	-3.87144	-3.72552	-3.72903	-4.42027
EF1190	EF1190	conserved hypothetical protein	-4.35028	-4.0787	-4.24486	-4.57123
EF0764	EF0764	hypothetical protein	-4.08525	-3.91476	-5.12808	-4.71528
EF0765	EF0765	hypothetical protein	-4.79059	-4.13194	-5.47282	-4.70323
EF3014	EF3014	cation-transporting ATPase, E1-E2 family	-7.19344	-8.00959	-7.63129	-7.80837
