# Supplementary material for: The de novo Purine Biosynthesis Pathway Is the Only Commonly Regulated Cellular Pathway during Biofilm Formation in TSB-Based Medium in Staphylococcus aureus and Enterococcus faecalis
Source: Microbiol Spectr. 2021 Dec 22;9(3):e00804-21. doi: 10.1128/Spectrum.00804-21 (PMC8693917; doi:10.1128/Spectrum.00804-21)
Supplement: SUPPLEMENTAL FILE 2 — Supplemental material. Download SPECTRUM00804-21_Supp_3_seq8.xlsx, XLSX file, 5.9 MB [file spectrum00804-21_supp_3_seq8.xlsx]

## Sheet: S.a. DEGs; media influenced
	DEGs of S. aureus in TSBg(s) or BHIg(s)								DEGs in S. aureus during biofilm formation										DEGs in S. aureus during biofilm formation influenced by medium
	SH1000			USA300					SH1000				USA300						SH1000			USA300
	Planktonic cells	Biofilm	Planktonic+Biofilm (unique)	Planktonic cells	Biofilm	Planktonic+Biofilm (unique)			BHIgs	TSBgs	All media	Unique (TSBgs+BHIgs+all media)	BHIg	TSBg	All media	Unique (TSBgs+BHIgs+all media)			BHIgs	TSBgs	Unique (TSBgs+BHIgs+all media)	BHIg	TSBg	Unique (TSBgs+BHIgs+all media)
DEGs in BHIg(s)	34	39	70	32	0	32		Upregulated DEGs	42	89	48	117	109	168	126	260		Upregulated DEGs	5	4	29	0	0	41
DEGs in TSBg(s)	21	59	79	43	0	43		Downregulated DEGs	81	116	78	163	142	101	87	206		Downregulated DEGs	3	6	35	4	5	10
DEGs (all medium)	55	98	149	75	0	75		DEGs total	123	205	126	280	251	269	213	466		DEGs total	8	10	64	4	5	51
																		% DEGs influence by medium	6.50407	4.87805	22.8571	1.59363	1.85874	10.9442
	SAOUHSC_01013	EBG00001047317	SAOUHSC_01013	USA300HOU_1053		USA300HOU_1053			SAOUHSC_00142	SAOUHSC_00142	SAOUHSC_00142	SAOUHSC_00142	USA300HOU_0190	USA300HOU_1016	USA300HOU_0190	USA300HOU_0190			SAOUHSC_00142	SAOUHSC_00142	SAOUHSC_00142	USA300HOU_0190	USA300HOU_1016	USA300HOU_0190
	SAOUHSC_01012	SAOUHSC_01136	SAOUHSC_01012	USA300HOU_1490		USA300HOU_1490			SAOUHSC_01136	SAOUHSC_01015	SAOUHSC_01016	SAOUHSC_01136	USA300HOU_1410	USA300HOU_1015	USA300HOU_1015	USA300HOU_1410			SAOUHSC_01136	SAOUHSC_01015	SAOUHSC_01136	USA300HOU_1410	USA300HOU_1015	USA300HOU_1410
	SAOUHSC_01008	SAOUHSC_01321	SAOUHSC_01008	USA300HOU_0534		USA300HOU_0534			EBG00001047317	SAOUHSC_01014	SAOUHSC_01015	EBG00001047317	EBG00001244140	USA300HOU_1017	USA300HOU_1016	EBG00001244140			EBG00001047317	SAOUHSC_01014	EBG00001047317	EBG00001244140	USA300HOU_1017	EBG00001244140
	SAOUHSC_01009	SAOUHSC_01322	SAOUHSC_01009	EBG00001244201		EBG00001244201			SAOUHSC_01135	SAOUHSC_01016	SAOUHSC_01018	SAOUHSC_01135	USA300HOU_1260	USA300HOU_1014	USA300HOU_1014	USA300HOU_1260			SAOUHSC_01135	SAOUHSC_01016	SAOUHSC_01135	USA300HOU_1260	USA300HOU_1014	USA300HOU_1260
	SAOUHSC_01010	SAOUHSC_01320	SAOUHSC_01010	USA300HOU_0294		USA300HOU_0294			SAOUHSC_01307	SAOUHSC_01013	SAOUHSC_01014	SAOUHSC_01307	EBG00001244225	USA300HOU_1013	USA300HOU_1017	EBG00001244225			SAOUHSC_01307	SAOUHSC_01013	SAOUHSC_01307	EBG00001244225	USA300HOU_1013	EBG00001244225
	SAOUHSC_01017	SAOUHSC_01135	SAOUHSC_01017	USA300HOU_1909		USA300HOU_1909			SAOUHSC_00141	SAOUHSC_01017	SAOUHSC_01017	SAOUHSC_00141	EBG00001244169	USA300HOU_1010	USA300HOU_1013	EBG00001244169			SAOUHSC_00141	SAOUHSC_01017	SAOUHSC_00141	EBG00001244169	USA300HOU_1010	EBG00001244169
	SAOUHSC_01015	SAOUHSC_01319	SAOUHSC_01015	USA300HOU_0802		USA300HOU_0802			SAOUHSC_00561	SAOUHSC_01018	SAOUHSC_01136	SAOUHSC_00561	EBG00001244143	USA300HOU_1011	USA300HOU_1011	EBG00001244143			SAOUHSC_00561	SAOUHSC_01018	SAOUHSC_00561	EBG00001244143	USA300HOU_1011	EBG00001244143
	SAOUHSC_01014	SAOUHSC_00435	SAOUHSC_01014	USA300HOU_1434		USA300HOU_1434			SAOUHSC_02988	SAOUHSC_01012	SAOUHSC_01422	SAOUHSC_02988	USA300HOU_2270	USA300HOU_1018	USA300HOU_1010	USA300HOU_2270			SAOUHSC_02988	SAOUHSC_01012	SAOUHSC_02988	USA300HOU_2270	USA300HOU_1018	USA300HOU_2270
	SAOUHSC_01011	SAOUHSC_00436	SAOUHSC_01011	USA300HOU_0632		USA300HOU_0632			SAOUHSC_02260	SAOUHSC_01008	SAOUHSC_01013	SAOUHSC_02260	USA300HOU_0996	USA300HOU_1009	USA300HOU_1018	USA300HOU_0996			SAOUHSC_02260	SAOUHSC_01008	SAOUHSC_02260	USA300HOU_0996	USA300HOU_1009	USA300HOU_0996
	SAOUHSC_01016	SAOUHSC_02923	SAOUHSC_01016	USA300HOU_2564		USA300HOU_2564			SAOUHSC_01422	SAOUHSC_01009	SAOUHSC_00197	SAOUHSC_01422	EBG00001244199	USA300HOU_1012	USA300HOU_1012	EBG00001244199			SAOUHSC_01422	SAOUHSC_01009	SAOUHSC_01422	EBG00001244199	USA300HOU_1012	EBG00001244199
	EBG00001047317	SAOUHSC_A02771	EBG00001047317	USA300HOU_2166		USA300HOU_2166			SAOUHSC_02987	SAOUHSC_01010	SAOUHSC_01135	SAOUHSC_02987	USA300HOU_2642	USA300HOU_2379	USA300HOU_1009	USA300HOU_2642			SAOUHSC_02987	SAOUHSC_01010	SAOUHSC_02987	USA300HOU_2642	USA300HOU_2379	USA300HOU_2642
	SAOUHSC_01018	SAOUHSC_00846	SAOUHSC_01018	USA300HOU_2382		USA300HOU_2382			SAOUHSC_02986	SAOUHSC_01011	SAOUHSC_01307	SAOUHSC_02986	USA300HOU_2269	USA300HOU_2383	USA300HOU_2270	USA300HOU_2269			SAOUHSC_02986	SAOUHSC_01011	SAOUHSC_02986	USA300HOU_2269	USA300HOU_2383	USA300HOU_2269
	SAOUHSC_01794	EBG00001047212	SAOUHSC_01794	USA300HOU_2115		USA300HOU_2115			SAOUHSC_00196	EBG00001047317	SAOUHSC_00561	SAOUHSC_00196	USA300HOU_2014	USA300HOU_0139	EBG00001244140	USA300HOU_2014			SAOUHSC_00196	EBG00001047317	SAOUHSC_00196	USA300HOU_2014	USA300HOU_0139	USA300HOU_2014
	SAOUHSC_00019	SAOUHSC_01398	SAOUHSC_00019	USA300HOU_2076		USA300HOU_2076			SAOUHSC_00197	SAOUHSC_01136	SAOUHSC_00141	SAOUHSC_00197	USA300HOU_0456	USA300HOU_0920	USA300HOU_0139	USA300HOU_0456			SAOUHSC_00197	SAOUHSC_01136	SAOUHSC_00197	USA300HOU_0456	USA300HOU_0920	USA300HOU_0456
	SAOUHSC_02425	SAOUHSC_02260	SAOUHSC_02425	USA300HOU_2369		USA300HOU_2369			SAOUHSC_02312	SAOUHSC_01135	SAOUHSC_00196	SAOUHSC_02312	USA300HOU_2699	USA300HOU_0294	USA300HOU_1410	USA300HOU_2699			SAOUHSC_02312	SAOUHSC_01135	SAOUHSC_02312	USA300HOU_2699	USA300HOU_0294	USA300HOU_2699
	SAOUHSC_00156	SAOUHSC_01397	SAOUHSC_00156	USA300HOU_2383		USA300HOU_2383			SAOUHSC_02314	SAOUHSC_00019	SAOUHSC_01416	SAOUHSC_02314	USA300HOU_2670	USA300HOU_0017	USA300HOU_0456	USA300HOU_2670			SAOUHSC_02314	SAOUHSC_00019	SAOUHSC_02314	USA300HOU_2670	USA300HOU_0017	USA300HOU_2670
	SAOUHSC_02809	SAOUHSC_00988	SAOUHSC_02809	USA300HOU_2378		USA300HOU_2378			SAOUHSC_02989	SAOUHSC_01416	SAOUHSC_01845	SAOUHSC_02989	USA300HOU_2700	USA300HOU_1472	USA300HOU_2700	USA300HOU_2700			SAOUHSC_02989	SAOUHSC_01416	SAOUHSC_02989	USA300HOU_2700	USA300HOU_1472	USA300HOU_2700
	SAOUHSC_01135	SAOUHSC_00169	SAOUHSC_01135	USA300HOU_1379		USA300HOU_1379			SAOUHSC_02976	SAOUHSC_01422	SAOUHSC_02083	SAOUHSC_02976	USA300HOU_2200	USA300HOU_0190	USA300HOU_2269	USA300HOU_2200			SAOUHSC_02976	SAOUHSC_01422	SAOUHSC_02976	USA300HOU_2200	USA300HOU_0190	USA300HOU_2200
	SAOUHSC_01136	SAOUHSC_01832	SAOUHSC_01136	USA300HOU_0919		USA300HOU_0919			SAOUHSC_02851	SAOUHSC_00197	SAOUHSC_01012	SAOUHSC_02851	USA300HOU_0065	USA300HOU_0455	USA300HOU_0455	USA300HOU_0065			SAOUHSC_02851	SAOUHSC_00197	SAOUHSC_02851	USA300HOU_0065	USA300HOU_0455	USA300HOU_0065
	SAOUHSC_02862	SAOUHSC_01897	SAOUHSC_02862	USA300HOU_2379		USA300HOU_2379			SAOUHSC_02566	SAOUHSC_01845	SAOUHSC_00198	SAOUHSC_02566	EBG00001244245	USA300HOU_2664	USA300HOU_1260	EBG00001244245			SAOUHSC_02566	SAOUHSC_01845	SAOUHSC_02566	EBG00001244245	USA300HOU_2664	EBG00001244245
	SAOUHSC_01948	SAOUHSC_00927	SAOUHSC_01948	USA300HOU_0017		USA300HOU_0017			SAOUHSC_00195	SAOUHSC_00198	SAOUHSC_02988	SAOUHSC_00195	USA300HOU_1801	USA300HOU_1447	EBG00001244225	USA300HOU_1801			SAOUHSC_00195	SAOUHSC_00198	SAOUHSC_00195	USA300HOU_1801	USA300HOU_1447	USA300HOU_1801
	SAOUHSC_02661	SAOUHSC_00987	SAOUHSC_02661	USA300HOU_0920		USA300HOU_0920			SAOUHSC_02311	SAOUHSC_01105	EBG00001047317	SAOUHSC_02311	USA300HOU_1352	USA300HOU_0456	USA300HOU_1178	USA300HOU_1352			SAOUHSC_02311	SAOUHSC_01105	SAOUHSC_02311	USA300HOU_1352	USA300HOU_0456	USA300HOU_1352
	SAOUHSC_00157	SAOUHSC_02161	SAOUHSC_00157	USA300HOU_1018		USA300HOU_1018			SAOUHSC_00513	SAOUHSC_00196	SAOUHSC_01011	SAOUHSC_00513	USA300HOU_1178	USA300HOU_1251	USA300HOU_2379	USA300HOU_1178			SAOUHSC_00513	SAOUHSC_00196	SAOUHSC_00513	USA300HOU_1178	USA300HOU_1251	USA300HOU_1178
	SAOUHSC_02662	SAOUHSC_00986	SAOUHSC_02662	USA300HOU_1017		USA300HOU_1017			SAOUHSC_00512	SAOUHSC_02841	SAOUHSC_01008	SAOUHSC_00512	USA300HOU_2272	USA300HOU_1434	EBG00001244245	USA300HOU_2272			SAOUHSC_00512	SAOUHSC_02841	SAOUHSC_00512	USA300HOU_2272	USA300HOU_1434	USA300HOU_2272
	SAOUHSC_00411	SAOUHSC_00330	SAOUHSC_00411	USA300HOU_1009		USA300HOU_1009			SAOUHSC_01666	SAOUHSC_00411	SAOUHSC_01009	SAOUHSC_01666	USA300HOU_0455	USA300HOU_2700	USA300HOU_1447	USA300HOU_0455			SAOUHSC_01666	SAOUHSC_00411	SAOUHSC_01666	USA300HOU_0455	USA300HOU_2700	USA300HOU_0455
	SAOUHSC_00254	SAOUHSC_00401	SAOUHSC_00254	USA300HOU_1016		USA300HOU_1016			SAOUHSC_03001	SAOUHSC_00561	SAOUHSC_02986	SAOUHSC_03001	USA300HOU_0075	USA300HOU_2411	USA300HOU_2271	USA300HOU_0075			SAOUHSC_03001	SAOUHSC_00561	SAOUHSC_03001	USA300HOU_0075	USA300HOU_2411	USA300HOU_0075
	SAOUHSC_02751	SAOUHSC_01834	SAOUHSC_02751	USA300HOU_1015		USA300HOU_1015			SAOUHSC_00647	SAOUHSC_A02680	SAOUHSC_01010	SAOUHSC_00647	USA300HOU_0995	USA300HOU_2270	USA300HOU_1251	USA300HOU_0995			SAOUHSC_00647	SAOUHSC_A02680	SAOUHSC_00647	USA300HOU_0995	USA300HOU_2270	USA300HOU_0995
	SAOUHSC_03009	SAOUHSC_02925	SAOUHSC_03009	USA300HOU_1011		USA300HOU_1011			SAOUHSC_01266	SAOUHSC_01218	SAOUHSC_01105	SAOUHSC_01266	USA300HOU_2075	USA300HOU_1473	USA300HOU_2272	USA300HOU_2075			SAOUHSC_01266	SAOUHSC_01218	SAOUHSC_01266	USA300HOU_2075	USA300HOU_1473	USA300HOU_2075
	SAOUHSC_01947	SAOUHSC_01334	SAOUHSC_01947	USA300HOU_1014		USA300HOU_1014			SAOUHSC_01037	EBG00001047332	SAOUHSC_02987	SAOUHSC_01037	USA300HOU_2271	USA300HOU_0949	USA300HOU_1451	USA300HOU_2271			SAOUHSC_01037	EBG00001047332	SAOUHSC_01037	USA300HOU_2271	USA300HOU_0949	USA300HOU_2271
	SAOUHSC_00057	SAOUHSC_01985	SAOUHSC_00057	USA300HOU_1013		USA300HOU_1013			SAOUHSC_00511	SAOUHSC_00141	SAOUHSC_00195	SAOUHSC_00511	USA300HOU_2641	USA300HOU_2438	USA300HOU_2411	USA300HOU_2641			SAOUHSC_00511	SAOUHSC_00141	SAOUHSC_00511	USA300HOU_2641	USA300HOU_2438	USA300HOU_2641
	SAOUHSC_00058	SAOUHSC_01421	SAOUHSC_00058	USA300HOU_1010		USA300HOU_1010			SAOUHSC_00300	SAOUHSC_00295	SAOUHSC_01666	SAOUHSC_00300	USA300HOU_1008	USA300HOU_1792	EBG00001244143	USA300HOU_1008			SAOUHSC_00300	SAOUHSC_00295	SAOUHSC_00300	USA300HOU_1008	USA300HOU_1792	USA300HOU_1008
	SAOUHSC_00175	SAOUHSC_00300	SAOUHSC_00175	USA300HOU_1012		USA300HOU_1012			SAOUHSC_00510	SAOUHSC_02334	SAOUHSC_00647	SAOUHSC_00510	USA300HOU_1099	USA300HOU_0801	EBG00001244199	USA300HOU_1099			SAOUHSC_00510	SAOUHSC_02334	SAOUHSC_00510	USA300HOU_1099	USA300HOU_0801	USA300HOU_1099
	SAOUHSC_01945	SAOUHSC_01396	SAOUHSC_01945	USA300HOU_2670		USA300HOU_2670			SAOUHSC_01845	SAOUHSC_01818	SAOUHSC_00411	SAOUHSC_01845	USA300HOU_2273	USA300HOU_2269	USA300HOU_1472	USA300HOU_2273			SAOUHSC_01845	SAOUHSC_01818	SAOUHSC_01845	USA300HOU_2273	USA300HOU_2269	USA300HOU_2273
	SAOUHSC_00812	SAOUHSC_01899	SAOUHSC_00812	USA300HOU_2671		USA300HOU_2671			SAOUHSC_00173	SAOUHSC_01216	SAOUHSC_00129	SAOUHSC_00173	USA300HOU_1870	USA300HOU_2488	USA300HOU_2273	USA300HOU_1870			SAOUHSC_00173	SAOUHSC_01216	SAOUHSC_00173	USA300HOU_1870	USA300HOU_2488	USA300HOU_1870
	SAOUHSC_01170	SAOUHSC_01833	SAOUHSC_01321	USA300HOU_2642		USA300HOU_2642			SAOUHSC_02310	SAOUHSC_01418	SAOUHSC_02334	SAOUHSC_02310	EBG00001244250	USA300HOU_1453	USA300HOU_0294	EBG00001244250			SAOUHSC_02310	SAOUHSC_01418	SAOUHSC_02310	EBG00001244250	USA300HOU_1453	EBG00001244250
	SAOUHSC_02949	SAOUHSC_01394	SAOUHSC_01322	USA300HOU_0145		USA300HOU_0145			SAOUHSC_01504	SAOUHSC_02840	SAOUHSC_01708	SAOUHSC_01504	USA300HOU_2276	USA300HOU_2073	EBG00001244250	USA300HOU_2276			SAOUHSC_01504	SAOUHSC_02840	SAOUHSC_01504	USA300HOU_2276	USA300HOU_2073	USA300HOU_2276
	SAOUHSC_00372	SAOUHSC_00926	SAOUHSC_01320	USA300HOU_1682		USA300HOU_1682			SAOUHSC_00514	SAOUHSC_01708	EBG00001047229	SAOUHSC_00514	USA300HOU_2627	USA300HOU_2378	USA300HOU_2699	USA300HOU_2627			SAOUHSC_00514	SAOUHSC_01708	SAOUHSC_00514	USA300HOU_2627	USA300HOU_2378	USA300HOU_2627
	SAOUHSC_01839	SAOUHSC_01278	SAOUHSC_01319	USA300HOU_1352		USA300HOU_1352			SAOUHSC_00198	SAOUHSC_00195	EBG00001047237	SAOUHSC_00198	USA300HOU_2465	USA300HOU_1459	USA300HOU_1008	USA300HOU_2465			SAOUHSC_00198	SAOUHSC_00195	SAOUHSC_00198	USA300HOU_2465	USA300HOU_1459	USA300HOU_2465
	SAOUHSC_02467	SAOUHSC_02812	SAOUHSC_00435	USA300HOU_2276		USA300HOU_2276			SAOUHSC_01416	SAOUHSC_00647	SAOUHSC_00128	SAOUHSC_01416	USA300HOU_0340	USA300HOU_1178	USA300HOU_0949	USA300HOU_0340			SAOUHSC_01416	SAOUHSC_00647	SAOUHSC_01416	USA300HOU_0340	USA300HOU_1178	USA300HOU_0340
	SAOUHSC_02468	SAOUHSC_02493	SAOUHSC_00436	USA300HOU_2641		USA300HOU_2641			SAOUHSC_01653	SAOUHSC_01007	SAOUHSC_01818	SAOUHSC_01653	USA300HOU_1682	USA300HOU_2358	EBG00001244169	USA300HOU_1682			SAOUHSC_01653	SAOUHSC_01007	SAOUHSC_01653	USA300HOU_1682	USA300HOU_2358	USA300HOU_1682
	SAOUHSC_00974	SAOUHSC_00526	SAOUHSC_02923	USA300HOU_1681		USA300HOU_1681			SAOUHSC_02259	SAOUHSC_02332	SAOUHSC_A02680	SAOUHSC_02259	USA300HOU_0278	USA300HOU_1543	USA300HOU_1473	USA300HOU_0278			SAOUHSC_02259	SAOUHSC_02332	SAOUHSC_02259	USA300HOU_0278	USA300HOU_1543	USA300HOU_0278
	SAOUHSC_00544	SAOUHSC_02495	SAOUHSC_A02771	USA300HOU_0517		USA300HOU_0517			SAOUHSC_02567	SAOUHSC_00157	EBG00001047332	SAOUHSC_02567	USA300HOU_0651	USA300HOU_0046	USA300HOU_2383	USA300HOU_0651			SAOUHSC_02567	SAOUHSC_00157	SAOUHSC_02567	USA300HOU_0651	USA300HOU_0046	USA300HOU_0651
	SAOUHSC_01302	SAOUHSC_01144	SAOUHSC_00846	USA300HOU_0572		USA300HOU_0572			SAOUHSC_01979	SAOUHSC_02249	SAOUHSC_01707	SAOUHSC_01015	USA300HOU_0449	USA300HOU_1451	USA300HOU_2184	USA300HOU_0449			SAOUHSC_01979	SAOUHSC_02249	SAOUHSC_01015	USA300HOU_0449	USA300HOU_1451	USA300HOU_0449
	SAOUHSC_00421	SAOUHSC_01829	EBG00001047212	USA300HOU_0917		USA300HOU_0917			SAOUHSC_01903	SAOUHSC_01666	EBG00001047250	SAOUHSC_01014	USA300HOU_1998	USA300HOU_2271	USA300HOU_0920	USA300HOU_1998			SAOUHSC_01903	SAOUHSC_01666	SAOUHSC_01014	USA300HOU_1998	USA300HOU_2271	USA300HOU_1998
	SAOUHSC_00674	SAOUHSC_00019	SAOUHSC_01398	USA300HOU_0518		USA300HOU_0518			SAOUHSC_02619	SAOUHSC_00656	SAOUHSC_00057	SAOUHSC_01016	USA300HOU_0396	USA300HOU_2382	USA300HOU_1458	USA300HOU_0396			SAOUHSC_02619	SAOUHSC_00656	SAOUHSC_01016	USA300HOU_0396	USA300HOU_2382	USA300HOU_0396
	SAOUHSC_02557	SAOUHSC_00349	SAOUHSC_02260	USA300HOU_0516		USA300HOU_0516			SAOUHSC_02729	SAOUHSC_00057	SAOUHSC_01104	SAOUHSC_01013	USA300HOU_1681	USA300HOU_0058	USA300HOU_2652	USA300HOU_1681			SAOUHSC_02729	SAOUHSC_00057	SAOUHSC_01013	USA300HOU_1681	USA300HOU_0058	USA300HOU_1681
	SAOUHSC_00636	SAOUHSC_00920	SAOUHSC_01397	USA300HOU_0933		USA300HOU_0933			SAOUHSC_03028	SAOUHSC_01104	SAOUHSC_02976	SAOUHSC_01017	USA300HOU_0653	USA300HOU_1469	USA300HOU_1099	USA300HOU_0653			SAOUHSC_03028	SAOUHSC_01104	SAOUHSC_01017	USA300HOU_0653	USA300HOU_1469	USA300HOU_0653
	SAOUHSC_02118	SAOUHSC_02371	SAOUHSC_00988	USA300HOU_0515		USA300HOU_0515			SAOUHSC_00690	SAOUHSC_00129	SAOUHSC_01801	SAOUHSC_01018	USA300HOU_0450	USA300HOU_2040	USA300HOU_0801	USA300HOU_0450			SAOUHSC_00690	SAOUHSC_00129	SAOUHSC_01018	USA300HOU_0450	USA300HOU_2040	USA300HOU_0450
	SAOUHSC_00637	SAOUHSC_02726	SAOUHSC_00169	USA300HOU_2286		USA300HOU_2286			SAOUHSC_00808	SAOUHSC_00241	SAOUHSC_02163	SAOUHSC_01012	USA300HOU_2275	USA300HOU_1450	USA300HOU_0441	USA300HOU_2275			SAOUHSC_00808	SAOUHSC_00241	SAOUHSC_01012	USA300HOU_2275	USA300HOU_1450	USA300HOU_2275
	SAOUHSC_00422	SAOUHSC_00336	SAOUHSC_01832	USA300HOU_1509		USA300HOU_1509			SAOUHSC_01846	SAOUHSC_01307	SAOUHSC_01512	SAOUHSC_01008	USA300HOU_1966	USA300HOU_1464	USA300HOU_2275	USA300HOU_1966			SAOUHSC_01846	SAOUHSC_01307	SAOUHSC_01008	USA300HOU_1966	USA300HOU_1464	USA300HOU_1966
	SAOUHSC_00272	SAOUHSC_02965	SAOUHSC_01897	USA300HOU_1044		USA300HOU_1044			SAOUHSC_02942	SAOUHSC_00928	SAOUHSC_00259	SAOUHSC_01009	USA300HOU_2314	USA300HOU_1478	USA300HOU_0996	USA300HOU_2314			SAOUHSC_02942	SAOUHSC_00928	SAOUHSC_01009	USA300HOU_2314	USA300HOU_1478	USA300HOU_2314
	SAOUHSC_02333	SAOUHSC_02684	SAOUHSC_00927	USA300HOU_1347		USA300HOU_1347			SAOUHSC_00202	SAOUHSC_00658	SAOUHSC_00188	SAOUHSC_01010	USA300HOU_1347	EBG00001244201	USA300HOU_1449	USA300HOU_1347			SAOUHSC_00202	SAOUHSC_00658	SAOUHSC_01010	USA300HOU_1347	EBG00001244201	USA300HOU_1347
	SAOUHSC_02310	SAOUHSC_01757	SAOUHSC_00987	USA300HOU_1864		USA300HOU_1864			SAOUHSC_00420	SAOUHSC_02850	SAOUHSC_00221	SAOUHSC_01011	USA300HOU_2671	USA300HOU_1252	USA300HOU_1471	USA300HOU_2671			SAOUHSC_00420	SAOUHSC_02850	SAOUHSC_01011	USA300HOU_2671	USA300HOU_1252	USA300HOU_2671
	SAOUHSC_02311	SAOUHSC_00577	SAOUHSC_02161	USA300HOU_0650		USA300HOU_0650			SAOUHSC_00435	SAOUHSC_00156	SAOUHSC_00069	SAOUHSC_00019	USA300HOU_1802	USA300HOU_1467	USA300HOU_2274	USA300HOU_1802			SAOUHSC_00435	SAOUHSC_00156	SAOUHSC_00019	USA300HOU_1802	USA300HOU_1467	USA300HOU_1802
	SAOUHSC_02312	SAOUHSC_01448	SAOUHSC_00986	USA300HOU_1020		USA300HOU_1020			SAOUHSC_00259	SAOUHSC_02806	SAOUHSC_01168	SAOUHSC_01105	USA300HOU_1483	USA300HOU_0141	USA300HOU_1467	USA300HOU_1483			SAOUHSC_00259	SAOUHSC_02806	SAOUHSC_01105	USA300HOU_1483	USA300HOU_0141	USA300HOU_1483
		SAOUHSC_02507	SAOUHSC_00330	USA300HOU_1348		USA300HOU_1348			SAOUHSC_00924	SAOUHSC_00655	SAOUHSC_00897	SAOUHSC_02841	USA300HOU_1910	USA300HOU_1443	USA300HOU_1442	USA300HOU_1910			SAOUHSC_00924	SAOUHSC_00655	SAOUHSC_02841	USA300HOU_1910	USA300HOU_1443	USA300HOU_1910
		SAOUHSC_02551	SAOUHSC_00401	USA300HOU_1583		USA300HOU_1583			SAOUHSC_00060	SAOUHSC_00128	SAOUHSC_00436	SAOUHSC_00411	USA300HOU_2274	USA300HOU_1263	USA300HOU_2642	USA300HOU_2274			SAOUHSC_00060	SAOUHSC_00128	SAOUHSC_00411	USA300HOU_2274	USA300HOU_1263	USA300HOU_2274
		SAOUHSC_00529	SAOUHSC_01834	USA300HOU_0189		USA300HOU_0189			SAOUHSC_01124	SAOUHSC_01466	SAOUHSC_00134	SAOUHSC_A02680	USA300HOU_2702	USA300HOU_0425	USA300HOU_2488	USA300HOU_2702			SAOUHSC_01124	SAOUHSC_01466	SAOUHSC_A02680	USA300HOU_2702	USA300HOU_0425	USA300HOU_2702
		SAOUHSC_02499	SAOUHSC_02925	USA300HOU_2014		USA300HOU_2014			SAOUHSC_00279	SAOUHSC_00058	SAOUHSC_02933	SAOUHSC_01218	USA300HOU_2652	USA300HOU_2186	USA300HOU_2438	USA300HOU_2652			SAOUHSC_00279	SAOUHSC_00058	SAOUHSC_01218	USA300HOU_2652	USA300HOU_2186	USA300HOU_2652
		SAOUHSC_02713	SAOUHSC_01334	USA300HOU_0779		USA300HOU_0779			SAOUHSC_01032	SAOUHSC_00500	SAOUHSC_02706	EBG00001047332	USA300HOU_1458	USA300HOU_1436	USA300HOU_0065	USA300HOU_1458			SAOUHSC_01032	SAOUHSC_00500	EBG00001047332	USA300HOU_1458	USA300HOU_1436	USA300HOU_1458
		SAOUHSC_01285	SAOUHSC_01985	USA300HOU_2627		USA300HOU_2627			SAOUHSC_03046	SAOUHSC_02849	SAOUHSC_00808	SAOUHSC_00295	USA300HOU_0421	USA300HOU_1306	USA300HOU_1371	USA300HOU_0421			SAOUHSC_03046	SAOUHSC_02849	SAOUHSC_00295	USA300HOU_0421	USA300HOU_1306	USA300HOU_0421
		SAOUHSC_A00332	SAOUHSC_01421	EBG00001244193		EBG00001244193			SAOUHSC_01884	SAOUHSC_01330	SAOUHSC_01898	SAOUHSC_02334	USA300HOU_2603	USA300HOU_2184	USA300HOU_1459	USA300HOU_2603			SAOUHSC_01884	SAOUHSC_01330	SAOUHSC_02334	USA300HOU_2603	USA300HOU_2184	USA300HOU_2603
		SAOUHSC_00348	SAOUHSC_00300	USA300HOU_0897		USA300HOU_0897			SAOUHSC_02630	SAOUHSC_00152	SAOUHSC_00330	SAOUHSC_01818	USA300HOU_0241	USA300HOU_1433	USA300HOU_1801	USA300HOU_0241			SAOUHSC_02630	SAOUHSC_00152	SAOUHSC_01818	USA300HOU_0241	USA300HOU_1433	USA300HOU_0241
		SAOUHSC_01143	SAOUHSC_01396	USA300HOU_2525		USA300HOU_2525			SAOUHSC_00187	SAOUHSC_00127	SAOUHSC_02667	SAOUHSC_01216	USA300HOU_0994	EBG00001244245	USA300HOU_1478	USA300HOU_0994			SAOUHSC_00187	SAOUHSC_00127	SAOUHSC_01216	USA300HOU_0994	EBG00001244245	USA300HOU_0994
		SAOUHSC_00527	SAOUHSC_01899	USA300HOU_0916		USA300HOU_0916			SAOUHSC_00188	SAOUHSC_01707	SAOUHSC_00427	SAOUHSC_01418	USA300HOU_1695	USA300HOU_0800	USA300HOU_1435	USA300HOU_1695			SAOUHSC_00188	SAOUHSC_01707	SAOUHSC_01418	USA300HOU_1695	USA300HOU_0800	USA300HOU_1695
		SAOUHSC_02840	SAOUHSC_01833	USA300HOU_1827		USA300HOU_1827			SAOUHSC_02400	SAOUHSC_02899	SAOUHSC_00258	SAOUHSC_02840	USA300HOU_2531	USA300HOU_1442	USA300HOU_2651	USA300HOU_2531			SAOUHSC_02400	SAOUHSC_02899	SAOUHSC_02840	USA300HOU_2531	USA300HOU_1442	USA300HOU_2531
		SAOUHSC_02712	SAOUHSC_01394	USA300HOU_2506		USA300HOU_2506			SAOUHSC_00897	EBG00001047250	SAOUHSC_01951	SAOUHSC_01708	USA300HOU_0931	USA300HOU_1466	USA300HOU_1446	USA300HOU_0931			SAOUHSC_00897	EBG00001047250	SAOUHSC_01708	USA300HOU_0931	USA300HOU_1466	USA300HOU_0931
		SAOUHSC_00528	SAOUHSC_00926	USA300HOU_0672		USA300HOU_0672			SAOUHSC_00923	SAOUHSC_00099	SAOUHSC_02618	SAOUHSC_01007	USA300HOU_1328	USA300HOU_2611	USA300HOU_1443	USA300HOU_1328			SAOUHSC_00923	SAOUHSC_00099	SAOUHSC_01007	USA300HOU_1328	USA300HOU_2611	USA300HOU_1328
		SAOUHSC_02681	SAOUHSC_01278	USA300HOU_1870		USA300HOU_1870			SAOUHSC_02809	SAOUHSC_02986	SAOUHSC_02942	SAOUHSC_02332	USA300HOU_0200	USA300HOU_2369	USA300HOU_1792	USA300HOU_0200			SAOUHSC_02809	SAOUHSC_02986	SAOUHSC_02332	USA300HOU_0200	USA300HOU_2369	USA300HOU_0200
		SAOUHSC_01346	SAOUHSC_02812	USA300HOU_0396		USA300HOU_0396			SAOUHSC_00423	SAOUHSC_00126	SAOUHSC_03046	SAOUHSC_00157	USA300HOU_1513	EBG00001244140	USA300HOU_0254	USA300HOU_1513			SAOUHSC_00423	SAOUHSC_00126	SAOUHSC_00157	USA300HOU_1513	EBG00001244140	USA300HOU_1513
		SAOUHSC_02680	SAOUHSC_01170	USA300HOU_1513		USA300HOU_1513			SAOUHSC_01953	SAOUHSC_02452	SAOUHSC_02708	SAOUHSC_02249	USA300HOU_0779	USA300HOU_2515	USA300HOU_0450	USA300HOU_0779			SAOUHSC_01953	SAOUHSC_02452	SAOUHSC_02249	USA300HOU_0779	USA300HOU_2515	USA300HOU_0779
		SAOUHSC_01170	SAOUHSC_02949	USA300HOU_0731		USA300HOU_0731			SAOUHSC_01180	SAOUHSC_01801	SAOUHSC_01421	SAOUHSC_00656	USA300HOU_0280	USA300HOU_1371	USA300HOU_2400	USA300HOU_0280			SAOUHSC_01180	SAOUHSC_01801	SAOUHSC_00656	USA300HOU_0280	USA300HOU_1371	USA300HOU_0280
		SAOUHSC_02622	SAOUHSC_00372	USA300HOU_1581		USA300HOU_1581			SAOUHSC_00257	SAOUHSC_01919	SAOUHSC_00962	SAOUHSC_00057	USA300HOU_2602	USA300HOU_2538	USA300HOU_1466	USA300HOU_2602			SAOUHSC_00257	SAOUHSC_01919	SAOUHSC_00057	USA300HOU_2602	USA300HOU_2538	USA300HOU_2602
		SAOUHSC_01031	SAOUHSC_01839	USA300HOU_0179		USA300HOU_0179			SAOUHSC_02270	SAOUHSC_00153	SAOUHSC_01164	SAOUHSC_01104	USA300HOU_1451	USA300HOU_1410	USA300HOU_1434	USA300HOU_1451			SAOUHSC_02270	SAOUHSC_00153	SAOUHSC_01104	USA300HOU_1451	USA300HOU_1410	USA300HOU_1451
		SAOUHSC_02841	SAOUHSC_02467	USA300HOU_2616		USA300HOU_2616			SAOUHSC_00284	SAOUHSC_02409	SAOUHSC_01321	SAOUHSC_00129	USA300HOU_2638	USA300HOU_1463	USA300HOU_1802	USA300HOU_2638			SAOUHSC_00284	SAOUHSC_02409	SAOUHSC_00129	USA300HOU_2638	USA300HOU_1463	USA300HOU_2638
		SAOUHSC_02848	SAOUHSC_02468						SAOUHSC_00251	SAOUHSC_00878	SAOUHSC_02909	SAOUHSC_00241	USA300HOU_2651	EBG00001244250	USA300HOU_2650	USA300HOU_2651			SAOUHSC_00251	SAOUHSC_00878	SAOUHSC_00241	USA300HOU_2651	EBG00001244250	USA300HOU_2651
		SAOUHSC_02478	SAOUHSC_00974						SAOUHSC_01168	SAOUHSC_00160	SAOUHSC_00204	SAOUHSC_00928	USA300HOU_2175	USA300HOU_0441	USA300HOU_2186	USA300HOU_2175			SAOUHSC_01168	SAOUHSC_00160	SAOUHSC_00928	USA300HOU_2175	USA300HOU_0441	USA300HOU_2175
		SAOUHSC_02909	SAOUHSC_00544						SAOUHSC_00437	SAOUHSC_02376	SAOUHSC_02687	SAOUHSC_00658	USA300HOU_1694	USA300HOU_1471	USA300HOU_2014	USA300HOU_1694			SAOUHSC_00437	SAOUHSC_02376	SAOUHSC_00658	USA300HOU_1694	USA300HOU_1471	USA300HOU_1694
		SAOUHSC_02682	SAOUHSC_01302						SAOUHSC_02941	SAOUHSC_00180	SAOUHSC_01285	SAOUHSC_02850	USA300HOU_2177	USA300HOU_0036	USA300HOU_1445	USA300HOU_2177			SAOUHSC_02941	SAOUHSC_00180	SAOUHSC_02850	USA300HOU_2177	USA300HOU_0036	USA300HOU_2177
		SAOUHSC_02552	SAOUHSC_00421						SAOUHSC_02682	SAOUHSC_01941	SAOUHSC_00924	SAOUHSC_00156	USA300HOU_2176	USA300HOU_1440	USA300HOU_1440	USA300HOU_2176			SAOUHSC_02682	SAOUHSC_01941	SAOUHSC_00156	USA300HOU_2176	USA300HOU_1440	USA300HOU_2176
		SAOUHSC_02477	SAOUHSC_00674						SAOUHSC_02837	SAOUHSC_00254	SAOUHSC_02923	SAOUHSC_02806	USA300HOU_0663	USA300HOU_1445	USA300HOU_2200	USA300HOU_0663			SAOUHSC_02837	SAOUHSC_00254	SAOUHSC_02806	USA300HOU_0663	USA300HOU_1445	USA300HOU_0663
		SAOUHSC_02714	SAOUHSC_02557						SAOUHSC_02411	SAOUHSC_00298	SAOUHSC_01456	SAOUHSC_00655	USA300HOU_0120	USA300HOU_2502	USA300HOU_1306	USA300HOU_0120			SAOUHSC_02411	SAOUHSC_00298	SAOUHSC_00655	USA300HOU_0120	USA300HOU_2502	USA300HOU_0120
		SAOUHSC_01211	SAOUHSC_00636						SAOUHSC_02671	SAOUHSC_02453	SAOUHSC_00203	SAOUHSC_00128	USA300HOU_2649	USA300HOU_1435	USA300HOU_0340	USA300HOU_2649			SAOUHSC_02671	SAOUHSC_02453	SAOUHSC_00128	USA300HOU_2649	USA300HOU_1435	USA300HOU_2649
		SAOUHSC_01232	SAOUHSC_02118						SAOUHSC_00258	SAOUHSC_01232	SAOUHSC_02971	SAOUHSC_01466	USA300HOU_2110	USA300HOU_1448	USA300HOU_0449	USA300HOU_2110			SAOUHSC_00258	SAOUHSC_01232	SAOUHSC_01466	USA300HOU_2110	USA300HOU_1448	USA300HOU_2110
		SAOUHSC_01456	SAOUHSC_00637						SAOUHSC_01031	SAOUHSC_02381	SAOUHSC_00279	SAOUHSC_00058	USA300HOU_2575	USA300HOU_0919	USA300HOU_0051	USA300HOU_2575			SAOUHSC_01031	SAOUHSC_02381	SAOUHSC_00058	USA300HOU_2575	USA300HOU_0919	USA300HOU_2575
		SAOUHSC_02683	SAOUHSC_00422						SAOUHSC_02622	SAOUHSC_01230	SAOUHSC_02669	SAOUHSC_00500	USA300HOU_2650	USA300HOU_0442	USA300HOU_0127	USA300HOU_2650			SAOUHSC_02622	SAOUHSC_01230	SAOUHSC_00500	USA300HOU_2650	USA300HOU_0442	USA300HOU_2650
		SAOUHSC_00521	SAOUHSC_00272						SAOUHSC_02855	SAOUHSC_02454	SAOUHSC_02668	SAOUHSC_02849	USA300HOU_2074	USA300HOU_0130	USA300HOU_0163	USA300HOU_2074			SAOUHSC_02855	SAOUHSC_02454	SAOUHSC_02849	USA300HOU_2074	USA300HOU_0130	USA300HOU_2074
		SAOUHSC_00520	SAOUHSC_02333						SAOUHSC_02684	SAOUHSC_00239	SAOUHSC_00257	SAOUHSC_01330	USA300HOU_2071	USA300HOU_2537	USA300HOU_2670	USA300HOU_2071			SAOUHSC_02684	SAOUHSC_00239	SAOUHSC_01330	USA300HOU_2071	USA300HOU_2537	USA300HOU_2071
		SAOUHSC_02368	SAOUHSC_02310						SAOUHSC_00608	SAOUHSC_00125	SAOUHSC_01320	SAOUHSC_00152	USA300HOU_1748	USA300HOU_2273	USA300HOU_0242	USA300HOU_1748			SAOUHSC_00608	SAOUHSC_00125	SAOUHSC_00152	USA300HOU_1748	USA300HOU_2273	USA300HOU_1748
		SAOUHSC_02716	SAOUHSC_02311						SAOUHSC_02780	SAOUHSC_00415	SAOUHSC_00704	SAOUHSC_00127	USA300HOU_0145	USA300HOU_0934	USA300HOU_1433	USA300HOU_0145			SAOUHSC_02780	SAOUHSC_00415	SAOUHSC_00127	USA300HOU_0145	USA300HOU_0934	USA300HOU_0145
		SAOUHSC_02629	SAOUHSC_02312						SAOUHSC_01110	SAOUHSC_01344	SAOUHSC_02855	SAOUHSC_01707	USA300HOU_1413	USA300HOU_1477	USA300HOU_0995	USA300HOU_1413			SAOUHSC_01110	SAOUHSC_01344	SAOUHSC_01707	USA300HOU_1413	USA300HOU_1477	USA300HOU_1413
		SAOUHSC_01169	SAOUHSC_02493						SAOUHSC_01164	SAOUHSC_01419	SAOUHSC_00975	SAOUHSC_02899	USA300HOU_1919	USA300HOU_0140	USA300HOU_0136	USA300HOU_1919			SAOUHSC_01164	SAOUHSC_01419	SAOUHSC_02899	USA300HOU_1919	USA300HOU_0140	USA300HOU_1919
		SAOUHSC_02630	SAOUHSC_00526						SAOUHSC_02669	SAOUHSC_01411	SAOUHSC_00060	EBG00001047250	USA300HOU_0242	USA300HOU_0127	USA300HOU_0935	USA300HOU_0242			SAOUHSC_02669	SAOUHSC_01411	EBG00001047250	USA300HOU_0242	USA300HOU_0127	USA300HOU_0242
		SAOUHSC_01168	SAOUHSC_02495						SAOUHSC_02681	SAOUHSC_00220	SAOUHSC_01166	SAOUHSC_00099	USA300HOU_0868	USA300HOU_2272	USA300HOU_0049	USA300HOU_0868			SAOUHSC_02681	SAOUHSC_00220	SAOUHSC_00099	USA300HOU_0868	USA300HOU_2272	USA300HOU_0868
		SAOUHSC_01166	SAOUHSC_01144						SAOUHSC_02909	SAOUHSC_02575	SAOUHSC_02619	SAOUHSC_00126	USA300HOU_2674	USA300HOU_2203	USA300HOU_1465	USA300HOU_2674			SAOUHSC_02909	SAOUHSC_02575	SAOUHSC_00126	USA300HOU_2674	USA300HOU_2203	USA300HOU_2674
		SAOUHSC_02715	SAOUHSC_01829						SAOUHSC_00256	SAOUHSC_03046	SAOUHSC_00401	SAOUHSC_02452	USA300HOU_2574	USA300HOU_0638	USA300HOU_1328	USA300HOU_2574			SAOUHSC_00256	SAOUHSC_03046	SAOUHSC_02452	USA300HOU_2574	USA300HOU_0638	USA300HOU_2574
		SAOUHSC_01164	SAOUHSC_00019						SAOUHSC_01285	SAOUHSC_00808	SAOUHSC_00175	SAOUHSC_01801	USA300HOU_2672	USA300HOU_2652	USA300HOU_1464	USA300HOU_2672			SAOUHSC_01285	SAOUHSC_00808	SAOUHSC_01801	USA300HOU_2672	USA300HOU_2652	USA300HOU_2672
		SAOUHSC_01165	SAOUHSC_00349						SAOUHSC_02683	SAOUHSC_00842	SAOUHSC_01322	SAOUHSC_01919	USA300HOU_0726	USA300HOU_1324	USA300HOU_1469	USA300HOU_0726			SAOUHSC_02683	SAOUHSC_00842	SAOUHSC_01919	USA300HOU_0726	USA300HOU_1324	USA300HOU_0726
			SAOUHSC_00920						SAOUHSC_00962	SAOUHSC_02338	SAOUHSC_02941	SAOUHSC_00153	USA300HOU_1864	USA300HOU_2410	USA300HOU_0277	USA300HOU_1864			SAOUHSC_00962	SAOUHSC_02338	SAOUHSC_00153	USA300HOU_1864	USA300HOU_2410	USA300HOU_1864
			SAOUHSC_02371						SAOUHSC_02687	SAOUHSC_00673	SAOUHSC_00923	SAOUHSC_02409	USA300HOU_0441	USA300HOU_1379	USA300HOU_0425	USA300HOU_0441			SAOUHSC_02687	SAOUHSC_00673	SAOUHSC_02409	USA300HOU_0441	USA300HOU_1379	USA300HOU_0441
			SAOUHSC_02726						SAOUHSC_01115	SAOUHSC_00465	SAOUHSC_00256	SAOUHSC_00878	USA300HOU_0163	USA300HOU_0035	USA300HOU_0442	USA300HOU_0163			SAOUHSC_01115	SAOUHSC_00465	SAOUHSC_00878	USA300HOU_0163	USA300HOU_0035	USA300HOU_0163
			SAOUHSC_00336						SAOUHSC_01456	SAOUHSC_02781	SAOUHSC_00284	SAOUHSC_00160	USA300HOU_1262	USA300HOU_1717	USA300HOU_0130	USA300HOU_1262			SAOUHSC_01456	SAOUHSC_02781	SAOUHSC_00160	USA300HOU_1262	USA300HOU_1717	USA300HOU_1262
			SAOUHSC_02965						SAOUHSC_03002	SAOUHSC_01744	SAOUHSC_00202	SAOUHSC_02376	USA300HOU_0727	USA300HOU_1446	USA300HOU_0017	USA300HOU_0727			SAOUHSC_03002	SAOUHSC_01744	SAOUHSC_02376	USA300HOU_0727	USA300HOU_1446	USA300HOU_0727
			SAOUHSC_02684						SAOUHSC_02680	SAOUHSC_02740	SAOUHSC_02780	SAOUHSC_00180	USA300HOU_0546	USA300HOU_0251	USA300HOU_1436	USA300HOU_0546			SAOUHSC_02680	SAOUHSC_02740	SAOUHSC_00180	USA300HOU_0546	USA300HOU_0251	USA300HOU_0546
			SAOUHSC_01757						SAOUHSC_01166	SAOUHSC_00374	SAOUHSC_01448	SAOUHSC_01941	USA300HOU_2411	USA300HOU_2409	USA300HOU_0038	USA300HOU_2411			SAOUHSC_01166	SAOUHSC_00374	SAOUHSC_01941	USA300HOU_2411	USA300HOU_2409	USA300HOU_2411
			SAOUHSC_00577						SAOUHSC_00229	SAOUHSC_00231	SAOUHSC_00608	SAOUHSC_00254	USA300HOU_0165	USA300HOU_0128	USA300HOU_0036	USA300HOU_0165			SAOUHSC_00229	SAOUHSC_00231	SAOUHSC_00254	USA300HOU_0165	USA300HOU_0128	USA300HOU_0165
			SAOUHSC_01448						SAOUHSC_00717	SAOUHSC_01513	SAOUHSC_01165	SAOUHSC_00298	USA300HOU_2481	USA300HOU_0611	USA300HOU_0984	USA300HOU_2481			SAOUHSC_00717	SAOUHSC_01513	SAOUHSC_00298	USA300HOU_2481	USA300HOU_0611	USA300HOU_2481
			SAOUHSC_02507						SAOUHSC_01114	SAOUHSC_02240	SAOUHSC_00229	SAOUHSC_02453	USA300HOU_1179	USA300HOU_1476	USA300HOU_0128	USA300HOU_1179			SAOUHSC_01114	SAOUHSC_02240	SAOUHSC_02453	USA300HOU_1179	USA300HOU_1476	USA300HOU_1179
			SAOUHSC_02551						SAOUHSC_01448	SAOUHSC_01789	SAOUHSC_01115	SAOUHSC_01232	USA300HOU_2398	USA300HOU_0804	USA300HOU_2538	USA300HOU_2398			SAOUHSC_01448	SAOUHSC_01789	SAOUHSC_01232	USA300HOU_2398	USA300HOU_0804	USA300HOU_2398
			SAOUHSC_00529						SAOUHSC_01165	SAOUHSC_00069	SAOUHSC_00435	SAOUHSC_02381	USA300HOU_1599	USA300HOU_0339	USA300HOU_2188	USA300HOU_1016			SAOUHSC_01165	SAOUHSC_00069	SAOUHSC_02381	USA300HOU_1599	USA300HOU_0339	USA300HOU_1016
			SAOUHSC_02499						SAOUHSC_00253	SAOUHSC_00375	SAOUHSC_00061	SAOUHSC_01230	USA300HOU_0117	USA300HOU_1465	USA300HOU_0075	USA300HOU_1015			SAOUHSC_00253	SAOUHSC_00375	SAOUHSC_01230	USA300HOU_0117	USA300HOU_1465	USA300HOU_1015
			SAOUHSC_02713						EBG00001047307	SAOUHSC_02827	SAOUHSC_00253	SAOUHSC_02454	USA300HOU_1558	USA300HOU_0137	USA300HOU_0934	USA300HOU_1017			EBG00001047307	SAOUHSC_02827	SAOUHSC_02454	USA300HOU_1558	USA300HOU_0137	USA300HOU_1017
			SAOUHSC_01285						SAOUHSC_00175	SAOUHSC_00818	SAOUHSC_01953	SAOUHSC_00239	USA300HOU_2385	USA300HOU_0136	EBG00001244201	USA300HOU_1014			SAOUHSC_00175	SAOUHSC_00818	SAOUHSC_00239	USA300HOU_2385	USA300HOU_0136	USA300HOU_1014
			SAOUHSC_A00332						SAOUHSC_00061	SAOUHSC_02163	SAOUHSC_01450	SAOUHSC_00125	USA300HOU_1614	USA300HOU_0076	USA300HOU_0035	USA300HOU_1013			SAOUHSC_00061	SAOUHSC_02163	SAOUHSC_00125	USA300HOU_1614	USA300HOU_0076	USA300HOU_1013
			SAOUHSC_00348						SAOUHSC_02883	SAOUHSC_02257	SAOUHSC_02883	SAOUHSC_02083	USA300HOU_1093	USA300HOU_0129	USA300HOU_2672	USA300HOU_1010			SAOUHSC_02883	SAOUHSC_02257	SAOUHSC_02083	USA300HOU_1093	USA300HOU_0129	USA300HOU_1010
			SAOUHSC_01143						SAOUHSC_01450	SAOUHSC_02942	SAOUHSC_01110	EBG00001047229	USA300HOU_1815	USA300HOU_0332	USA300HOU_2675	USA300HOU_1011			SAOUHSC_01450	SAOUHSC_02942	EBG00001047229	USA300HOU_1815	USA300HOU_0332	USA300HOU_1011
			SAOUHSC_00527						SAOUHSC_02964	SAOUHSC_00716	SAOUHSC_01114	EBG00001047237	USA300HOU_2498	USA300HOU_2017	USA300HOU_2073	USA300HOU_1018			SAOUHSC_02964	SAOUHSC_00716	EBG00001047237	USA300HOU_2498	USA300HOU_2017	USA300HOU_1018
			SAOUHSC_02840						SAOUHSC_01451	SAOUHSC_00738	SAOUHSC_02964	SAOUHSC_01979	USA300HOU_1092	USA300HOU_2166	USA300HOU_1450	USA300HOU_1009			SAOUHSC_01451	SAOUHSC_00738	SAOUHSC_01979	USA300HOU_1092	USA300HOU_2166	USA300HOU_1009
			SAOUHSC_02712						SAOUHSC_02965	SAOUHSC_01899	SAOUHSC_00717	SAOUHSC_01903	USA300HOU_0007	USA300HOU_2185	USA300HOU_2185	USA300HOU_1012			SAOUHSC_02965	SAOUHSC_01899	SAOUHSC_01903	USA300HOU_0007	USA300HOU_2185	USA300HOU_1012
			SAOUHSC_00528						SAOUHSC_01452	SAOUHSC_00257	EBG00001047307	SAOUHSC_02619	USA300HOU_0850	USA300HOU_2274	USA300HOU_2502	USA300HOU_2379			SAOUHSC_01452	SAOUHSC_00257	SAOUHSC_02619	USA300HOU_0850	USA300HOU_2274	USA300HOU_2379
			SAOUHSC_02681						SAOUHSC_02967	SAOUHSC_00256	SAOUHSC_01451	SAOUHSC_02729	USA300HOU_1152	USA300HOU_0463	USA300HOU_1805	USA300HOU_2383			SAOUHSC_02967	SAOUHSC_00256	SAOUHSC_02729	USA300HOU_1152	USA300HOU_0463	USA300HOU_2383
			SAOUHSC_01346						SAOUHSC_02968	SAOUHSC_00924	SAOUHSC_02965	SAOUHSC_03028	USA300HOU_1588	USA300HOU_2377	USA300HOU_0241	USA300HOU_0139			SAOUHSC_02968	SAOUHSC_00924	SAOUHSC_03028	USA300HOU_1588	USA300HOU_2377	USA300HOU_0139
			SAOUHSC_02680						SAOUHSC_02969	SAOUHSC_02112	SAOUHSC_01452	SAOUHSC_00690	EBG00001244157	USA300HOU_1475	USA300HOU_0141	USA300HOU_0920			SAOUHSC_02969	SAOUHSC_02112	SAOUHSC_00690	EBG00001244157	USA300HOU_1475	USA300HOU_0920
			SAOUHSC_02622							SAOUHSC_00222	SAOUHSC_02967	SAOUHSC_00808	USA300HOU_1029	USA300HOU_1458	USA300HOU_0324	USA300HOU_0294			SAOUHSC_01013	SAOUHSC_00222	SAOUHSC_00808	USA300HOU_1029	USA300HOU_1458	USA300HOU_0294
			SAOUHSC_01031							SAOUHSC_01511	SAOUHSC_02968	SAOUHSC_01846	USA300HOU_1490	USA300HOU_0331	USA300HOU_1477	USA300HOU_0017			SAOUHSC_01012	SAOUHSC_01511	SAOUHSC_01846	USA300HOU_1490	USA300HOU_0331	USA300HOU_0017
			SAOUHSC_02841							SAOUHSC_00555	SAOUHSC_02969	SAOUHSC_02942	USA300HOU_0735	USA300HOU_1432	USA300HOU_0421	USA300HOU_1472			SAOUHSC_01008	SAOUHSC_00555	SAOUHSC_02942	USA300HOU_0735	USA300HOU_1432	USA300HOU_1472
			SAOUHSC_02848							SAOUHSC_02725		SAOUHSC_00202	USA300HOU_1381	USA300HOU_2275	USA300HOU_2149	USA300HOU_2664			SAOUHSC_01009	SAOUHSC_02725	SAOUHSC_00202	USA300HOU_1381	USA300HOU_2275	USA300HOU_2664
			SAOUHSC_02478							SAOUHSC_01803		SAOUHSC_00420	USA300HOU_2108	USA300HOU_2188	USA300HOU_0607	USA300HOU_1447			SAOUHSC_01010	SAOUHSC_01803	SAOUHSC_00420	USA300HOU_2108	USA300HOU_2188	USA300HOU_1447
			SAOUHSC_02909							SAOUHSC_00248		SAOUHSC_00435	USA300HOU_1597	USA300HOU_0038	USA300HOU_1003	USA300HOU_1251			SAOUHSC_01017	SAOUHSC_00248	SAOUHSC_00435	USA300HOU_1597	USA300HOU_0038	USA300HOU_1251
			SAOUHSC_02682							SAOUHSC_02611		SAOUHSC_00259	USA300HOU_2225	USA300HOU_1474	USA300HOU_0586	USA300HOU_1434			SAOUHSC_01015	SAOUHSC_02611	SAOUHSC_00259	USA300HOU_2225	USA300HOU_1474	USA300HOU_1434
			SAOUHSC_02552							SAOUHSC_00925		SAOUHSC_00924	USA300HOU_2039	USA300HOU_2187	USA300HOU_0668	USA300HOU_1473			SAOUHSC_01014	SAOUHSC_00925	SAOUHSC_00924	USA300HOU_2039	USA300HOU_2187	USA300HOU_1473
			SAOUHSC_02477							SAOUHSC_00330		SAOUHSC_00060	USA300HOU_1598	USA300HOU_0935	USA300HOU_2128	USA300HOU_0949			SAOUHSC_01011	SAOUHSC_00330	SAOUHSC_00060	USA300HOU_1598	USA300HOU_0935	USA300HOU_0949
			SAOUHSC_02714							SAOUHSC_00636		SAOUHSC_01124	USA300HOU_1103	USA300HOU_0277	USA300HOU_2499	USA300HOU_2438			SAOUHSC_01016	SAOUHSC_00636	SAOUHSC_01124	USA300HOU_1103	USA300HOU_0277	USA300HOU_2438
			SAOUHSC_01211							SAOUHSC_02135		SAOUHSC_00279	USA300HOU_0239	USA300HOU_1470	USA300HOU_1002	USA300HOU_1792			EBG00001047317	SAOUHSC_02135	SAOUHSC_00279	USA300HOU_0239	USA300HOU_1470	USA300HOU_1792
			SAOUHSC_01232							SAOUHSC_00221		SAOUHSC_01032	USA300HOU_1645	USA300HOU_0064	USA300HOU_1041	USA300HOU_0801			SAOUHSC_01018	SAOUHSC_00221	SAOUHSC_01032	USA300HOU_1645	USA300HOU_0064	USA300HOU_0801
			SAOUHSC_01456							SAOUHSC_01584		SAOUHSC_03046	USA300HOU_2228	USA300HOU_0950	USA300HOU_0714	USA300HOU_2488			SAOUHSC_01794	SAOUHSC_01584	SAOUHSC_03046	USA300HOU_2228	USA300HOU_0950	USA300HOU_2488
			SAOUHSC_02683							SAOUHSC_00061		SAOUHSC_01884	USA300HOU_1128	USA300HOU_2651	USA300HOU_1893	USA300HOU_1453			SAOUHSC_00019	SAOUHSC_00061	SAOUHSC_01884	USA300HOU_1128	USA300HOU_2651	USA300HOU_1453
			SAOUHSC_00521							SAOUHSC_02618		SAOUHSC_02630	USA300HOU_1646	USA300HOU_2667	USA300HOU_2087	USA300HOU_2073			SAOUHSC_02425	SAOUHSC_02618	SAOUHSC_02630	USA300HOU_1646	USA300HOU_2667	USA300HOU_2073
			SAOUHSC_00520							SAOUHSC_00279		SAOUHSC_00187	USA300HOU_2224	USA300HOU_1180	USA300HOU_2107	USA300HOU_2378			SAOUHSC_00156	SAOUHSC_00279	SAOUHSC_00187	USA300HOU_2224	USA300HOU_1180	USA300HOU_2378
			SAOUHSC_02368							SAOUHSC_00137		SAOUHSC_00188	USA300HOU_2227	USA300HOU_2650	USA300HOU_2386	USA300HOU_1459			SAOUHSC_02809	SAOUHSC_00137	SAOUHSC_00188	USA300HOU_2227	USA300HOU_2650	USA300HOU_1459
			SAOUHSC_02716							SAOUHSC_01952		SAOUHSC_02400	USA300HOU_1612	USA300HOU_1008	USA300HOU_2148	USA300HOU_2358			SAOUHSC_01135	SAOUHSC_01952	SAOUHSC_02400	USA300HOU_1612	USA300HOU_1008	USA300HOU_2358
			SAOUHSC_02629							SAOUHSC_00694		SAOUHSC_00897	USA300HOU_1042	USA300HOU_2676	USA300HOU_2156	USA300HOU_1543			SAOUHSC_01136	SAOUHSC_00694	SAOUHSC_00897	USA300HOU_1042	USA300HOU_2676	USA300HOU_1543
			SAOUHSC_01169							SAOUHSC_01512		SAOUHSC_00923	USA300HOU_1766	USA300HOU_2413	USA300HOU_1939	USA300HOU_0046			SAOUHSC_02862	SAOUHSC_01512	SAOUHSC_00923	USA300HOU_1766	USA300HOU_2413	USA300HOU_0046
			SAOUHSC_02630							SAOUHSC_01450		SAOUHSC_02809	USA300HOU_1665	USA300HOU_0805	USA300HOU_2039	USA300HOU_2382			SAOUHSC_01948	SAOUHSC_01450	SAOUHSC_02809	USA300HOU_1665	USA300HOU_0805	USA300HOU_2382
			SAOUHSC_01168							SAOUHSC_01583		SAOUHSC_00423	USA300HOU_2132	USA300HOU_0424	USA300HOU_2504	USA300HOU_0058			SAOUHSC_02661	SAOUHSC_01583	SAOUHSC_00423	USA300HOU_2132	USA300HOU_0424	USA300HOU_0058
			SAOUHSC_01166							SAOUHSC_00436		SAOUHSC_01953	USA300HOU_2226	USA300HOU_0258	USA300HOU_1942	USA300HOU_1469			SAOUHSC_00157	SAOUHSC_00436	SAOUHSC_01953	USA300HOU_2226	USA300HOU_0258	USA300HOU_1469
			SAOUHSC_02715							SAOUHSC_00134		SAOUHSC_01180	USA300HOU_0217	USA300HOU_0131	USA300HOU_0181	USA300HOU_2040			SAOUHSC_02662	SAOUHSC_00134	SAOUHSC_01180	USA300HOU_0217	USA300HOU_0131	USA300HOU_2040
			SAOUHSC_01164							SAOUHSC_00704		SAOUHSC_00257	USA300HOU_2503	USA300HOU_1605	USA300HOU_2134	USA300HOU_1450			SAOUHSC_00411	SAOUHSC_00704	SAOUHSC_00257	USA300HOU_2503	USA300HOU_1605	USA300HOU_1450
			SAOUHSC_01165							SAOUHSC_02780		SAOUHSC_02270	USA300HOU_1846	USA300HOU_0803	USA300HOU_1033	USA300HOU_1464			SAOUHSC_00254	SAOUHSC_02780	SAOUHSC_02270	USA300HOU_1846	USA300HOU_0803	USA300HOU_1464
										SAOUHSC_02941		SAOUHSC_00284	USA300HOU_1559	USA300HOU_2699	USA300HOU_2280	USA300HOU_1478			SAOUHSC_02751	SAOUHSC_02941	SAOUHSC_00284	USA300HOU_1559	USA300HOU_2699	USA300HOU_1478
										SAOUHSC_02708		SAOUHSC_00251	USA300HOU_2134	USA300HOU_1479	USA300HOU_1560	EBG00001244201			SAOUHSC_03009	SAOUHSC_02708	SAOUHSC_00251	USA300HOU_2134	USA300HOU_1479	EBG00001244201
										SAOUHSC_00807		SAOUHSC_01168	USA300HOU_0610	USA300HOU_1853	USA300HOU_2536	USA300HOU_1252			SAOUHSC_01947	SAOUHSC_00807	SAOUHSC_01168	USA300HOU_0610	USA300HOU_1853	USA300HOU_1252
										SAOUHSC_00671		SAOUHSC_00437	USA300HOU_1562	USA300HOU_0817	USA300HOU_1232	USA300HOU_1467			SAOUHSC_00057	SAOUHSC_00671	SAOUHSC_00437	USA300HOU_1562	USA300HOU_0817	USA300HOU_1467
										SAOUHSC_01951		SAOUHSC_02941	USA300HOU_1633	USA300HOU_0446	USA300HOU_0385	USA300HOU_0141			SAOUHSC_00058	SAOUHSC_01951	SAOUHSC_02941	USA300HOU_1633	USA300HOU_0446	USA300HOU_0141
										SAOUHSC_02666		SAOUHSC_02682	USA300HOU_2494	USA300HOU_0984	USA300HOU_1562	USA300HOU_1443			SAOUHSC_00175	SAOUHSC_02666	SAOUHSC_02682	USA300HOU_2494	USA300HOU_0984	USA300HOU_1443
										SAOUHSC_02923		SAOUHSC_02837	USA300HOU_2717	USA300HOU_1307	USA300HOU_0369	USA300HOU_1263			SAOUHSC_01945	SAOUHSC_02923	SAOUHSC_02837	USA300HOU_2717	USA300HOU_1307	USA300HOU_1263
										SAOUHSC_02706		SAOUHSC_02411	USA300HOU_1406	USA300HOU_2207	USA300HOU_1815	USA300HOU_0425			SAOUHSC_00812	SAOUHSC_02706	SAOUHSC_02411	USA300HOU_1406	USA300HOU_2207	USA300HOU_0425
										SAOUHSC_00060		SAOUHSC_02671	USA300HOU_0607	USA300HOU_0061	USA300HOU_0587	USA300HOU_2186			SAOUHSC_01321	SAOUHSC_00060	SAOUHSC_02671	USA300HOU_0607	USA300HOU_0061	USA300HOU_2186
										SAOUHSC_00608		SAOUHSC_00258	USA300HOU_1028	USA300HOU_1606	USA300HOU_2630	USA300HOU_1436			SAOUHSC_01322	SAOUHSC_00608	SAOUHSC_00258	USA300HOU_1028	USA300HOU_1606	USA300HOU_1436
										SAOUHSC_00923		SAOUHSC_01031	USA300HOU_2334	USA300HOU_2412	USA300HOU_2366	USA300HOU_1306			SAOUHSC_01320	SAOUHSC_00923	SAOUHSC_01031	USA300HOU_2334	USA300HOU_2412	USA300HOU_1306
										SAOUHSC_00229		SAOUHSC_02622	USA300HOU_1643	USA300HOU_0301	USA300HOU_2613	USA300HOU_2184			SAOUHSC_01319	SAOUHSC_00229	SAOUHSC_02622	USA300HOU_1643	USA300HOU_0301	USA300HOU_2184
										SAOUHSC_00253		SAOUHSC_02855	USA300HOU_2233	USA300HOU_1818	USA300HOU_0728	USA300HOU_1433			SAOUHSC_00435	SAOUHSC_00253	SAOUHSC_02855	USA300HOU_2233	USA300HOU_1818	USA300HOU_1433
										SAOUHSC_02971		SAOUHSC_02684	USA300HOU_1133	USA300HOU_0426	USA300HOU_0233	USA300HOU_0800			SAOUHSC_00436	SAOUHSC_02971	SAOUHSC_02684	USA300HOU_1133	USA300HOU_0426	USA300HOU_0800
										SAOUHSC_00427		SAOUHSC_00608	USA300HOU_1002	USA300HOU_1441	USA300HOU_0686	USA300HOU_1442			SAOUHSC_02923	SAOUHSC_00427	SAOUHSC_00608	USA300HOU_1002	USA300HOU_1441	USA300HOU_1442
										SAOUHSC_02667		SAOUHSC_02780	USA300HOU_0532	USA300HOU_1439	USA300HOU_0239	USA300HOU_1466			SAOUHSC_A02771	SAOUHSC_02667	SAOUHSC_02780	USA300HOU_0532	USA300HOU_1439	USA300HOU_1466
										SAOUHSC_01898		SAOUHSC_01110	USA300HOU_0531	USA300HOU_0632	USA300HOU_1091	USA300HOU_2611			SAOUHSC_00846	SAOUHSC_01898	SAOUHSC_01110	USA300HOU_0531	USA300HOU_0632	USA300HOU_2611
										EBG00001047212		SAOUHSC_01164	USA300HOU_0586	USA300HOU_0246	USA300HOU_1136	USA300HOU_2369			EBG00001047212	EBG00001047212	SAOUHSC_01164	USA300HOU_0586	USA300HOU_0246	USA300HOU_2369
										SAOUHSC_00204		SAOUHSC_02669	USA300HOU_2610	USA300HOU_0394	USA300HOU_0475	USA300HOU_2515			SAOUHSC_01398	SAOUHSC_00204	SAOUHSC_02669	USA300HOU_2610	USA300HOU_0394	USA300HOU_2515
										SAOUHSC_02932		SAOUHSC_02681	USA300HOU_2229	USA300HOU_1138	USA300HOU_2503	USA300HOU_1371			SAOUHSC_02260	SAOUHSC_02932	SAOUHSC_02681	USA300HOU_2229	USA300HOU_1138	USA300HOU_1371
										SAOUHSC_00373		SAOUHSC_02909	USA300HOU_1161	USA300HOU_0234	USA300HOU_1289	USA300HOU_2538			SAOUHSC_01397	SAOUHSC_00373	SAOUHSC_02909	USA300HOU_1161	USA300HOU_0234	USA300HOU_2538
										SAOUHSC_00637		SAOUHSC_00256	USA300HOU_1003	USA300HOU_1423	USA300HOU_2634	USA300HOU_1463			SAOUHSC_00988	SAOUHSC_00637	SAOUHSC_00256	USA300HOU_1003	USA300HOU_1423	USA300HOU_1463
										SAOUHSC_02668		SAOUHSC_01285	USA300HOU_1790	USA300HOU_0587	USA300HOU_2147	USA300HOU_1471			SAOUHSC_00169	SAOUHSC_02668	SAOUHSC_01285	USA300HOU_1790	USA300HOU_0587	USA300HOU_1471
										SAOUHSC_00975		SAOUHSC_02683	USA300HOU_2230	USA300HOU_0686	USA300HOU_0465	USA300HOU_0036			SAOUHSC_01832	SAOUHSC_00975	SAOUHSC_02683	USA300HOU_2230	USA300HOU_0686	USA300HOU_0036
										SAOUHSC_00401		SAOUHSC_00962	USA300HOU_1053	USA300HOU_1232	USA300HOU_2606	USA300HOU_1440			SAOUHSC_01897	SAOUHSC_00401	SAOUHSC_00962	USA300HOU_1053	USA300HOU_1232	USA300HOU_1440
										SAOUHSC_00284		SAOUHSC_02687	USA300HOU_1232	USA300HOU_0619	USA300HOU_2635	USA300HOU_1445			SAOUHSC_00927	SAOUHSC_00284	SAOUHSC_02687	USA300HOU_1232	USA300HOU_0619	USA300HOU_1445
										SAOUHSC_00136		SAOUHSC_01115	USA300HOU_2115	USA300HOU_0744	USA300HOU_2491	USA300HOU_2502			SAOUHSC_00987	SAOUHSC_00136	SAOUHSC_01115	USA300HOU_2115	USA300HOU_0744	USA300HOU_2502
										SAOUHSC_00203		SAOUHSC_01456	USA300HOU_2605	USA300HOU_1422	USA300HOU_1140	USA300HOU_1435			SAOUHSC_02161	SAOUHSC_00203	SAOUHSC_01456	USA300HOU_2605	USA300HOU_1422	USA300HOU_1435
										SAOUHSC_00202		SAOUHSC_03002	USA300HOU_1600	USA300HOU_2529	USA300HOU_1231	USA300HOU_1448			SAOUHSC_00986	SAOUHSC_00202	SAOUHSC_03002	USA300HOU_1600	USA300HOU_2529	USA300HOU_1448
										SAOUHSC_01421		SAOUHSC_02680	USA300HOU_1162	USA300HOU_2564	USA300HOU_0270	USA300HOU_0919			SAOUHSC_00330	SAOUHSC_01421	SAOUHSC_02680	USA300HOU_1162	USA300HOU_2564	USA300HOU_0919
										SAOUHSC_01321		SAOUHSC_01166	USA300HOU_1891	USA300HOU_1757	USA300HOU_1139	USA300HOU_0442			SAOUHSC_00401	SAOUHSC_01321	SAOUHSC_01166	USA300HOU_1891	USA300HOU_1757	USA300HOU_0442
										SAOUHSC_02972		SAOUHSC_00229	USA300HOU_2231	USA300HOU_0755	USA300HOU_0729	USA300HOU_0130			SAOUHSC_01834	SAOUHSC_02972	SAOUHSC_00229	USA300HOU_2231	USA300HOU_0755	USA300HOU_0130
										SAOUHSC_01115		SAOUHSC_00717	USA300HOU_2147	USA300HOU_2134	USA300HOU_2490	USA300HOU_2537			SAOUHSC_02925	SAOUHSC_01115	SAOUHSC_00717	USA300HOU_2147	USA300HOU_2134	USA300HOU_2537
										SAOUHSC_02883		SAOUHSC_01114	USA300HOU_2386	USA300HOU_0474	USA300HOU_1230	USA300HOU_0934			SAOUHSC_01334	SAOUHSC_02883	SAOUHSC_01114	USA300HOU_2386	USA300HOU_0474	USA300HOU_0934
										SAOUHSC_02619		SAOUHSC_01448	USA300HOU_0475	USA300HOU_0857	USA300HOU_2633	USA300HOU_1477			SAOUHSC_01985	SAOUHSC_02619	SAOUHSC_01448	USA300HOU_0475	USA300HOU_0857	USA300HOU_1477
										SAOUHSC_01320		SAOUHSC_01165	USA300HOU_1613	USA300HOU_0873	USA300HOU_2285	USA300HOU_0140			SAOUHSC_01421	SAOUHSC_01320	SAOUHSC_01165	USA300HOU_1613	USA300HOU_0873	USA300HOU_0140
										SAOUHSC_02576		SAOUHSC_00253	USA300HOU_0730	USA300HOU_0743	USA300HOU_1138	USA300HOU_0127			SAOUHSC_00300	SAOUHSC_02576	SAOUHSC_00253	USA300HOU_0730	USA300HOU_0743	USA300HOU_0127
										SAOUHSC_01451		EBG00001047307	USA300HOU_2208	USA300HOU_2614	USA300HOU_0234	USA300HOU_2203			SAOUHSC_01396	SAOUHSC_01451	EBG00001047307	USA300HOU_2208	USA300HOU_2614	USA300HOU_2203
										SAOUHSC_02964		SAOUHSC_00175	USA300HOU_2232	USA300HOU_2284	USA300HOU_1375	USA300HOU_0638			SAOUHSC_01899	SAOUHSC_02964	SAOUHSC_00175	USA300HOU_2232	USA300HOU_2284	USA300HOU_0638
										SAOUHSC_02965		SAOUHSC_00061	USA300HOU_2366	USA300HOU_0864	EBG00001244157	USA300HOU_1324			SAOUHSC_01833	SAOUHSC_02965	SAOUHSC_00061	USA300HOU_2366	USA300HOU_0864	USA300HOU_1324
										SAOUHSC_01322		SAOUHSC_02883	USA300HOU_1667	USA300HOU_2366	USA300HOU_2564	USA300HOU_2410			SAOUHSC_01394	SAOUHSC_01322	SAOUHSC_02883	USA300HOU_1667	USA300HOU_2366	USA300HOU_2410
										SAOUHSC_02933		SAOUHSC_01450	USA300HOU_2405	USA300HOU_1759	USA300HOU_1137	USA300HOU_1379			SAOUHSC_00926	SAOUHSC_02933	SAOUHSC_01450	USA300HOU_2405	USA300HOU_1759	USA300HOU_1379
										SAOUHSC_01452		SAOUHSC_02964	USA300HOU_1634	USA300HOU_0367	USA300HOU_1374	USA300HOU_0035			SAOUHSC_01278	SAOUHSC_01452	SAOUHSC_02964	USA300HOU_1634	USA300HOU_0367	USA300HOU_0035
										SAOUHSC_00372		SAOUHSC_01451	USA300HOU_2491	USA300HOU_2420	USA300HOU_1892	USA300HOU_1717			SAOUHSC_02812	SAOUHSC_00372	SAOUHSC_01451	USA300HOU_2491	USA300HOU_2420	USA300HOU_1717
										SAOUHSC_02967		SAOUHSC_02965	USA300HOU_0587	USA300HOU_2135	USA300HOU_0730	USA300HOU_1446				SAOUHSC_02967	SAOUHSC_02965	USA300HOU_0587	USA300HOU_2135	USA300HOU_1446
										SAOUHSC_00272		SAOUHSC_01452	USA300HOU_2326	USA300HOU_2617	USA300HOU_0588	USA300HOU_0251				SAOUHSC_00272	SAOUHSC_01452	USA300HOU_2326	USA300HOU_2617	USA300HOU_0251
										SAOUHSC_00135		SAOUHSC_02967	USA300HOU_2583	USA300HOU_2039	USA300HOU_2405	USA300HOU_2409				SAOUHSC_00135	SAOUHSC_02967	USA300HOU_2583	USA300HOU_2039	USA300HOU_2409
										SAOUHSC_00435		SAOUHSC_02968	USA300HOU_1104	USA300HOU_1231	USA300HOU_2632	USA300HOU_0128				SAOUHSC_00435	SAOUHSC_02968	USA300HOU_1104	USA300HOU_1231	USA300HOU_0128
										SAOUHSC_00674		SAOUHSC_02969	USA300HOU_1290	USA300HOU_1760	USA300HOU_2561	USA300HOU_0611				SAOUHSC_00674	SAOUHSC_02969	USA300HOU_1290	USA300HOU_1760	USA300HOU_0611
										SAOUHSC_02968		SAOUHSC_00415	USA300HOU_2630	USA300HOU_1077	USA300HOU_2403	USA300HOU_1476				SAOUHSC_02968	SAOUHSC_00415	USA300HOU_2630	USA300HOU_1077	USA300HOU_1476
										SAOUHSC_01953		SAOUHSC_01344	USA300HOU_1033	USA300HOU_1230	USA300HOU_0731	USA300HOU_0804				SAOUHSC_01953	SAOUHSC_01344	USA300HOU_1033	USA300HOU_1230	USA300HOU_0804
										SAOUHSC_01114		SAOUHSC_01419	USA300HOU_0465	USA300HOU_0218	USA300HOU_2631	USA300HOU_0339				SAOUHSC_01114	SAOUHSC_01419	USA300HOU_0465	USA300HOU_0218	USA300HOU_0339
										SAOUHSC_02969		SAOUHSC_01411	USA300HOU_1141	USA300HOU_0146	USA300HOU_2146	USA300HOU_1465				SAOUHSC_02969	SAOUHSC_01411	USA300HOU_1141	USA300HOU_0146	USA300HOU_1465
										SAOUHSC_00717		SAOUHSC_00220	USA300HOU_1560	USA300HOU_1758	USA300HOU_1669	USA300HOU_0137				SAOUHSC_00717	SAOUHSC_00220	USA300HOU_1560	USA300HOU_1758	USA300HOU_0137
										EBG00001047307		SAOUHSC_02575	USA300HOU_2209	USA300HOU_1869	USA300HOU_1095	USA300HOU_0136				EBG00001047307	SAOUHSC_02575	USA300HOU_2209	USA300HOU_1869	USA300HOU_0136
										SAOUHSC_01110		SAOUHSC_00842	USA300HOU_1047	USA300HOU_0714	USA300HOU_2404	USA300HOU_0076				SAOUHSC_01110	SAOUHSC_00842	USA300HOU_1047	USA300HOU_0714	USA300HOU_0076
												SAOUHSC_02338	USA300HOU_1041	USA300HOU_0754	USA300HOU_0238	USA300HOU_0129				SAOUHSC_01170	SAOUHSC_02338	USA300HOU_1041	USA300HOU_0754	USA300HOU_0129
												SAOUHSC_00673	USA300HOU_2280	USA300HOU_1562	USA300HOU_2401	USA300HOU_0332				SAOUHSC_02949	SAOUHSC_00673	USA300HOU_2280	USA300HOU_1562	USA300HOU_0332
												SAOUHSC_00465	USA300HOU_2156	USA300HOU_1946	USA300HOU_1094	USA300HOU_2017				SAOUHSC_00372	SAOUHSC_00465	USA300HOU_2156	USA300HOU_1946	USA300HOU_2017
												SAOUHSC_02781	USA300HOU_2403	USA300HOU_1893	USA300HOU_0237	USA300HOU_2166				SAOUHSC_01839	SAOUHSC_02781	USA300HOU_2403	USA300HOU_1893	USA300HOU_2166
												SAOUHSC_01744	USA300HOU_0731	USA300HOU_0871	USA300HOU_1090	USA300HOU_2185				SAOUHSC_02467	SAOUHSC_01744	USA300HOU_0731	USA300HOU_0871	USA300HOU_2185
												SAOUHSC_02740	USA300HOU_1231	USA300HOU_0494	USA300HOU_2402	USA300HOU_0463				SAOUHSC_02468	SAOUHSC_02740	USA300HOU_1231	USA300HOU_0494	USA300HOU_0463
												SAOUHSC_00374	USA300HOU_1136	USA300HOU_0122	USA300HOU_2343	USA300HOU_2377				SAOUHSC_00974	SAOUHSC_00374	USA300HOU_1136	USA300HOU_0122	USA300HOU_2377
												SAOUHSC_00231	USA300HOU_2105	USA300HOU_2490	USA300HOU_2342	USA300HOU_1475				SAOUHSC_00544	SAOUHSC_00231	USA300HOU_2105	USA300HOU_2490	USA300HOU_1475
												SAOUHSC_01513	USA300HOU_0270	USA300HOU_0270		USA300HOU_0331				SAOUHSC_01302	SAOUHSC_01513	USA300HOU_0270	USA300HOU_0270	USA300HOU_0331
												SAOUHSC_02240	USA300HOU_2107	USA300HOU_1939		USA300HOU_1432				SAOUHSC_00421	SAOUHSC_02240	USA300HOU_2107	USA300HOU_1939	USA300HOU_1432
												SAOUHSC_01789	USA300HOU_2087	USA300HOU_0223		USA300HOU_2188				SAOUHSC_00674	SAOUHSC_01789	USA300HOU_2087	USA300HOU_0223	USA300HOU_2188
												SAOUHSC_00069	USA300HOU_1188	USA300HOU_2504		USA300HOU_0038				SAOUHSC_02557	SAOUHSC_00069	USA300HOU_1188	USA300HOU_2504	USA300HOU_0038
												SAOUHSC_00375	USA300HOU_1230	USA300HOU_1649		USA300HOU_1474				SAOUHSC_00636	SAOUHSC_00375	USA300HOU_1230	USA300HOU_1649	USA300HOU_1474
												SAOUHSC_02827	USA300HOU_1289	USA300HOU_2616		USA300HOU_2187				SAOUHSC_02118	SAOUHSC_02827	USA300HOU_1289	USA300HOU_2616	USA300HOU_2187
												SAOUHSC_00818	USA300HOU_2106	USA300HOU_0668		USA300HOU_0935				SAOUHSC_00637	SAOUHSC_00818	USA300HOU_2106	USA300HOU_0668	USA300HOU_0935
												SAOUHSC_02163	USA300HOU_2490	USA300HOU_1509		USA300HOU_0277				SAOUHSC_00422	SAOUHSC_02163	USA300HOU_2490	USA300HOU_1509	USA300HOU_0277
												SAOUHSC_02257	USA300HOU_1189	USA300HOU_1778		USA300HOU_1470				SAOUHSC_00272	SAOUHSC_02257	USA300HOU_1189	USA300HOU_1778	USA300HOU_1470
												SAOUHSC_00716	USA300HOU_1892	USA300HOU_0465		USA300HOU_0064				SAOUHSC_02333	SAOUHSC_00716	USA300HOU_1892	USA300HOU_0465	USA300HOU_0064
												SAOUHSC_00738	USA300HOU_1374	USA300HOU_1375		USA300HOU_0950				SAOUHSC_02310	SAOUHSC_00738	USA300HOU_1374	USA300HOU_1375	USA300HOU_0950
												SAOUHSC_01899	USA300HOU_1375	USA300HOU_2149		USA300HOU_2667				SAOUHSC_02311	SAOUHSC_01899	USA300HOU_1375	USA300HOU_2149	USA300HOU_2667
												SAOUHSC_02112	USA300HOU_2404	USA300HOU_1670		USA300HOU_1180				SAOUHSC_02312	SAOUHSC_02112	USA300HOU_2404	USA300HOU_1670	USA300HOU_1180
												SAOUHSC_00222	USA300HOU_2634	USA300HOU_0475		USA300HOU_2676				SAOUHSC_02493	SAOUHSC_00222	USA300HOU_2634	USA300HOU_0475	USA300HOU_2676
												SAOUHSC_01511	USA300HOU_0588	USA300HOU_1725		USA300HOU_2413				SAOUHSC_00526	SAOUHSC_01511	USA300HOU_0588	USA300HOU_1725	USA300HOU_2413
												SAOUHSC_00555	USA300HOU_1669	USA300HOU_0572		USA300HOU_0805				SAOUHSC_02495	SAOUHSC_00555	USA300HOU_1669	USA300HOU_0572	USA300HOU_0805
												SAOUHSC_02725	USA300HOU_0233	USA300HOU_1650		USA300HOU_0424				SAOUHSC_01144	SAOUHSC_02725	USA300HOU_0233	USA300HOU_1650	USA300HOU_0424
												SAOUHSC_01803	USA300HOU_1095	USA300HOU_2285		USA300HOU_0258				SAOUHSC_01829	SAOUHSC_01803	USA300HOU_1095	USA300HOU_2285	USA300HOU_0258
												SAOUHSC_00248	USA300HOU_2076	USA300HOU_0933		USA300HOU_0131				SAOUHSC_00019	SAOUHSC_00248	USA300HOU_2076	USA300HOU_0933	USA300HOU_0131
												SAOUHSC_02611	USA300HOU_2606	USA300HOU_0369		USA300HOU_1605				SAOUHSC_00349	SAOUHSC_02611	USA300HOU_2606	USA300HOU_0369	USA300HOU_1605
												SAOUHSC_00925	USA300HOU_2633	USA300HOU_0239		USA300HOU_0803				SAOUHSC_00920	SAOUHSC_00925	USA300HOU_2633	USA300HOU_0239	USA300HOU_0803
												SAOUHSC_00330	USA300HOU_2635	USA300HOU_2491		USA300HOU_1479				SAOUHSC_02371	SAOUHSC_00330	USA300HOU_2635	USA300HOU_2491	USA300HOU_1479
												SAOUHSC_00636	USA300HOU_0234	USA300HOU_1815		USA300HOU_1853				SAOUHSC_02726	SAOUHSC_00636	USA300HOU_0234	USA300HOU_1815	USA300HOU_1853
												SAOUHSC_02135	USA300HOU_1140	USA300HOU_2148		USA300HOU_0817				SAOUHSC_00336	SAOUHSC_02135	USA300HOU_1140	USA300HOU_2148	USA300HOU_0817
												SAOUHSC_00221	USA300HOU_2146	USA300HOU_0385		USA300HOU_0446				SAOUHSC_02965	SAOUHSC_00221	USA300HOU_2146	USA300HOU_0385	USA300HOU_0446
												SAOUHSC_01584	USA300HOU_1090	USA300HOU_2503		USA300HOU_0984				SAOUHSC_02684	SAOUHSC_01584	USA300HOU_1090	USA300HOU_2503	USA300HOU_0984
												SAOUHSC_02618	USA300HOU_2632	USA300HOU_2397		USA300HOU_1307				SAOUHSC_01757	SAOUHSC_02618	USA300HOU_2632	USA300HOU_2397	USA300HOU_1307
												SAOUHSC_00137	USA300HOU_1094	USA300HOU_0588		USA300HOU_2207				SAOUHSC_00577	SAOUHSC_00137	USA300HOU_1094	USA300HOU_0588	USA300HOU_2207
												SAOUHSC_01952	USA300HOU_1138	USA300HOU_2147		USA300HOU_0061				SAOUHSC_01448	SAOUHSC_01952	USA300HOU_1138	USA300HOU_2147	USA300HOU_0061
												SAOUHSC_00694	USA300HOU_2402	USA300HOU_2613		USA300HOU_1606				SAOUHSC_02507	SAOUHSC_00694	USA300HOU_2402	USA300HOU_2613	USA300HOU_1606
												SAOUHSC_01512	USA300HOU_2401	USA300HOU_2551		USA300HOU_2412				SAOUHSC_02551	SAOUHSC_01512	USA300HOU_2401	USA300HOU_2551	USA300HOU_2412
												SAOUHSC_01583	USA300HOU_2561	USA300HOU_1942		USA300HOU_0301				SAOUHSC_00529	SAOUHSC_01583	USA300HOU_2561	USA300HOU_1942	USA300HOU_0301
												SAOUHSC_00436	USA300HOU_2631	USA300HOU_1892		USA300HOU_1818				SAOUHSC_02499	SAOUHSC_00436	USA300HOU_2631	USA300HOU_1892	USA300HOU_1818
												SAOUHSC_00134	USA300HOU_1137	USA300HOU_2561		USA300HOU_0426				SAOUHSC_02713	SAOUHSC_00134	USA300HOU_1137	USA300HOU_2561	USA300HOU_0426
												SAOUHSC_00704	USA300HOU_0238	USA300HOU_2499		USA300HOU_1441				SAOUHSC_01285	SAOUHSC_00704	USA300HOU_0238	USA300HOU_2499	USA300HOU_1441
												SAOUHSC_02708	USA300HOU_0237	USA300HOU_1091		USA300HOU_1439				SAOUHSC_A00332	SAOUHSC_02708	USA300HOU_0237	USA300HOU_1091	USA300HOU_1439
												SAOUHSC_00807	USA300HOU_2343	USA300HOU_2343		USA300HOU_0632				SAOUHSC_00348	SAOUHSC_00807	USA300HOU_2343	USA300HOU_2343	USA300HOU_0632
												SAOUHSC_00671	USA300HOU_2342	USA300HOU_0181		USA300HOU_0246				SAOUHSC_01143	SAOUHSC_00671	USA300HOU_2342	USA300HOU_0181	USA300HOU_0246
												SAOUHSC_01951		USA300HOU_2146		USA300HOU_0394				SAOUHSC_00527	SAOUHSC_01951	USA300HOU_1053	USA300HOU_2146	USA300HOU_0394
												SAOUHSC_02666		USA300HOU_0728		USA300HOU_1449				SAOUHSC_02840	SAOUHSC_02666	USA300HOU_1490	USA300HOU_0728	USA300HOU_1449
												SAOUHSC_02923		USA300HOU_0729		USA300HOU_0254				SAOUHSC_02712	SAOUHSC_02923	USA300HOU_0534	USA300HOU_0729	USA300HOU_0254
												SAOUHSC_02706		USA300HOU_2403		USA300HOU_2400				SAOUHSC_00528	SAOUHSC_02706	EBG00001244201	USA300HOU_2403	USA300HOU_2400
												SAOUHSC_02971		USA300HOU_2405		USA300HOU_0051				SAOUHSC_02681	SAOUHSC_02971	USA300HOU_0294	USA300HOU_2405	USA300HOU_0051
												SAOUHSC_00427		USA300HOU_0238		USA300HOU_0049				SAOUHSC_01346	SAOUHSC_00427	USA300HOU_1909	USA300HOU_0238	USA300HOU_0049
												SAOUHSC_02667		USA300HOU_1669		USA300HOU_2675				SAOUHSC_02680	SAOUHSC_02667	USA300HOU_0802	USA300HOU_1669	USA300HOU_2675
												SAOUHSC_01898		EBG00001244157		USA300HOU_1805				SAOUHSC_02622	SAOUHSC_01898	USA300HOU_1434	EBG00001244157	USA300HOU_1805
												EBG00001047212		USA300HOU_0730		USA300HOU_0324				SAOUHSC_01031	EBG00001047212	USA300HOU_0632	USA300HOU_0730	USA300HOU_0324
												SAOUHSC_00204		USA300HOU_2401		USA300HOU_1599				SAOUHSC_02841	SAOUHSC_00204	USA300HOU_2564	USA300HOU_2401	USA300HOU_1599
												SAOUHSC_02932		USA300HOU_1095		USA300HOU_0117				SAOUHSC_02848	SAOUHSC_02932	USA300HOU_2166	USA300HOU_1095	USA300HOU_0117
												SAOUHSC_00373		USA300HOU_0237		USA300HOU_1558				SAOUHSC_02478	SAOUHSC_00373	USA300HOU_2382	USA300HOU_0237	USA300HOU_1558
												SAOUHSC_00637		USA300HOU_2404		USA300HOU_2385				SAOUHSC_02909	SAOUHSC_00637	USA300HOU_2115	USA300HOU_2404	USA300HOU_2385
												SAOUHSC_02668		USA300HOU_1094		USA300HOU_1614				SAOUHSC_02682	SAOUHSC_02668	USA300HOU_2076	USA300HOU_1094	USA300HOU_1614
												SAOUHSC_00975		USA300HOU_2342		USA300HOU_1093				SAOUHSC_02552	SAOUHSC_00975	USA300HOU_2369	USA300HOU_2342	USA300HOU_1093
												SAOUHSC_00401		USA300HOU_0731		USA300HOU_1815				SAOUHSC_02477	SAOUHSC_00401	USA300HOU_2383	USA300HOU_0731	USA300HOU_1815
												SAOUHSC_00136		USA300HOU_2402		USA300HOU_2498				SAOUHSC_02714	SAOUHSC_00136	USA300HOU_2378	USA300HOU_2402	USA300HOU_2498
												SAOUHSC_00203		USA300HOU_1090		USA300HOU_1092				SAOUHSC_01211	SAOUHSC_00203	USA300HOU_1379	USA300HOU_1090	USA300HOU_1092
												SAOUHSC_01421				USA300HOU_0007				SAOUHSC_01232	SAOUHSC_01421	USA300HOU_0919	USA300HOU_2670	USA300HOU_0007
												SAOUHSC_01321				USA300HOU_0850				SAOUHSC_01456	SAOUHSC_01321	USA300HOU_2379	USA300HOU_2671	USA300HOU_0850
												SAOUHSC_02972				USA300HOU_1152				SAOUHSC_02683	SAOUHSC_02972	USA300HOU_0017	USA300HOU_2642	USA300HOU_1152
												SAOUHSC_01320				USA300HOU_1588				SAOUHSC_00521	SAOUHSC_01320	USA300HOU_0920	USA300HOU_0145	USA300HOU_1588
												SAOUHSC_02576				EBG00001244157				SAOUHSC_00520	SAOUHSC_02576	USA300HOU_1018	USA300HOU_1682	EBG00001244157
												SAOUHSC_01322				USA300HOU_1029				SAOUHSC_02368	SAOUHSC_01322	USA300HOU_1017	USA300HOU_1352	USA300HOU_1029
												SAOUHSC_02933				USA300HOU_1490				SAOUHSC_02716	SAOUHSC_02933	USA300HOU_1009	USA300HOU_2276	USA300HOU_1490
												SAOUHSC_00372				USA300HOU_0735				SAOUHSC_02629	SAOUHSC_00372	USA300HOU_1016	USA300HOU_2641	USA300HOU_0735
												SAOUHSC_00272				USA300HOU_1381				SAOUHSC_01169	SAOUHSC_00272	USA300HOU_1015	USA300HOU_1681	USA300HOU_1381
												SAOUHSC_00135				USA300HOU_2108				SAOUHSC_02630	SAOUHSC_00135	USA300HOU_1011	USA300HOU_0517	USA300HOU_2108
												SAOUHSC_00674				USA300HOU_1597				SAOUHSC_01168	SAOUHSC_00674	USA300HOU_1014	USA300HOU_0572	USA300HOU_1597
																USA300HOU_2225				SAOUHSC_01166	SAOUHSC_01013	USA300HOU_1013	USA300HOU_0917	USA300HOU_2225
																USA300HOU_2039				SAOUHSC_02715	SAOUHSC_01012	USA300HOU_1010	USA300HOU_0518	USA300HOU_2039
																USA300HOU_1598				SAOUHSC_01164	SAOUHSC_01008	USA300HOU_1012	USA300HOU_0516	USA300HOU_1598
																USA300HOU_1103				SAOUHSC_01165	SAOUHSC_01009		USA300HOU_0933	USA300HOU_1103
																USA300HOU_0239					SAOUHSC_01010		USA300HOU_0515	USA300HOU_0239
																USA300HOU_1645					SAOUHSC_01017		USA300HOU_2286	USA300HOU_1645
																USA300HOU_2228					SAOUHSC_01015		USA300HOU_1509	USA300HOU_2228
																USA300HOU_1128					SAOUHSC_01014		USA300HOU_1044	USA300HOU_1128
																USA300HOU_1646					SAOUHSC_01011		USA300HOU_1347	USA300HOU_1646
																USA300HOU_2224					SAOUHSC_01016		USA300HOU_1864	USA300HOU_2224
																USA300HOU_2227					EBG00001047317		USA300HOU_0650	USA300HOU_2227
																USA300HOU_1612					SAOUHSC_01018		USA300HOU_1020	USA300HOU_1612
																USA300HOU_1042					SAOUHSC_01794		USA300HOU_1348	USA300HOU_1042
																USA300HOU_1766					SAOUHSC_00019		USA300HOU_1583	USA300HOU_1766
																USA300HOU_1665					SAOUHSC_02425		USA300HOU_0189	USA300HOU_1665
																USA300HOU_2132					SAOUHSC_00156		USA300HOU_2014	USA300HOU_2132
																USA300HOU_2226					SAOUHSC_02809		USA300HOU_0779	USA300HOU_2226
																USA300HOU_0217					SAOUHSC_01135		USA300HOU_2627	USA300HOU_0217
																USA300HOU_2503					SAOUHSC_01136		EBG00001244193	USA300HOU_2503
																USA300HOU_1846					SAOUHSC_02862		USA300HOU_0897	USA300HOU_1846
																USA300HOU_1559					SAOUHSC_01948		USA300HOU_2525	USA300HOU_1559
																USA300HOU_2134					SAOUHSC_02661		USA300HOU_0916	USA300HOU_2134
																USA300HOU_0610					SAOUHSC_00157		USA300HOU_1827	USA300HOU_0610
																USA300HOU_1562					SAOUHSC_02662		USA300HOU_2506	USA300HOU_1562
																USA300HOU_1633					SAOUHSC_00411		USA300HOU_0672	USA300HOU_1633
																USA300HOU_2494					SAOUHSC_00254		USA300HOU_1870	USA300HOU_2494
																USA300HOU_2717					SAOUHSC_02751		USA300HOU_0396	USA300HOU_2717
																USA300HOU_1406					SAOUHSC_03009		USA300HOU_1513	USA300HOU_1406
																USA300HOU_0607					SAOUHSC_01947		USA300HOU_0731	USA300HOU_0607
																USA300HOU_1028					SAOUHSC_00057		USA300HOU_1581	USA300HOU_1028
																USA300HOU_2334					SAOUHSC_00058		USA300HOU_0179	USA300HOU_2334
																USA300HOU_1643					SAOUHSC_00175		USA300HOU_2616	USA300HOU_1643
																USA300HOU_2233					SAOUHSC_01945			USA300HOU_2233
																USA300HOU_1133					SAOUHSC_00812			USA300HOU_1133
																USA300HOU_1002					SAOUHSC_01321			USA300HOU_1002
																USA300HOU_0532					SAOUHSC_01322			USA300HOU_0532
																USA300HOU_0531					SAOUHSC_01320			USA300HOU_0531
																USA300HOU_0586					SAOUHSC_01319			USA300HOU_0586
																USA300HOU_2610					SAOUHSC_00435			USA300HOU_2610
																USA300HOU_2229					SAOUHSC_00436			USA300HOU_2229
																USA300HOU_1161					SAOUHSC_02923			USA300HOU_1161
																USA300HOU_1003					SAOUHSC_A02771			USA300HOU_1003
																USA300HOU_1790					SAOUHSC_00846			USA300HOU_1790
																USA300HOU_2230					EBG00001047212			USA300HOU_2230
																USA300HOU_1053					SAOUHSC_01398			USA300HOU_1053
																USA300HOU_1232					SAOUHSC_02260			USA300HOU_1232
																USA300HOU_2115					SAOUHSC_01397			USA300HOU_2115
																USA300HOU_2605					SAOUHSC_00988			USA300HOU_2605
																USA300HOU_1600					SAOUHSC_00169			USA300HOU_1600
																USA300HOU_1162					SAOUHSC_01832			USA300HOU_1162
																USA300HOU_1891					SAOUHSC_01897			USA300HOU_1891
																USA300HOU_2231					SAOUHSC_00927			USA300HOU_2231
																USA300HOU_2147					SAOUHSC_00987			USA300HOU_2147
																USA300HOU_2386					SAOUHSC_02161			USA300HOU_2386
																USA300HOU_0475					SAOUHSC_00986			USA300HOU_0475
																USA300HOU_1613					SAOUHSC_00330			USA300HOU_1613
																USA300HOU_0730					SAOUHSC_00401			USA300HOU_0730
																USA300HOU_2208					SAOUHSC_01834			USA300HOU_2208
																USA300HOU_2232					SAOUHSC_02925			USA300HOU_2232
																USA300HOU_2366					SAOUHSC_01334			USA300HOU_2366
																USA300HOU_1667					SAOUHSC_01985			USA300HOU_1667
																USA300HOU_2405					SAOUHSC_01421			USA300HOU_2405
																USA300HOU_1634					SAOUHSC_00300			USA300HOU_1634
																USA300HOU_2491					SAOUHSC_01396			USA300HOU_2491
																USA300HOU_0587					SAOUHSC_01899			USA300HOU_0587
																USA300HOU_2326					SAOUHSC_01833			USA300HOU_2326
																USA300HOU_2583					SAOUHSC_01394			USA300HOU_2583
																USA300HOU_1104					SAOUHSC_00926			USA300HOU_1104
																USA300HOU_1290					SAOUHSC_01278			USA300HOU_1290
																USA300HOU_2630					SAOUHSC_02812			USA300HOU_2630
																USA300HOU_1033					SAOUHSC_01170			USA300HOU_1033
																USA300HOU_0465					SAOUHSC_02949			USA300HOU_0465
																USA300HOU_1141					SAOUHSC_00372			USA300HOU_1141
																USA300HOU_1560					SAOUHSC_01839			USA300HOU_1560
																USA300HOU_2209					SAOUHSC_02467			USA300HOU_2209
																USA300HOU_1047					SAOUHSC_02468			USA300HOU_1047
																USA300HOU_1041					SAOUHSC_00974			USA300HOU_1041
																USA300HOU_2280					SAOUHSC_00544			USA300HOU_2280
																USA300HOU_2156					SAOUHSC_01302			USA300HOU_2156
																USA300HOU_2403					SAOUHSC_00421			USA300HOU_2403
																USA300HOU_0731					SAOUHSC_00674			USA300HOU_0731
																USA300HOU_1231					SAOUHSC_02557			USA300HOU_1231
																USA300HOU_1136					SAOUHSC_00636			USA300HOU_1136
																USA300HOU_2105					SAOUHSC_02118			USA300HOU_2105
																USA300HOU_0270					SAOUHSC_00637			USA300HOU_0270
																USA300HOU_2107					SAOUHSC_00422			USA300HOU_2107
																USA300HOU_2087					SAOUHSC_00272			USA300HOU_2087
																USA300HOU_1188					SAOUHSC_02333			USA300HOU_1188
																USA300HOU_1230					SAOUHSC_02310			USA300HOU_1230
																USA300HOU_1289					SAOUHSC_02311			USA300HOU_1289
																USA300HOU_2106					SAOUHSC_02312			USA300HOU_2106
																USA300HOU_2490					SAOUHSC_02493			USA300HOU_2490
																USA300HOU_1189					SAOUHSC_00526			USA300HOU_1189
																USA300HOU_1892					SAOUHSC_02495			USA300HOU_1892
																USA300HOU_1374					SAOUHSC_01144			USA300HOU_1374
																USA300HOU_1375					SAOUHSC_01829			USA300HOU_1375
																USA300HOU_2404					SAOUHSC_00019			USA300HOU_2404
																USA300HOU_2634					SAOUHSC_00349			USA300HOU_2634
																USA300HOU_0588					SAOUHSC_00920			USA300HOU_0588
																USA300HOU_1669					SAOUHSC_02371			USA300HOU_1669
																USA300HOU_0233					SAOUHSC_02726			USA300HOU_0233
																USA300HOU_1095					SAOUHSC_00336			USA300HOU_1095
																USA300HOU_2076					SAOUHSC_02965			USA300HOU_2076
																USA300HOU_2606					SAOUHSC_02684			USA300HOU_2606
																USA300HOU_2633					SAOUHSC_01757			USA300HOU_2633
																USA300HOU_2635					SAOUHSC_00577			USA300HOU_2635
																USA300HOU_0234					SAOUHSC_01448			USA300HOU_0234
																USA300HOU_1140					SAOUHSC_02507			USA300HOU_1140
																USA300HOU_2146					SAOUHSC_02551			USA300HOU_2146
																USA300HOU_1090					SAOUHSC_00529			USA300HOU_1090
																USA300HOU_2632					SAOUHSC_02499			USA300HOU_2632
																USA300HOU_1094					SAOUHSC_02713			USA300HOU_1094
																USA300HOU_1138					SAOUHSC_01285			USA300HOU_1138
																USA300HOU_2402					SAOUHSC_A00332			USA300HOU_2402
																USA300HOU_2401					SAOUHSC_00348			USA300HOU_2401
																USA300HOU_2561					SAOUHSC_01143			USA300HOU_2561
																USA300HOU_2631					SAOUHSC_00527			USA300HOU_2631
																USA300HOU_1137					SAOUHSC_02840			USA300HOU_1137
																USA300HOU_0238					SAOUHSC_02712			USA300HOU_0238
																USA300HOU_0237					SAOUHSC_00528			USA300HOU_0237
																USA300HOU_2343					SAOUHSC_02681			USA300HOU_2343
																USA300HOU_2342					SAOUHSC_01346			USA300HOU_2342
																USA300HOU_1423					SAOUHSC_02680			USA300HOU_1423
																USA300HOU_0686					SAOUHSC_02622			USA300HOU_0686
																USA300HOU_0619					SAOUHSC_01031			USA300HOU_0619
																USA300HOU_0744					SAOUHSC_02841			USA300HOU_0744
																USA300HOU_1422					SAOUHSC_02848			USA300HOU_1422
																USA300HOU_2529					SAOUHSC_02478			USA300HOU_2529
																USA300HOU_2564					SAOUHSC_02909			USA300HOU_2564
																USA300HOU_1757					SAOUHSC_02682			USA300HOU_1757
																USA300HOU_0755					SAOUHSC_02552			USA300HOU_0755
																USA300HOU_0474					SAOUHSC_02477			USA300HOU_0474
																USA300HOU_0857					SAOUHSC_02714			USA300HOU_0857
																USA300HOU_0873					SAOUHSC_01211			USA300HOU_0873
																USA300HOU_0743					SAOUHSC_01232			USA300HOU_0743
																USA300HOU_2614					SAOUHSC_01456			USA300HOU_2614
																USA300HOU_2284					SAOUHSC_02683			USA300HOU_2284
																USA300HOU_0864					SAOUHSC_00521			USA300HOU_0864
																USA300HOU_1759					SAOUHSC_00520			USA300HOU_1759
																USA300HOU_0367					SAOUHSC_02368			USA300HOU_0367
																USA300HOU_2420					SAOUHSC_02716			USA300HOU_2420
																USA300HOU_2135					SAOUHSC_02629			USA300HOU_2135
																USA300HOU_2617					SAOUHSC_01169			USA300HOU_2617
																USA300HOU_1760					SAOUHSC_02630			USA300HOU_1760
																USA300HOU_1077					SAOUHSC_01168			USA300HOU_1077
																USA300HOU_0218					SAOUHSC_01166			USA300HOU_0218
																USA300HOU_0146					SAOUHSC_02715			USA300HOU_0146
																USA300HOU_1758					SAOUHSC_01164			USA300HOU_1758
																USA300HOU_1869					SAOUHSC_01165			USA300HOU_1869
																USA300HOU_0714								USA300HOU_0714
																USA300HOU_0754								USA300HOU_0754
																USA300HOU_1946								USA300HOU_1946
																USA300HOU_1893								USA300HOU_1893
																USA300HOU_0871								USA300HOU_0871
																USA300HOU_0494								USA300HOU_0494
																USA300HOU_0122								USA300HOU_0122
																USA300HOU_1939								USA300HOU_1939
																USA300HOU_0223								USA300HOU_0223
																USA300HOU_2504								USA300HOU_2504
																USA300HOU_1649								USA300HOU_1649
																USA300HOU_2616								USA300HOU_2616
																USA300HOU_0668								USA300HOU_0668
																USA300HOU_1509								USA300HOU_1509
																USA300HOU_1778								USA300HOU_1778
																USA300HOU_2149								USA300HOU_2149
																USA300HOU_1670								USA300HOU_1670
																USA300HOU_1725								USA300HOU_1725
																USA300HOU_0572								USA300HOU_0572
																USA300HOU_1650								USA300HOU_1650
																USA300HOU_2285								USA300HOU_2285
																USA300HOU_0933								USA300HOU_0933
																USA300HOU_0369								USA300HOU_0369
																USA300HOU_2148								USA300HOU_2148
																USA300HOU_0385								USA300HOU_0385
																USA300HOU_2397								USA300HOU_2397
																USA300HOU_2613								USA300HOU_2613
																USA300HOU_2551								USA300HOU_2551
																USA300HOU_1942								USA300HOU_1942
																USA300HOU_2499								USA300HOU_2499
																USA300HOU_1091								USA300HOU_1091
																USA300HOU_0181								USA300HOU_0181
																USA300HOU_0728								USA300HOU_0728
																USA300HOU_0729								USA300HOU_0729
																USA300HOU_2128								USA300HOU_2128
																USA300HOU_2536								USA300HOU_2536
																USA300HOU_1139								USA300HOU_1139
																								USA300HOU_1053
																								USA300HOU_1490
																								USA300HOU_0534
																								EBG00001244201
																								USA300HOU_0294
																								USA300HOU_1909
																								USA300HOU_0802
																								USA300HOU_1434
																								USA300HOU_0632
																								USA300HOU_2564
																								USA300HOU_2166
																								USA300HOU_2382
																								USA300HOU_2115
																								USA300HOU_2076
																								USA300HOU_2369
																								USA300HOU_2383
																								USA300HOU_2378
																								USA300HOU_1379
																								USA300HOU_0919
																								USA300HOU_2379
																								USA300HOU_0017
																								USA300HOU_0920
																								USA300HOU_1018
																								USA300HOU_1017
																								USA300HOU_1009
																								USA300HOU_1016
																								USA300HOU_1015
																								USA300HOU_1011
																								USA300HOU_1014
																								USA300HOU_1013
																								USA300HOU_1010
																								USA300HOU_1012
																								USA300HOU_2670
																								USA300HOU_2671
																								USA300HOU_2642
																								USA300HOU_0145
																								USA300HOU_1682
																								USA300HOU_1352
																								USA300HOU_2276
																								USA300HOU_2641
																								USA300HOU_1681
																								USA300HOU_0517
																								USA300HOU_0572
																								USA300HOU_0917
																								USA300HOU_0518
																								USA300HOU_0516
																								USA300HOU_0933
																								USA300HOU_0515
																								USA300HOU_2286
																								USA300HOU_1509
																								USA300HOU_1044
																								USA300HOU_1347
																								USA300HOU_1864
																								USA300HOU_0650
																								USA300HOU_1020
																								USA300HOU_1348
																								USA300HOU_1583
																								USA300HOU_0189
																								USA300HOU_2014
																								USA300HOU_0779
																								USA300HOU_2627
																								EBG00001244193
																								USA300HOU_0897
																								USA300HOU_2525
																								USA300HOU_0916
																								USA300HOU_1827
																								USA300HOU_2506
																								USA300HOU_0672
																								USA300HOU_1870
																								USA300HOU_0396
																								USA300HOU_1513
																								USA300HOU_0731
																								USA300HOU_1581
																								USA300HOU_0179
																								USA300HOU_2616

## Sheet: E.f. DEGs; media influenced
	DEGs of E. faecalis in TSBg(s) or BHIg(s)								DEGs in E. faecalis during biofilm formation										DEGs in E. faecalis during biofilm formation influenced by medium
	V583			ATCC 29212					V583				ATCC 29212						V583			ATCC 29212
	Planktonic cells	Biofilm	Planktonic+Biofilm (unique)	Planktonic cells	Biofilm	Planktonic+Biofilm (unique)			BHIg	TSBg	All media	Unique (TSBgs+BHIgs+all media)	BHIg	TSBg	All media	Unique (TSBgs+BHIgs+all media)			BHIg	TSBg	Unique (TSBgs+BHIgs+all media)	BHIg	TSBg	Unique (TSBgs+BHIgs+all media)
DEGs in BHIg	11	0	11	24	2	26		Upregulated DEGs	41	101	87	137	142	167	166	225		Upregulated DEGs	0	1	4	0	0	25
DEGs in TSBg	0	0	0	5	0	5		Downregulated DEGs	34	68	62	105	182	136	152	236		Downregulated DEGs	0	0	0	3	1	4
DEGs (all medium)	11	0	11	29	2	31		DEGs total	75	169	149	242	324	303	318	461		DEGs total	0	1	4	3	1	29		V583		ATCC 29212
																		% DEGs influence by medium	0	0.591716	1.65289	0.925926	0.330033	6.29067		BHI	TSB	BHI	TSB
	EF3072		EF3072	DR75_1175	DR75_711	DR75_1175			EF0900	EF1818	EF0900	EF0900	DR75_2338	DR75_2336	DR75_2336	DR75_2338			EF0900	EF1818	EF0900	DR75_2338	DR75_2336	DR75_2338			EF0900	DR75_1176	DR75_1305
	EF0900		EF0900	DR75_2180	DR75_712	DR75_2180			EF3194	EF1097	EF1097	EF3194	DR75_1795	DR75_1909	DR75_2338	DR75_1795			EF3194	EF1097	EF3194	DR75_1795	DR75_1909	DR75_1795				DR75_1177
	EF3073		EF3073	DR75_779		DR75_779			EF1097	EF1817	EF1818	EF1097	DR75_2337	DR75_2836	DR75_2836	DR75_2337			EF1097	EF1817	EF1097	DR75_2337	DR75_2836	DR75_2337				DR75_2180
	EF0107		EF0107	DR75_778		DR75_778			EF3193	EF0288	EF3194	EF3193	DR75_930	DR75_2338	DR75_1909	DR75_930			EF3193	EF0288	EF3193	DR75_930	DR75_2338	DR75_930
	EF2221		EF2221	DR75_781		DR75_781			EF1818	EF1820	EF1817	EF1818	DR75_1909	DR75_564	DR75_564	DR75_1909			EF1818	EF1820	EF1818	DR75_1909	DR75_564	DR75_1909
	EF2222		EF2222	DR75_775		DR75_775			EF1817	EF0290	EF0288	EF1817	DR75_928	DR75_1094	DR75_2337	DR75_928			EF1817	EF0290	EF1817	DR75_928	DR75_1094	DR75_928
	EF0106		EF0106	DR75_282		DR75_282			EF2221	EF1821	EF3193	EF2221	DR75_589	DR75_565	DR75_565	DR75_589			EF2221	EF1821	EF2221	DR75_589	DR75_565	DR75_589
	EF0108		EF0108	DR75_1094		DR75_1094			EF0288	EF1564	EF1820	EF0288	DR75_2228	DR75_2337	DR75_566	DR75_2228			EF0288	EF1564	EF0288	DR75_2228	DR75_2337	DR75_2228
	EF1345		EF1345	DR75_1095		DR75_1095			EF1820	EF3194	EF1821	EF1820	DR75_929	DR75_566	DR75_1795	DR75_929			EF1820	EF3194	EF1820	DR75_929	DR75_566	DR75_929
	EF0104		EF0104	DR75_286		DR75_286			EF2222	EF3082	EF3082	EF2222	DR75_1796	DR75_1095	DR75_1805	DR75_1796			EF2222	EF3082	EF2222	DR75_1796	DR75_1095	DR75_1796
	EF0105		EF0105	DR75_780		DR75_780			EF3255	EF0289	EF0290	EF3255	DR75_1805	DR75_568	DR75_568	DR75_1805			EF3255	EF0289	EF3255	DR75_1805	DR75_568	DR75_1805
				DR75_777		DR75_777			EF2623	EF0282	EF1777	EF2623	DR75_2836	DR75_571	DR75_589	DR75_2836			EF2623	EF0282	EF2623	DR75_2836	DR75_571	DR75_2836
				DR75_285		DR75_285			EF1821	EF1567	EF1778	EF1821	DR75_1806	DR75_569	DR75_1908	DR75_1806			EF1821	EF1567	EF1821	DR75_1806	DR75_569	DR75_1806
				DR75_283		DR75_283			EF0617	EF1566	EF2623	EF0617	DR75_2336	DR75_1908	DR75_2393	DR75_2336			EF0617	EF1566	EF0617	DR75_2336	DR75_1908	DR75_2336
				DR75_774		DR75_774			EF0618	EF0900	EF1780	EF0618	DR75_2331	DR75_570	DR75_571	DR75_2331			EF0618	EF0900	EF0618	DR75_2331	DR75_570	DR75_2331
				DR75_284		DR75_284			EF2933	EF1969	EF1782	EF2933	DR75_1804	DR75_567	DR75_569	DR75_1804			EF2933	EF1969	EF2933	DR75_1804	DR75_567	DR75_1804
				DR75_1176		DR75_1176			EF3256	EF0784	EF1564	EF3256	DR75_502	DR75_2433	DR75_930	DR75_502			EF3256	EF0784	EF3256	DR75_502	DR75_2433	DR75_502
				DR75_783		DR75_783			EF2965	EF1586	EF1781	EF2965	DR75_1579	DR75_1961	DR75_567	DR75_1579			EF2965	EF1586	EF2965	DR75_1579	DR75_1961	DR75_1579
				DR75_287		DR75_287			EF0634	EF1968	EF3255	EF0634	DR75_1908	DR75_287	DR75_570	DR75_1908			EF0634	EF1968	EF0634	DR75_1908	DR75_287	DR75_1908
				DR75_100		DR75_100			EF2703	EF1967	EF0784	EF2703	DR75_500	DR75_283	DR75_1804	DR75_500			EF2703	EF1967	EF2703	DR75_500	DR75_283	DR75_500
				DR75_776		DR75_776			EF2964	EF2548	EF1562	EF2964	DR75_1807	DR75_2393	DR75_2693	DR75_1807			EF2964	EF2548	EF2964	DR75_1807	DR75_2393	DR75_1807
				DR75_1177		DR75_1177			EF0616	EF0634	EF0634	EF0616	DR75_264	DR75_284	DR75_1806	DR75_264			EF0616	EF0634	EF0616	DR75_264	DR75_284	DR75_264
				DR75_773		DR75_773			EBG00001182642	EF1568	EF0282	EBG00001182642	DR75_564	DR75_379	DR75_1094	DR75_564			EBG00001182642	EF1568	EBG00001182642	DR75_564	DR75_379	DR75_564
				DR75_782		DR75_782			EF2622	EF2703	EF0617	EF2622	DR75_2330	DR75_2571	DR75_502	DR75_2330			EF2622	EF2703	EF2622	DR75_2330	DR75_2571	DR75_2330
				DR75_1795		DR75_711			EF3254	EF1057	EF1783	EF3254	DR75_2675	DR75_285	DR75_379	DR75_2675			EF3254	EF1057	EF3254	DR75_2675	DR75_285	DR75_2675
				DR75_1069		DR75_712			EF1225	EF0202	EF2703	EF1225	DR75_499	DR75_282	DR75_928	DR75_499			EF1225	EF0202	EF1225	DR75_499	DR75_282	DR75_499
				DR75_1796		DR75_1795			EF3191	EF3078	EF3085	EF3191	DR75_1569	DR75_2736	DR75_1579	DR75_1569			EF3191	EF3078	EF3191	DR75_1569	DR75_2736	DR75_1569
				DR75_1070		DR75_1069			EF0290	EF1096	EF0289	EF0290	DR75_1573	DR75_705	DR75_1807	DR75_1573			EF0290	EF1096	EF0290	DR75_1573	DR75_705	DR75_1573
				DR75_1305		DR75_1796			EF1192	EF3079	EF1969	EF1192	DR75_1440	DR75_589	DR75_929	DR75_1440			EF1192	EF3079	EF1192	DR75_1440	DR75_589	DR75_1440
						DR75_1070			EF0784	EF0283	EF1561	EF0784	DR75_2810	DR75_2694	DR75_2330	DR75_2810			EF0784	EF0283	EF0784	DR75_2810	DR75_2694	DR75_2810
						DR75_1305			EF0641	EF0471	EF1057	EF0641	DR75_1571	DR75_773	DR75_2433	DR75_1571			EF0641	EF0471	EF0641	DR75_1571	DR75_773	DR75_1571
									EF0107	EF2584	EF1563	EF0107	DR75_2584	DR75_1484	DR75_2810	DR75_2584			EF0107	EF2584	EF0107	DR75_2584	DR75_1484	DR75_2584
									EF0283	EF0607	EF1586	EF0283	DR75_501	DR75_489	DR75_2331	DR75_501			EF0283	EF0607	EF0283	DR75_501	DR75_489	DR75_501
									EF2885	EF3152	EF2221	EF2885	DR75_1570	DR75_2330	DR75_1095	DR75_1570			EF2885	EF3152	EF2885	DR75_1570	DR75_2330	DR75_1570
									EF0180	EF0635	EF1779	EF0180	DR75_1401	DR75_2810	DR75_500	DR75_1401			EF0180	EF0635	EF0180	DR75_1401	DR75_2810	DR75_1401
									EF1969	EF1065	EF3083	EF1969	DR75_263	DR75_776	DR75_1796	DR75_263			EF1969	EF1065	EF1969	DR75_263	DR75_776	DR75_263
									EF0440	EF0408	EF0283	EF0440	DR75_1443	DR75_777	DR75_264	DR75_1443			EF0440	EF0408	EF0440	DR75_1443	DR75_777	DR75_1443
									EF0635	EF2025	EF1192	EF0635	DR75_379	DR75_774	DR75_1569	DR75_379			EF0635	EF2025	EF0635	DR75_379	DR75_774	DR75_379
									EF1057	EF1192	EF0618	EF1057	DR75_2693	DR75_778	DR75_2694	DR75_2693			EF1057	EF1192	EF1057	DR75_2693	DR75_778	DR75_2693
									EF2584	EF0284	EF1967	EF2584	DR75_710	DR75_782	DR75_2736	DR75_710			EF2584	EF0284	EF2584	DR75_710	DR75_782	DR75_710
									EF0282	EF1970	EF2584	EF0282	DR75_1574	DR75_704	DR75_1580	DR75_1574			EF0282	EF1970	EF0282	DR75_1574	DR75_704	DR75_1574
									EF2730	EF2055	EF1784	EF1564	DR75_1580	DR75_775	DR75_1570	DR75_1580			EF2730	EF2055	EF1564	DR75_1580	DR75_775	DR75_1580
									EF2938	EF1810	EF0635	EF3082	DR75_2332	DR75_1801	DR75_1571	DR75_2332			EF2938	EF1810	EF3082	DR75_2332	DR75_1801	DR75_2332
									EF0871	EF0562	EF2885	EF0289	DR75_566	DR75_930	DR75_1573	DR75_566			EF0871	EF0562	EF0289	DR75_566	DR75_930	DR75_566
									EF2206	EF0617	EF1501	EF1567	DR75_1442	DR75_803	DR75_499	DR75_1442			EF2206	EF0617	EF1567	DR75_1442	DR75_803	DR75_1442
									EF1272	EF2875	EF3106	EF1566	DR75_143	DR75_783	DR75_2675	DR75_143			EF1272	EF2875	EF1566	DR75_143	DR75_783	DR75_143
									EF0658	EF1248	EF3152	EF1586	DR75_2674	DR75_178	DR75_773	DR75_2674			EF0658	EF1248	EF1586	DR75_2674	DR75_178	DR75_2674
									EF1337	EF2623	EF1498	EF1968	DR75_2333	DR75_1572	DR75_2228	DR75_2333			EF1337	EF2623	EF1968	DR75_2333	DR75_1572	DR75_2333
									EF3160	EF2885	EF1786	EF1967	DR75_1572	DR75_1960	DR75_1572	DR75_1572			EF3160	EF2885	EF1967	DR75_1572	DR75_1960	DR75_1572
									EF0004	EF1811	EF0180	EF2548	DR75_1447	DR75_1800	DR75_284	DR75_1447			EF0004	EF1811	EF2548	DR75_1447	DR75_1800	DR75_1447
									EF3011	EF1706	EF3256	EF1568	DR75_2676	DR75_2570	DR75_2571	DR75_2676			EF3011	EF1706	EF1568	DR75_2676	DR75_2570	DR75_2676
									EF2258	EF0470	EF1499	EF0202	DR75_2393	DR75_781	DR75_285	DR75_2393			EF2258	EF0470	EF0202	DR75_2393	DR75_781	DR75_2393
									EF3000	EF1910	EF1785	EF3078	DR75_96	DR75_780	DR75_263	DR75_96			EF3000	EF1910	EF3078	DR75_96	DR75_780	DR75_96
									EBG00001182671	EF1989	EF0607	EF1096	DR75_565	DR75_1570	DR75_1961	DR75_565			EBG00001182671	EF1989	EF1096	DR75_565	DR75_1570	DR75_565
									EF0657	EF2877	EF2933	EF3079	DR75_571	DR75_1569	DR75_705	DR75_571			EF0657	EF2877	EF3079	DR75_571	DR75_1569	DR75_571
									EF2247	EF2879	EF3191	EF0471	DR75_2694	DR75_779	DR75_143	DR75_2694			EF2247	EF2879	EF0471	DR75_2694	DR75_779	DR75_2694
									EF3013	EF0912	EF0616	EF0607	DR75_2434	DR75_1579	DR75_501	DR75_2434			EF3013	EF0912	EF0607	DR75_2434	DR75_1579	DR75_2434
									EF0851	EF1499	EF0284	EF3152	DR75_568	DR75_931	DR75_777	DR75_568			EF0851	EF1499	EF3152	DR75_568	DR75_931	DR75_568
									EF2874	EF0180	EF2875	EF1065	DR75_498	DR75_1571	DR75_776	DR75_498			EF2874	EF0180	EF1065	DR75_498	DR75_1571	DR75_498
									EF1897	EF0402	EF3254	EF0408	DR75_569	DR75_1580	DR75_774	DR75_569			EF1897	EF0402	EF0408	DR75_569	DR75_1580	DR75_569
									EF1768	EF1501	EF3084	EF2025	DR75_567	DR75_1487	DR75_2333	DR75_567			EF1768	EF1501	EF2025	DR75_567	DR75_1487	DR75_567
									EF2139	EF1705	EF2622	EF0284	DR75_2433	DR75_1573	DR75_1800	DR75_2433			EF2139	EF1705	EF0284	DR75_2433	DR75_1573	DR75_2433
									EF2315	EF2754	EF1065	EF1970	DR75_2461	DR75_804	DR75_778	DR75_2461			EF2315	EF2754	EF1970	DR75_2461	DR75_804	DR75_2461
									EF0953	EF2876	EF1568	EF2055	DR75_2583	DR75_2333	DR75_1574	DR75_2583			EF0953	EF2876	EF2055	DR75_2583	DR75_2333	DR75_2583
									EF2230	EF0473	EF0202	EF1810	DR75_497	DR75_100	DR75_781	DR75_497			EF2230	EF0473	EF1810	DR75_497	DR75_100	DR75_497
									EF0353	EF3209	EF2548	EF0562	DR75_1575	DR75_502	DR75_96	DR75_1575			EF0353	EF3209	EF0562	DR75_1575	DR75_502	DR75_1575
									EF0306	EF0177	EF2877	EF2875	DR75_1800	DR75_1251	DR75_779	DR75_1800			EF0306	EF0177	EF2875	DR75_1800	DR75_1251	DR75_1800
									EF1872	EF1419	EF1248	EF1248	DR75_2086	DR75_932	DR75_1401	DR75_2086			EF1872	EF1419	EF1248	DR75_2086	DR75_932	DR75_2086
									EF1191	EF2077	EF1104	EF1811	DR75_495	DR75_1327	DR75_775	DR75_495			EF1191	EF2077	EF1811	DR75_495	DR75_1327	DR75_495
									EF0764	EF0472	EF1566	EF1706	DR75_2692	DR75_96	DR75_704	DR75_2692			EF0764	EF0472	EF1706	DR75_2692	DR75_96	DR75_2692
									EF3012	EF2365	EF1706	EF0470	DR75_2736	DR75_286	DR75_1484	DR75_2736			EF3012	EF2365	EF0470	DR75_2736	DR75_286	DR75_2736
									EF1990	EF2880	EF0562	EF1910	DR75_570	DR75_170	DR75_931	DR75_570			EF1990	EF2880	EF1910	DR75_570	DR75_170	DR75_570
									EF1190	EF1498	EF2880	EF1989	DR75_705	DR75_548	DR75_2434	DR75_705			EF1190	EF1498	EF1989	DR75_705	DR75_548	DR75_705
									EF0765	EF1181	EF1787	EF2877	DR75_2700	DR75_2211	DR75_1447	DR75_2700			EF0765	EF1181	EF2877	DR75_2700	DR75_2211	DR75_2700
									EF3014	EF1046	EF1965	EF2879	DR75_709	DR75_1574	DR75_489	DR75_709			EF3014	EF1046	EF2879	DR75_709	DR75_1574	DR75_709
										EF0740	EF2964	EF0912	DR75_494	DR75_279	DR75_780	DR75_494				EF0740	EF0912	DR75_494	DR75_279	DR75_494
										EF3208	EF3079	EF1499	DR75_2490	DR75_264	DR75_2332	DR75_2490				EF3208	EF1499	DR75_2490	DR75_264	DR75_2490
										EF1941	EF1968	EF0402	DR75_931	DR75_500	DR75_2676	DR75_931				EF1941	EF0402	DR75_931	DR75_500	DR75_931
										EF2793	EF2708	EF1501	DR75_1441	DR75_957	DR75_498	DR75_1441				EF2793	EF1501	DR75_1441	DR75_957	DR75_1441
										EF0285	EF1565	EF1705	DR75_1448	DR75_1195	DR75_497	DR75_1448				EF0285	EF1705	DR75_1448	DR75_1195	DR75_1448
										EF1965	EF2879	EF2754	DR75_1576	DR75_1907	DR75_1487	DR75_1576				EF1965	EF2754	DR75_1576	DR75_1907	DR75_1576
										EF1058	EF3078	EF2876	DR75_2869	DR75_497	DR75_2570	DR75_2869				EF1058	EF2876	DR75_2869	DR75_497	DR75_2869
										EF3257	EBG00001182642	EF0473	DR75_957	DR75_2695	DR75_1960	DR75_957				EF3257	EF0473	DR75_957	DR75_2695	DR75_957
										EF1045	EF1043	EF3209	DR75_378	DR75_2866	DR75_957	DR75_378				EF1045	EF3209	DR75_378	DR75_2866	DR75_378
										EF0739	EF0408	EF0177	DR75_2464	DR75_2569	DR75_2461	DR75_2464				EF0739	EF0177	DR75_2464	DR75_2569	DR75_2464
										EF2708	EF0177	EF1419	DR75_1380	DR75_929	DR75_1575	DR75_1380				EF2708	EF1419	DR75_1380	DR75_929	DR75_1380
										EF2878	EF2365	EF2077	DR75_493	DR75_501	DR75_1251	DR75_493				EF2878	EF2077	DR75_493	DR75_501	DR75_493
										EF1815	EF2141	EF0472	DR75_704	DR75_1906	DR75_1801	DR75_704				EF1815	EF0472	DR75_704	DR75_1906	DR75_704
										EF1822	EF0652	EF2365	DR75_1577	DR75_499	DR75_2086	DR75_1577				EF1822	EF2365	DR75_1577	DR75_499	DR75_1577
										EF2364	EF1099	EF2880	DR75_1907	DR75_492	DR75_1907	DR75_1907				EF2364	EF2880	DR75_1907	DR75_492	DR75_1907
										EF1182	EF0693	EF1498	DR75_2661	DR75_2064	DR75_178	DR75_2661				EF1182	EF1498	DR75_2661	DR75_2064	DR75_2661
										EF1971	EF0938	EF1181	DR75_538	DR75_2141	DR75_783	DR75_538				EF1971	EF1181	DR75_538	DR75_2141	DR75_538
										EF1338	EF2136	EF1046	DR75_926	DR75_2104	DR75_2674	DR75_926				EF1338	EF1046	DR75_926	DR75_2104	DR75_926
										EF0801	EF2203	EF0740	DR75_2460	DR75_2104	DR75_283	DR75_2460				EF0801	EF0740	DR75_2460	DR75_1107	DR75_2460
										EF1043	EF0124	EF3208	DR75_1487	DR75_1107	DR75_1906	DR75_1487				EF1043	EF3208	DR75_1487	DR75_1296	DR75_1487
										EF0618	EF1551	EF1941	DR75_2765	DR75_1296	DR75_1442	DR75_2765				EF0618	EF1941	DR75_2765	DR75_2123	DR75_2765
										EF2673	EF2132	EF2793	DR75_2585	DR75_2123	DR75_495	DR75_2585				EF2673	EF2793	DR75_2585	DR75_498	DR75_2585
										EF1224	EF3013	EF0285	DR75_1185	DR75_498	DR75_1440	DR75_1185				EF1224	EF0285	DR75_1185	DR75_263	DR75_1185
										EF3255	EF2138	EF1965	DR75_496	DR75_263	DR75_710	DR75_496				EF3255	EF1965	DR75_496	DR75_1575	DR75_496
										EF1370	EF2731	EF1058	DR75_2554	DR75_1575	DR75_282	DR75_2554				EF1370	EF1058	DR75_2554	DR75_2086	DR75_2554
										EF1315	EF1735	EF3257	DR75_485	DR75_2086	DR75_548	DR75_485				EF1315	EF3257	DR75_485	DR75_928	DR75_485
										EF2923	EF2122	EF1045	DR75_1906	DR75_928	DR75_803	DR75_1906				EF2923	EF1045	DR75_1906	DR75_2331	DR75_1906
										EF2132	EF1172	EF0739	DR75_2630	DR75_2331	DR75_932	DR75_2630				EF2132	EF0739	DR75_2630	DR75_143	DR75_2630
										EF0871	EF0005	EF2708	DR75_1251	DR75_143	DR75_1443	DR75_1251				EF0871	EF2708	DR75_1251	DR75_2725	DR75_1251
										EF3290	EF0054	EF2878	DR75_2268	DR75_2725	DR75_287	DR75_2268				EF3290	EF2878	DR75_2268	DR75_2461	DR75_2268
										EF2203	EF0600	EF1815	DR75_2735	DR75_2461	DR75_782	DR75_2735				EF2203	EF1815	DR75_2735	DR75_1258	DR75_2735
										EF2428	EF2277	EF1822	DR75_1953	DR75_1258	DR75_2765	DR75_1953				EF2428	EF1822	DR75_1953	DR75_1578	DR75_1953
										EF0497	EF2355	EF2364	DR75_1870	DR75_1578	DR75_2692	DR75_1870				EF0497	EF2364	DR75_1870	DR75_2675	DR75_1870
										EF1393	EF2135	EF1182	DR75_1870	DR75_2675	DR75_1576	DR75_453				EF1393	EF1182	DR75_453	DR75_2848	DR75_453
										EF0004	EF3010	EF1971	DR75_453	DR75_2848	DR75_2695	DR75_1552				EF0004	EF1971	DR75_1552	DR75_444	DR75_1552
										EF0306	EF0871	EF1338	DR75_1552	DR75_444	DR75_494	DR75_1578				EF0306	EF1338	DR75_1578	DR75_1374	DR75_1578
										EF2409	EF2034	EF0801	DR75_1578	DR75_1374	DR75_1448	DR75_954				EF2409	EF0801	DR75_954	DR75_549	DR75_954
										EF2642	EF0904	EF1043	DR75_954	DR75_549	DR75_496	DR75_2749				EF2642	EF1043	DR75_2749	DR75_2210	DR75_2749
										EF2501	EF2730	EF2673	DR75_2749	DR75_2210	DR75_2460	DR75_2750				EF2501	EF2673	DR75_2750	DR75_2765	DR75_2750
										EF2130	EF0482	EF1224	DR75_2750	DR75_2765	DR75_1578	DR75_1555				EF2130	EF1224	DR75_1555	DR75_2266	DR75_1555
										EF0005	EF0432	EF1370	DR75_1555	DR75_2266	DR75_378	DR75_1293				EF0005	EF1370	DR75_1293	DR75_2399	DR75_1293
										EF2874	EF2121	EF1315	DR75_1293	DR75_2399	DR75_286	DR75_1716				EF2874	EF1315	DR75_1716	DR75_1295	DR75_1716
										EF3010	EF0603	EF1777	DR75_1716	DR75_1295	DR75_1577	DR75_953				EF3010	EF1777	DR75_953	DR75_140	DR75_953
										EF1272	EF0004	EF1778	DR75_953	DR75_140	DR75_804	DR75_551				EF1272	EF1778	DR75_551	DR75_639	DR75_551
										EF2730	EF1272	EF1780	DR75_551	DR75_639	DR75_1818	DR75_489				EF2730	EF1780	DR75_489	DR75_496	DR75_489
										EF0990	EF2140	EF1782	DR75_489	DR75_496	DR75_1195	DR75_2617				EF0990	EF1782	DR75_2617	DR75_246	DR75_2617
										EF3061	EF3008	EF1781	DR75_2617	DR75_246	DR75_2725	DR75_2848				EF3061	EF1781	DR75_2848	DR75_104	DR75_2848
										EF3302	EF1174	EF1562	DR75_2848	DR75_104	DR75_2848	DR75_2029				EF3302	EF1562	DR75_2029	DR75_2079	DR75_2029
										EF1172	EF2874	EF1783	DR75_2029	DR75_2079	DR75_2569	DR75_367				EF1172	EF1783	DR75_367	DR75_414	DR75_367
										EF0903	EF1897	EF3085	DR75_367	DR75_414	DR75_1441	DR75_1218				EF0903	EF3085	DR75_1218	DR75_1576	DR75_1218
										EF2862	EF2513	EF1561	DR75_1218	DR75_1576	DR75_1870	DR75_1960				EF2862	EF1561	DR75_1960	DR75_2332	DR75_1960
										EF3008	EF0162	EF1563	DR75_1960	DR75_2332	DR75_1870	DR75_770				EF3008	EF1563	DR75_770	DR75_2660	DR75_770
										EF2441	EF3000	EF1779	DR75_770	DR75_2660	DR75_709	DR75_2746				EF2441	EF1779	DR75_2746	DR75_2391	DR75_2746
										EF2731	EF2230	EF3083	DR75_2746	DR75_2391	DR75_279	DR75_2571				EF2731	EF3083	DR75_2571	DR75_1870	DR75_2571
										EF3000	EF0539	EF1784	DR75_2571	DR75_1870	DR75_493	DR75_487				EF3000	EF1784	DR75_487	DR75_482	DR75_487
										EF2355	EF0852	EF3106	DR75_487	DR75_1870	DR75_549	DR75_550				EF2355	EF3106	DR75_550	DR75_2830	DR75_550
										EF2863	EF3011	EF1786	DR75_550	DR75_482	DR75_1296	DR75_2725				EF2863	EF1786	DR75_2725	DR75_1013	DR75_2725
										EF3011	EF0306	EF1785	DR75_2725	DR75_2830	DR75_140	DR75_2521				EF3011	EF1785	DR75_2521	DR75_2460	DR75_2521
										EF1587	EF3161	EF3084	DR75_2521	DR75_1013	DR75_2661	DR75_2391				EF1587	EF3084	DR75_2391	DR75_2228	DR75_2391
										EF0802	EBG00001182671	EF1104	DR75_2391	DR75_2460	DR75_246	DR75_548				EF0802	EF1104	DR75_548	DR75_1176	DR75_548
										EF1872	EF2213	EF1787	DR75_548	DR75_2228	DR75_2391	DR75_1818				EF1872	EF1787	DR75_1818	DR75_1959	DR75_1818
										EF1015	EF2008	EF1565	DR75_1818	DR75_1176	DR75_2869	DR75_540				EF1015	EF1565	DR75_540	DR75_951	DR75_540
										EF2641	EF2134	EF2730	DR75_540	DR75_1959	DR75_104	DR75_932				EF2641	EF2730	DR75_932	DR75_2829	DR75_932
										EF0432	EF0851	EF2938	DR75_932	DR75_951	DR75_444	DR75_205				EF0432	EF2938	DR75_205	DR75_2390	DR75_205
										EF3289	EF1872	EF0871	DR75_205	DR75_2829	DR75_414	DR75_2695				EF3289	EF0871	DR75_2695	DR75_1265	DR75_2695
										EBG00001182671	EF0953	EF2206	DR75_2695	DR75_2390	DR75_1327	DR75_2465				EBG00001182671	EF2206	DR75_2465	DR75_2360	DR75_2465
										EF0904	EF2139	EF1272	DR75_2465	DR75_1265	DR75_1374	DR75_1094				EF0904	EF1272	DR75_892	DR75_2548	DR75_1094
										EF0953	EF3012	EF0658	DR75_892	DR75_2360	DR75_1295	DR75_1095				EF0953	EF0658	DR75_894	DR75_2752	DR75_1095
										EF0115	EF1191	EF1337	DR75_894	DR75_2548	DR75_2548	DR75_1961				EF0115	EF1337	DR75_2174	DR75_2870	DR75_1961
										EF1017	EF0764	EF3160	DR75_2174	DR75_2752	DR75_2866	DR75_287				EF1017	EF3160	DR75_1927	DR75_1922	DR75_287
										EF0852	EF1190	EF0004	DR75_1927	DR75_2870	DR75_2064	DR75_283				EF0852	EF0004	DR75_199	DR75_2208	DR75_283
										EF1014	EF1990	EF3011	DR75_199	DR75_1922	DR75_453	DR75_284				EF1014	EF3011	DR75_315	DR75_2847	DR75_284
										EF1016	EF0765	EF2258	DR75_315	DR75_2208	DR75_170	DR75_285				EF1016	EF2258	DR75_1727	DR75_1577	DR75_285
										EF0851	EF3014	EF3000	DR75_1727	DR75_2847	DR75_639	DR75_282				EF0851	EF3000	DR75_371	DR75_2380	DR75_282
										EF2896		EBG00001182671	DR75_371	DR75_1577	DR75_2399	DR75_773				EF2896	EBG00001182671	DR75_1096	DR75_495	DR75_773
										EF0938		EF0657	DR75_1096	DR75_2380	DR75_2554	DR75_1484				EF0938	EF0657	DR75_1626	DR75_2692	DR75_1484
										EF1012		EF2247	DR75_1626	DR75_495	DR75_2469	DR75_776				EF1012	EF2247	DR75_2151	DR75_1740	DR75_776
										EF1019		EF3013	DR75_2151	DR75_2692	DR75_2700	DR75_777				EF1019	EF3013	DR75_1935	DR75_378	DR75_777
										EF0972		EF0851	DR75_1935	DR75_1740	DR75_1959	DR75_774				EF0972	EF0851	DR75_2159	DR75_982	DR75_774
										EF2134		EF2874	DR75_2159	DR75_378	DR75_2104	DR75_778				EF2134	EF2874	DR75_864	DR75_105	DR75_778
										EF2139		EF1897	DR75_864	DR75_982	DR75_2104	DR75_782				EF2139	EF1897	DR75_1407	DR75_1175	DR75_782
										EF3012		EF1768	DR75_1407	DR75_105	DR75_2584	DR75_775				EF3012	EF1768	DR75_1533	DR75_1897	DR75_775
										EF1013		EF2139	DR75_1533	DR75_1175	DR75_2079	DR75_1801				EF1013	EF2139	DR75_2669	DR75_958	DR75_1801
										EF0162		EF2315	DR75_2669	DR75_1897	DR75_540	DR75_803				EF0162	EF2315	DR75_835	DR75_1741	DR75_803
										EF0054		EF0953	DR75_835	DR75_958	DR75_2752	DR75_783				EF0054	EF0953	DR75_1829	DR75_2495	DR75_783
										EF1018		EF2230	DR75_1829	DR75_1741	DR75_2490	DR75_178				EF1018	EF2230	DR75_1856	DR75_709	DR75_178
										EF1020		EF0353	DR75_1856	DR75_2495	DR75_2029	DR75_2570				EF1020	EF0353	DR75_2420	DR75_710	DR75_2570
										EF1191		EF0306	DR75_2420	DR75_709	DR75_1107	DR75_781				EF1191	EF0306	DR75_1525	DR75_1219	DR75_781
										EF0764		EF1872	DR75_1525	DR75_710	DR75_2617	DR75_780				EF0764	EF1872	DR75_2444	DR75_2442	DR75_780
										EF1990		EF1191	DR75_2444	DR75_1219	DR75_2390	DR75_779				EF1990	EF1191	DR75_1515	DR75_540	DR75_779
										EF1190		EF0764	DR75_1515	DR75_2442	DR75_2211	DR75_804				EF1190	EF0764	DR75_1098	DR75_2135	DR75_804
										EF0765		EF3012	DR75_1098	DR75_540	DR75_839	DR75_100				EF0765	EF3012	DR75_1421	DR75_1476	DR75_100
										EF2213		EF1990	DR75_1421	DR75_2135	DR75_1173	DR75_1327				EF2213	EF1990	DR75_698	DR75_2775	DR75_1327
										EF3014		EF1190	DR75_698	DR75_1476	DR75_2644	DR75_286				EF3014	EF1190	DR75_2793	DR75_891	DR75_286
												EF0765	DR75_2793	DR75_2775	DR75_22	DR75_170				EF3072	EF0765	DR75_891	DR75_1758	DR75_170
												EF3014	DR75_891	DR75_891	DR75_2137	DR75_2211				EF0900	EF3014	DR75_2077	DR75_1510	DR75_2211
												EF2923	DR75_2077	DR75_1758	DR75_336	DR75_279				EF3073	EF2923	DR75_1176	DR75_1949	DR75_279
												EF2132	DR75_1176	DR75_1510	DR75_1421	DR75_1195				EF0107	EF2132	DR75_462	DR75_2717	DR75_1195
												EF3290	DR75_462	DR75_1949	DR75_30	DR75_2866				EF2221	EF3290	DR75_1055	DR75_1518	DR75_2866
												EF2203	DR75_1055	DR75_2717	DR75_2054	DR75_2569				EF2222	EF2203	DR75_2604	DR75_2136	DR75_2569
												EF2428	DR75_2604	DR75_1518	DR75_1037	DR75_492				EF0106	EF2428	DR75_2599	DR75_1173	DR75_492
												EF0497	DR75_2599	DR75_2136	DR75_373	DR75_2064				EF0108	EF0497	DR75_335	DR75_2098	DR75_2064
												EF1393	DR75_335	DR75_1173	DR75_2432	DR75_2141				EF1345	EF1393	DR75_2710	DR75_467	DR75_2141
												EF2409	DR75_2710	DR75_2098	DR75_854	DR75_2104				EF0104	EF2409	DR75_2646	DR75_2711	DR75_2104
												EF2642	DR75_2646	DR75_467	DR75_2710	DR75_1107				EF0105	EF2642	DR75_1828	DR75_1948	DR75_1107
												EF2501	DR75_1828	DR75_2711	DR75_1098	DR75_1296					EF2501	DR75_916	DR75_866	DR75_1296
												EF2130	DR75_916	DR75_1948	DR75_1540	DR75_2123					EF2130	DR75_152	DR75_2213	DR75_2123
												EF0005	DR75_152	DR75_866	DR75_2613	DR75_1258					EF0005	DR75_1925	DR75_1935	DR75_1258
												EF3010	DR75_1925	DR75_2213	DR75_2477	DR75_444					EF3010	DR75_1621	DR75_854	DR75_444
												EF0990	DR75_1621	DR75_1935	DR75_1498	DR75_1374					EF0990	DR75_1643	DR75_840	DR75_1374
												EF3061	DR75_1643	DR75_854	DR75_372	DR75_549					EF3061	DR75_787	DR75_2432	DR75_549
												EF3302	DR75_787	DR75_840	DR75_1517	DR75_2210					EF3302	DR75_839	DR75_941	DR75_2210
												EF1172	DR75_839	DR75_2432	DR75_1539	DR75_2266					EF1172	DR75_1568	DR75_1291	DR75_2266
												EF0903	DR75_1568	DR75_941	DR75_1509	DR75_2399					EF0903	DR75_844	DR75_488	DR75_2399
												EF2862	DR75_844	DR75_1291	DR75_1513	DR75_1295					EF2862	DR75_950	DR75_2708	DR75_1295
												EF3008	DR75_950	DR75_488	DR75_1228	DR75_140					EF3008	DR75_536	DR75_1037	DR75_140
												EF2441	DR75_536	DR75_2708	DR75_2318	DR75_639					EF2441	DR75_2613	DR75_2477	DR75_639
												EF2731	DR75_2613	DR75_1037	DR75_151	DR75_246					EF2731	DR75_2697	DR75_1083	DR75_246
												EF2355	DR75_2697	DR75_2477	DR75_1291	DR75_104					EF2355	DR75_1047	DR75_698	DR75_104
												EF2863	DR75_2697	DR75_1083	DR75_1071	DR75_2079					EF2863	DR75_1174	DR75_660	DR75_2079
												EF1587	DR75_1047	DR75_698	DR75_1726	DR75_414					EF1587	DR75_1926	DR75_173	DR75_414
												EF0802	DR75_1174	DR75_660	DR75_2708	DR75_2660					EF0802	DR75_1639	DR75_2612	DR75_2660
												EF1015	DR75_1926	DR75_173	DR75_1935	DR75_482					EF1015	DR75_1288	DR75_1188	DR75_482
												EF2641	DR75_1639	DR75_2612	DR75_2716	DR75_2830					EF2641	DR75_332	DR75_373	DR75_2830
												EF0432	DR75_1288	DR75_1188	DR75_2686	DR75_1013					EF0432	DR75_2709	DR75_2854	DR75_1013
												EF3289	DR75_332	DR75_373	DR75_660	DR75_1176					EF3289	DR75_2605	DR75_372	DR75_1176
												EF0904	DR75_2709	DR75_2854	DR75_2665	DR75_1959					EF0904	DR75_668	DR75_1071	DR75_1959
												EF0115	DR75_2605	DR75_372	DR75_891	DR75_951					EF0115	DR75_1400	DR75_1934	DR75_951
												EF1017	DR75_668	DR75_1071	DR75_370	DR75_2829					EF1017	DR75_1091	DR75_1936	DR75_2829
												EF0852	DR75_1400	DR75_1934	DR75_315	DR75_2390					EF0852	DR75_1188	DR75_827	DR75_2390
												EF1014	DR75_1091	DR75_1936	DR75_1036	DR75_1265					EF1014	DR75_866	DR75_2278	DR75_1265
												EF1016	DR75_1188	DR75_827	DR75_698	DR75_2360					EF1016	DR75_2854	DR75_1449	DR75_2360
												EF2896	DR75_866	DR75_2278	DR75_1096	DR75_2548					EF2896	DR75_1496	DR75_2054	DR75_2548
												EF0938	DR75_2854	DR75_1449	DR75_1505	DR75_2752					EF0938	DR75_1216	DR75_1270	DR75_2752
												EF1012	DR75_1496	DR75_2054	DR75_842	DR75_2870					EF1012	DR75_30	DR75_1504	DR75_2870
												EF1019	DR75_1216	DR75_1270	DR75_1502	DR75_1922					EF1019	DR75_2686	DR75_655	DR75_1922
												EF0972	DR75_30	DR75_1504	DR75_2057	DR75_2208					EF0972	DR75_840	DR75_84	DR75_2208
												EF2134	DR75_2686	DR75_655	DR75_468	DR75_2847					EF2134	DR75_1623	DR75_223	DR75_2847
												EF1013	DR75_840	DR75_84	DR75_866	DR75_2380					EF1013	DR75_334	DR75_336	DR75_2380
												EF0162	DR75_1623	DR75_223	DR75_823	DR75_1740					EF0162	DR75_1530	DR75_1040	DR75_1740
												EF0054	DR75_334	DR75_336	DR75_1507	DR75_982					EF0054	DR75_159	DR75_470	DR75_982
												EF1018	DR75_1530	DR75_1040	DR75_470	DR75_105					EF1018	DR75_824	DR75_315	DR75_105
												EF1020	DR75_159	DR75_470	DR75_1493	DR75_1175					EF1020	DR75_1528	DR75_158	DR75_1175
												EF2213	DR75_824	DR75_315	DR75_1506	DR75_1897					EF2213	DR75_1624	DR75_1096	DR75_1897
												EF2141	DR75_1528	DR75_158	DR75_333	DR75_958					EF2141	DR75_1228	DR75_370	DR75_958
												EF0652	DR75_1624	DR75_1096	DR75_1494	DR75_1741					EF0652	DR75_1080	DR75_157	DR75_1741
												EF1099	DR75_1228	DR75_370	DR75_1270	DR75_2495					EF1099	DR75_1532	DR75_2792	DR75_2495
												EF0693	DR75_1080	DR75_157	DR75_1186	DR75_1219					EF0693	DR75_2056	DR75_835	DR75_1219
												EF2136	DR75_1532	DR75_2792	DR75_840	DR75_2442					EF2136	DR75_842	DR75_2716	DR75_2442
												EF0124	DR75_2056	DR75_835	DR75_1188	DR75_2469					EF0124	DR75_917	DR75_160	DR75_2469
												EF1551	DR75_842	DR75_2716	DR75_1627	DR75_892					EF1551	DR75_2098	DR75_159	DR75_892
												EF2138	DR75_917	DR75_160	DR75_2422	DR75_894					EF2138	DR75_1498	DR75_1156	DR75_894
												EF1735	DR75_2098	DR75_159	DR75_1333	DR75_2174					EF1735	DR75_1527	DR75_2603	DR75_2174
												EF2122	DR75_1498	DR75_1156	DR75_1503	DR75_1927					EF2122	DR75_2422	DR75_2602	DR75_1927
												EF0600	DR75_1527	DR75_2603	DR75_835	DR75_199					EF0600	DR75_827	DR75_1855	DR75_199
												EF2277	DR75_2422	DR75_2602	DR75_335	DR75_315					EF2277	DR75_1876	DR75_1084	DR75_315
												EF2135	DR75_827	DR75_2602	DR75_2135	DR75_1727					EF2135	DR75_1934	DR75_2665	DR75_1727
												EF2034	DR75_1876	DR75_1855	DR75_2098	DR75_371					EF2034	DR75_41	DR75_1568	DR75_371
												EF0482	DR75_1934	DR75_1084	DR75_1499	DR75_1096					EF0482	DR75_826	DR75_79	DR75_1096
												EF2121	DR75_41	DR75_2665	DR75_1568	DR75_1626					EF2121	DR75_158	DR75_41	DR75_1626
												EF0603	DR75_826	DR75_1568	DR75_1501	DR75_2151					EF0603	DR75_468	DR75_521	DR75_2151
												EF2140	DR75_158	DR75_79	DR75_1541	DR75_1935					EF2140	DR75_1187	DR75_335	DR75_1935
												EF1174	DR75_468	DR75_41	DR75_1622	DR75_2159					EF1174	DR75_1516	DR75_824	DR75_2159
												EF2513	DR75_1187	DR75_521	DR75_827	DR75_864					EF2513	DR75_2135	DR75_333	DR75_864
												EF0539	DR75_1516	DR75_335	DR75_2854	DR75_1407					EF0539	DR75_1534	DR75_2057	DR75_1407
												EF3161	DR75_2135	DR75_824	DR75_1508	DR75_1533					EF3161	DR75_153	DR75_151	DR75_1533
												EF2008	DR75_1534	DR75_333	DR75_371	DR75_2669					EF2008	DR75_1558	DR75_1726	DR75_2669
													DR75_153	DR75_2057	DR75_1856	DR75_835					EF3072	DR75_2172	DR75_1186	DR75_835
													DR75_1558	DR75_151	DR75_1934	DR75_1829					EF0900	DR75_2081	DR75_895	DR75_1829
													DR75_2172	DR75_1726	DR75_833	DR75_1856					EF3073	DR75_1924	DR75_332	DR75_1856
													DR75_2081	DR75_1186	DR75_1536	DR75_2420					EF0107	DR75_2137	DR75_1856	DR75_2420
													DR75_1924	DR75_895	DR75_152	DR75_1525					EF2221	DR75_157	DR75_826	DR75_1525
													DR75_2137	DR75_332	DR75_159	DR75_2444					EF2222	DR75_2055	DR75_1305	DR75_2444
													DR75_157	DR75_1856	DR75_158	DR75_1515					EF0106	DR75_1040	DR75_334	DR75_1515
													DR75_2055	DR75_826	DR75_662	DR75_1098					EF0108	DR75_662	DR75_152	DR75_1098
													DR75_1040	DR75_1305	DR75_1174	DR75_1421					EF1345	DR75_1334	DR75_1174	DR75_1421
													DR75_662	DR75_334	DR75_1086	DR75_698					EF0104	DR75_461	DR75_2709	DR75_698
													DR75_1334	DR75_152	DR75_332	DR75_2793					EF0105	DR75_1335	DR75_371	DR75_2793
													DR75_461	DR75_1174	DR75_1857	DR75_891						DR75_1493	DR75_2473	DR75_891
													DR75_1335	DR75_2709	DR75_1040	DR75_2077						DR75_397	DR75_1036	DR75_2077
													DR75_1493	DR75_371	DR75_1492	DR75_1176						DR75_22	DR75_667	DR75_1176
													DR75_397	DR75_2473	DR75_157	DR75_462						DR75_1499	DR75_828	DR75_462
													DR75_22	DR75_1036	DR75_334	DR75_1055						DR75_2473	DR75_1746	DR75_1055
													DR75_1499	DR75_667	DR75_2151	DR75_2604						DR75_823	DR75_1876	DR75_2604
													DR75_2473	DR75_828	DR75_41	DR75_2599						DR75_1645	DR75_1745	DR75_2599
													DR75_823	DR75_1746	DR75_824	DR75_335						DR75_160	DR75_1335	DR75_335
													DR75_1645	DR75_1876	DR75_1518	DR75_2710						DR75_1177	DR75_1924	DR75_2710
													DR75_160	DR75_1745	DR75_1500	DR75_2646						DR75_1541	DR75_1086	DR75_2646
													DR75_1177	DR75_1335	DR75_2604	DR75_1828						DR75_1333	DR75_153	DR75_1828
													DR75_1541	DR75_1924	DR75_826	DR75_916						DR75_175	DR75_1187	DR75_916
													DR75_1333	DR75_1086	DR75_467	DR75_152						DR75_42	DR75_2604	DR75_152
													DR75_175	DR75_153	DR75_1511	DR75_1925						DR75_914	DR75_2319	DR75_1925
													DR75_42	DR75_1187	DR75_160	DR75_1621						DR75_1890	DR75_825	DR75_1621
													DR75_914	DR75_2604	DR75_1876	DR75_1643						DR75_833	DR75_2318	DR75_1643
													DR75_1890	DR75_2319	DR75_2792	DR75_787						DR75_2792	DR75_6	DR75_787
													DR75_833	DR75_825	DR75_2605	DR75_839						DR75_828	DR75_466	DR75_839
													DR75_2792	DR75_2318	DR75_2574	DR75_1568						DR75_1494	DR75_2605	DR75_1568
													DR75_828	DR75_6	DR75_1187	DR75_844						DR75_1540	DR75_2056	DR75_844
													DR75_1494	DR75_466	DR75_153	DR75_950						DR75_1627	DR75_1857	DR75_950
													DR75_1540	DR75_2605	DR75_1512	DR75_536						DR75_1502	DR75_1334	DR75_536
													DR75_1627	DR75_2056	DR75_1927	DR75_2613						DR75_895	DR75_1090	DR75_2613
													DR75_1502	DR75_1857	DR75_2709	DR75_2697						DR75_1529	DR75_2055	DR75_2697
													DR75_895	DR75_1334	DR75_2473	DR75_1047						DR75_1622	DR75_2808	DR75_1047
													DR75_1529	DR75_1090	DR75_2697	DR75_1174						DR75_2808	DR75_2151	DR75_1174
													DR75_1622	DR75_2055	DR75_2697	DR75_1926						DR75_1746	DR75_2697	DR75_1926
													DR75_2808	DR75_2808	DR75_1727	DR75_1639						DR75_667	DR75_2425	DR75_1639
													DR75_1746	DR75_2151	DR75_1924	DR75_1288						DR75_1728	DR75_1727	DR75_1288
													DR75_667	DR75_2697	DR75_2056	DR75_332						DR75_467	DR75_2875	DR75_332
													DR75_1728	DR75_2697	DR75_1925	DR75_2709						DR75_2603	DR75_42	DR75_2709
													DR75_467	DR75_2425	DR75_1335	DR75_2605						DR75_1518	DR75_1747	DR75_2605
													DR75_2603	DR75_1727	DR75_828	DR75_668						DR75_1538	DR75_1925	DR75_668
													DR75_1518	DR75_2875	DR75_2603	DR75_1400						DR75_1509	DR75_1890	DR75_1400
													DR75_1538	DR75_42	DR75_1504	DR75_1091						DR75_1536	DR75_256	DR75_1091
													DR75_1509	DR75_1747	DR75_1510	DR75_1188						DR75_2425	DR75_1742	DR75_1188
													DR75_1536	DR75_1925	DR75_1047	DR75_866						DR75_1517	DR75_1558	DR75_866
													DR75_2425	DR75_1890	DR75_895	DR75_2854						DR75_1513	DR75_1927	DR75_2854
													DR75_1517	DR75_256	DR75_2136	DR75_1496						DR75_1539	DR75_1047	DR75_1496
													DR75_1513	DR75_1742	DR75_1746	DR75_1216						DR75_825	DR75_1728	DR75_1216
													DR75_1539	DR75_1558	DR75_1334	DR75_30						DR75_1501	DR75_255	DR75_30
													DR75_825	DR75_1927	DR75_2055	DR75_2686						DR75_1537	DR75_1926	DR75_2686
													DR75_1501	DR75_1047	DR75_667	DR75_840						DR75_2180	DR75_1341	DR75_840
													DR75_1537	DR75_1728	DR75_1926	DR75_1623						DR75_1745	DR75_1060	DR75_1623
													DR75_2180	DR75_255	DR75_1558	DR75_334						DR75_1503	DR75_2718	DR75_334
													DR75_1745	DR75_1926	DR75_2602	DR75_1530						DR75_1742	DR75_1749	DR75_1530
													DR75_1503	DR75_1341	DR75_2602	DR75_159						DR75_1500	DR75_1795	DR75_159
													DR75_1742	DR75_1060	DR75_825	DR75_824						DR75_2602	DR75_1069	DR75_824
													DR75_1500	DR75_2718	DR75_2808	DR75_1528						DR75_1505	DR75_1796	DR75_1528
													DR75_2602	DR75_1749	DR75_1745	DR75_1624						DR75_1504	DR75_1070	DR75_1624
													DR75_2602		DR75_173	DR75_1228						DR75_1506	DR75_1305	DR75_1228
													DR75_1505		DR75_42	DR75_1080						DR75_2136		DR75_1080
													DR75_1504		DR75_1890	DR75_1532						DR75_1492		DR75_1532
													DR75_1506		DR75_2425	DR75_2056						DR75_1507		DR75_2056
													DR75_2136		DR75_6	DR75_842						DR75_1060		DR75_842
													DR75_1492		DR75_1728	DR75_917						DR75_6		DR75_917
													DR75_1507		DR75_466	DR75_2098						DR75_1510		DR75_2098
													DR75_1060		DR75_1742	DR75_1498						DR75_173		DR75_1498
													DR75_6		DR75_1090	DR75_1527						DR75_1512		DR75_1527
													DR75_1510		DR75_1747	DR75_2422						DR75_1747		DR75_2422
													DR75_173		DR75_256	DR75_827						DR75_466		DR75_827
													DR75_1512		DR75_1060	DR75_1876						DR75_1090		DR75_1876
													DR75_1747		DR75_255	DR75_1934						DR75_256		DR75_1934
													DR75_466		DR75_2718	DR75_41						DR75_255		DR75_41
													DR75_1090		DR75_1749	DR75_826						DR75_1508		DR75_826
													DR75_256			DR75_158						DR75_1511		DR75_158
													DR75_255			DR75_468						DR75_2718		DR75_468
													DR75_1508			DR75_1187						DR75_1749		DR75_1187
													DR75_1511			DR75_1516						DR75_1175		DR75_1516
													DR75_2718			DR75_2135						DR75_2180		DR75_2135
													DR75_1749			DR75_1534						DR75_779		DR75_1534
																DR75_153						DR75_778		DR75_153
																DR75_1558						DR75_781		DR75_1558
																DR75_2172						DR75_775		DR75_2172
																DR75_2081						DR75_282		DR75_2081
																DR75_1924						DR75_1094		DR75_1924
																DR75_2137						DR75_1095		DR75_2137
																DR75_157						DR75_286		DR75_157
																DR75_2055						DR75_780		DR75_2055
																DR75_1040						DR75_777		DR75_1040
																DR75_662						DR75_285		DR75_662
																DR75_1334						DR75_283		DR75_1334
																DR75_461						DR75_774		DR75_461
																DR75_1335						DR75_284		DR75_1335
																DR75_1493						DR75_1176		DR75_1493
																DR75_397						DR75_783		DR75_397
																DR75_22						DR75_287		DR75_22
																DR75_1499						DR75_100		DR75_1499
																DR75_2473						DR75_776		DR75_2473
																DR75_823						DR75_1177		DR75_823
																DR75_1645						DR75_773		DR75_1645
																DR75_160						DR75_782		DR75_160
																DR75_1177						DR75_711		DR75_1177
																DR75_1541						DR75_712		DR75_1541
																DR75_1333								DR75_1333
																DR75_175								DR75_175
																DR75_42								DR75_42
																DR75_914								DR75_914
																DR75_1890								DR75_1890
																DR75_833								DR75_833
																DR75_2792								DR75_2792
																DR75_828								DR75_828
																DR75_1494								DR75_1494
																DR75_1540								DR75_1540
																DR75_1627								DR75_1627
																DR75_1502								DR75_1502
																DR75_895								DR75_895
																DR75_1529								DR75_1529
																DR75_1622								DR75_1622
																DR75_2808								DR75_2808
																DR75_1746								DR75_1746
																DR75_667								DR75_667
																DR75_1728								DR75_1728
																DR75_467								DR75_467
																DR75_2603								DR75_2603
																DR75_1518								DR75_1518
																DR75_1538								DR75_1538
																DR75_1509								DR75_1509
																DR75_1536								DR75_1536
																DR75_2425								DR75_2425
																DR75_1517								DR75_1517
																DR75_1513								DR75_1513
																DR75_1539								DR75_1539
																DR75_825								DR75_825
																DR75_1501								DR75_1501
																DR75_1537								DR75_1537
																DR75_2180								DR75_2180
																DR75_1745								DR75_1745
																DR75_1503								DR75_1503
																DR75_1742								DR75_1742
																DR75_1500								DR75_1500
																DR75_2602								DR75_2602
																DR75_1505								DR75_1505
																DR75_1504								DR75_1504
																DR75_1506								DR75_1506
																DR75_2136								DR75_2136
																DR75_1492								DR75_1492
																DR75_1507								DR75_1507
																DR75_1060								DR75_1060
																DR75_6								DR75_6
																DR75_1510								DR75_1510
																DR75_173								DR75_173
																DR75_1512								DR75_1512
																DR75_1747								DR75_1747
																DR75_466								DR75_466
																DR75_1090								DR75_1090
																DR75_256								DR75_256
																DR75_255								DR75_255
																DR75_1508								DR75_1508
																DR75_1511								DR75_1511
																DR75_2718								DR75_2718
																DR75_1749								DR75_1749
																DR75_1476								DR75_1476
																DR75_2775								DR75_2775
																DR75_1758								DR75_1758
																DR75_1949								DR75_1949
																DR75_2717								DR75_2717
																DR75_1173								DR75_1173
																DR75_2711								DR75_2711
																DR75_1948								DR75_1948
																DR75_2213								DR75_2213
																DR75_854								DR75_854
																DR75_2432								DR75_2432
																DR75_941								DR75_941
																DR75_1291								DR75_1291
																DR75_488								DR75_488
																DR75_2708								DR75_2708
																DR75_1037								DR75_1037
																DR75_2477								DR75_2477
																DR75_1083								DR75_1083
																DR75_660								DR75_660
																DR75_2612								DR75_2612
																DR75_373								DR75_373
																DR75_372								DR75_372
																DR75_1071								DR75_1071
																DR75_1936								DR75_1936
																DR75_2278								DR75_2278
																DR75_1449								DR75_1449
																DR75_2054								DR75_2054
																DR75_1270								DR75_1270
																DR75_655								DR75_655
																DR75_84								DR75_84
																DR75_223								DR75_223
																DR75_336								DR75_336
																DR75_470								DR75_470
																DR75_370								DR75_370
																DR75_2716								DR75_2716
																DR75_1156								DR75_1156
																DR75_1855								DR75_1855
																DR75_1084								DR75_1084
																DR75_2665								DR75_2665
																DR75_79								DR75_79
																DR75_521								DR75_521
																DR75_333								DR75_333
																DR75_2057								DR75_2057
																DR75_151								DR75_151
																DR75_1726								DR75_1726
																DR75_1186								DR75_1186
																DR75_1305								DR75_1305
																DR75_1036								DR75_1036
																DR75_1086								DR75_1086
																DR75_2319								DR75_2319
																DR75_2318								DR75_2318
																DR75_1857								DR75_1857
																DR75_2875								DR75_2875
																DR75_1341								DR75_1341
																DR75_2644								DR75_2644
																DR75_2574								DR75_2574
																								DR75_1175
																								DR75_2180
																								DR75_779
																								DR75_778
																								DR75_781
																								DR75_775
																								DR75_282
																								DR75_1094
																								DR75_1095
																								DR75_286
																								DR75_780
																								DR75_777
																								DR75_285
																								DR75_283
																								DR75_774
																								DR75_284
																								DR75_1176
																								DR75_783
																								DR75_287
																								DR75_100
																								DR75_776
																								DR75_1177
																								DR75_773
																								DR75_782
																								DR75_711
																								DR75_712
																								DR75_1795
																								DR75_1069
																								DR75_1796
																								DR75_1070
																								DR75_1305
																								USA300HOU_0572
																								USA300HOU_0917
																								USA300HOU_0518
																								USA300HOU_0516
																								USA300HOU_0933
																								USA300HOU_0515
																								USA300HOU_2286
																								USA300HOU_1509
																								USA300HOU_1044
																								USA300HOU_1347
																								USA300HOU_1864
																								USA300HOU_0650
																								USA300HOU_1020
																								USA300HOU_1348
																								USA300HOU_1583
																								USA300HOU_0189
																								USA300HOU_2014
																								USA300HOU_0779
																								USA300HOU_2627
																								EBG00001244193
																								USA300HOU_0897
																								USA300HOU_2525
																								USA300HOU_0916
																								USA300HOU_1827
																								USA300HOU_2506
																								USA300HOU_0672
																								USA300HOU_1870
																								USA300HOU_0396
																								USA300HOU_1513
																								USA300HOU_0731
																								USA300HOU_1581
																								USA300HOU_0179
																								USA300HOU_2616

## Sheet: Functionnal enrichment summup
			Planktonic					Biofilm
			Number of DEGs	Annotation source	Functionnal terms	Fold Enrichment	Benjamini	Number of DEGs	Annotation source	Functionnal terms	Fold Enrichment	Benjamini
	V583	TSBg	11	UP_KW	Arginine metabolism	222.409	0.000809267	0
				KEGG	Arginine biosynthesis	35.0741	0.0385986
		BHIg	0					0
	ATCC 29212	TSBg	5	No significative functionnal terms				0
		BHIg	24	UP_KW	Purine biosynthesis	84.9479	2.33147e-15	2	UP_KW	Pyrimidine biosynthesis	296.545	0.0200632
				GO:BP	de novo IMP biosynthetic process	52.1654	1.55693e-16		GO:BP	de novo' UMP biosynthetic process	137	0.0217384
				UP_KW	Ligase	13.9914	5.26642e-05
				KEGG	Purine metabolism	13.9265	1.52168e-16
				KEGG	Biosynthesis of antibiotics	5.69235	1.14271e-06
				KEGG	Biosynthesis of secondary metabolites	4.82548	1.32417e-06
				UP_KW	ATP-binding	4.04213	0.0129165
				UP_KW	Nucleotide-binding	3.60044	0.0188621
				KEGG	Metabolic pathways	2.15053	0.000220556
	USA300	TSBg	43	GO:BP	stress response to cadmium ion	51.4615	0.000684103	0
				GO:BP	stress response to copper ion	51.4615	0.000684103
				UP_KW	Stress response	26.2857	3.41915e-07
				GO:BP	tricarboxylic acid cycle	20.5846	0.0188805
		BHIg	32	UP_KW	Purine biosynthesis	69.7931	2.13869e-16	0
				GO:BP	de novo IMP biosynthetic process	47.1731	1.42041e-15
				UP_KW	Glutamine amidotransferase	31.7241	0.0263679
				GO:BP	glutamine metabolic process	22.8718	0.00740196
				UP_KW	Ligase	13.9959	1.81228e-07
				KEGG	Alanine, aspartate and glutamate metabolism	11.7172	0.00229934
				KEGG	Purine metabolism	8.14035	1.37575e-06
				UP_KW	Lyase	6.70228	0.0330841
				UP_KW	Magnesium	6.02357	0.0413422
				UP_KW	ATP-binding	4.17423	0.00255118
				UP_KW	Nucleotide-binding	3.9806	0.00187992
				KEGG	Biosynthesis of antibiotics	3.44883	0.000296439
				KEGG	Biosynthesis of secondary metabolites	2.64819	0.00128985
				KEGG	Metabolic pathways	1.61144	0.0283129
	SH1000	TSBgs	21	UP_KW	Potassium transport	145.263	0.00491179	59	UP_KW	Biotin biosynthesis	48.4211	0.000348576
									UP_KW	Pyrimidine biosynthesis	32.2807	7.5958e-06
									GO:BP	Biotin biosynthetic process	21.8449	0.00576021
									GO:BP	de novo UMP biosynthetic process	19.5044	0.000992416
									UP_KW	Ribosomal protein	13.4503	4.28532e-11
									UP_KW	Ribonucleoprotein	13.2057	2.83296e-11
									UP_KW	rRNA-binding	10.8947	1.3412e-05
									KEGG	Biotin metabolism	9.80973	0.0179389
									KEGG	Nitrogen metabolism	8.99225	0.0173599
									UP_KW	RNA-binding	7.22702	6.96051e-05
									GO:BP	Translation	6.1659	2.93786e-06
									KEGG	Ribosome	4.55945	2.42825e-05
		BHIgs	34	UP_KW	Purine biosynthesis	61.3333	9.634e-16	39	UP_KW	Threonine biosynthesis	57.5	0.0219126
				GO:BP	de novo IMP biosynthetic process	49.06	6.2076e-16		UP_KW	Diaminopimelate biosynthesis	57.5	0.0219126
				KEGG	Purine metabolism	9.94932	7.73693e-08		GO:BP	Threonine biosynthetic process	48.4783	1.37297e-05
				UP_KW	Ligase	9.83957	0.000149855		KEGG	Monobactam biosynthesis	46.4	0.000168024
				UP_KW	ATP-binding	3.66826	0.00711412		UP_KW	Lysine biosynthesis	46	0.0241333
				KEGG	Biosynthesis of antibiotics	3.56674	0.000873957		GO:BP	Diaminopimelate biosynthetic process	43.6304	0.00857601
				UP_KW	Nucleotide-binding	3.4981	0.00602695		GO:BP	Lysine biosynthetic process via diaminopimelate	41.5528	1.5845e-05
				KEGG	Biosynthesis of secondary metabolites	2.77429	0.00202168		UP_KW	Zymogen	32.8571	0.0371881
									KEGG	Lysine biosynthesis	26.7692	6.33398e-06
									UP_KW	Amino-acid biosynthesis	11.3115	2.52313e-05
									KEGG	Glycine, serine and threonine metabolism	11.2258	0.000283564
									KEGG	Biosynthesis of amino acids	6.07619	8.5021e-06
									KEGG	Microbial metabolism in diverse environments	5.14516	1.44367e-05
									KEGG	Biosynthesis of antibiotics	2.91824	0.0205244
									KEGG	Biosynthesis of secondary metabolites	2.6009	0.00963624

## Sheet: V583 BHIg vs TSBg Planktonic
DEGs?	gene_id	description	Minimum	Maximum	Length	Direction	Sequence	Differential Expression Adjusted p-value	Differential Expression Log2 Ratio	Differential Expression Log2 Standard Error	Differential Expression Wald Statistic	Differential Expression Absolute Confidence	Differential Expression Base Mean	Track Name				Functionnal annotation on DEGs on TSBg
DEGs in TSBg	EF3072	BioY family protein	2942159	2942707	549	forward	ATGAATAAAGCATCGTTACGCTCTTTAATTTTAGCAGCAGAATTCGCTGTGATTATTGCTGTACTTTCACAATTTACAATTCCATTGGGGATTGTCCCCTTAACTGGACAAACATTTGCCATCGGCTTAACCGCTACCGTTTTGGGCAAGCGAACGGGGACCTACGCTATTTTAATTTACTTCTTATTAGGATTAATTGGTTTACCCGTTTACGCTGGGATGTCTAGTGGGTTCGGTGTACTCTTTGGACCAACTGGCGGCTATTTAATCGGATTTATCTTTAACGGCTTATTAACTGGTTATATTTTAGAAAAAACAACCTTTAACTATACTTGGGCCATTATCGCAAATATTGCCGGCGCCTTAGTTACCTTAGTTTTCGGTATGATTTGGTTGAAA…	3.52394e-06	-3.82474	0.628548	-6.08505	5.45	653.493	Diffexp : Ef_V583_BHI_vs_TSB_Planktonic				Category	Term	Count	%	PValue	Genes	List Total	Pop Hits	Pop Total	Fold Enrichment	Bonferroni	Benjamini	FDR
DEGs in TSBg	EF0900	aldehyde-alcohol dehydrogenase	864152	866698	2547	forward	ATGATTGATGAATTAGCAACAAAAGCGAATGTCGCTTTAAAAGCAATGGAAGATTTTACACAAGAACAAGTAGATCACATTGTCCATCAAATGGCGATGGCGGCGTTAGACCAACATATGCCTTTAGCAAAAATGGCTGTCGAAGAAACTGGCCGTGGAATCTATGAAGATAAAGCAATCAAAAATATGTATGCATCTGAATACATTTGGAATAATATTAAACATGATAAAACAGTGGGTGTAATTAACAAAGACGAACAAACCGGCTTAATGGAAATTGCTGAGCCAGTTGGCGTGGTATGTGGGGTCACACCAACAACGAACCCAACGTCAACAACTATTTTTAAATCACTAATTGCCTTAAAAACAAGAAATCCAATTGTTTTTGCTTTCCATCCT…	0.00691379	-2.89235	0.637687	-4.53568	2.16	12967.9	Diffexp : Ef_V583_BHI_vs_TSB_Planktonic				UP_KEYWORDS	Arginine metabolism	3	27.27272727272727	5.059840400401154E-5	EF0104, EF0105, EF0106	11	4	3262	222.409	8.092673127771954E-4	8.092673127771954E-4	0.035926118719853406
DEGs in TSBg	EF3073	signal peptidase I	2942769	2943305	537	forward	ATGTCCTCATTATTAAAACGATTGGTTCAGTTGGTTTTGTTAGTCGTCGCTGTCTTGCTGATTCGACACTATGTTTTCTCCCCTGCTGCGGTGAACGGCTCTTCAATGGAACCAACACTTCATAACAACGACCGTTTATGGGTGACCTCGATTAAAAAACCACAGCGCTTTGATATTATCGCTTTCCCTAGTCCTCGCAACGGCCAACGAGTAGCCAAACGTTTAATTGGTTTACCTGGCGAAACAGTCGAGTATCGCGATGATACCCTTTATATTAATGGTGTATCACTCAGTGAAGATTACTTAGCAAGTGCTAAACGAAATGTCTCTAAAAATGAAAATTATACCCAAGATTTTACGCTAGAGACCTTAGAAGCCACCCAATCCCTGACCGTTCCA…	0.00691379	-2.72737	0.614743	-4.4366	2.16	700.649	Diffexp : Ef_V583_BHI_vs_TSB_Planktonic				KEGG_PATHWAY	efa00220:Arginine biosynthesis	3	27.27272727272727	0.0021844597891759803	EF0104, EF0105, EF0106	9	9	947	35.0741	0.03859861761189831	0.03859861761189831	1.5990541786865653
DEGs in TSBg	EF0107	transcriptional regulator, Crp/Fnr family	111067	111759	693	forward	ATGATGATAGAGAAAATAATCACTAAAAATAATCAAGATTTTCAATACTTTTCTGAATCAGAACTAACAGAATTGCGCAACGAGAGTTTCGTTCGCTCCTATAAAAAAGGCCAAGTCCTTTTTTATCCAGGTGATCCGAGAAATCATTTAATTTTATTGGTTTCAGGTGTCATTAAAATTGAAAAAAATGATCGCAGTGGTAATTTTTCCTATCTGCATTTTATGAAAAAGCAGGCTCTTTTTCCGAGAATCGGACTGTTTCAAGATGAGGTTCATTACGACTCCGCGATTGCCTATACGGATATTGAGGTTGTGTTTGTGCCAGTTAAACTGTTTGAGCGTTTTCTCCAAAATAATCCCCAGCAATTGATTCATTGGATTCAAGAACAATCGGTCCTT…	0.00691379	-2.69852	0.602013	-4.48249	2.16	750.104	Diffexp : Ef_V583_BHI_vs_TSB_Planktonic				GOTERM_BP_DIRECT	GO:0019547~arginine catabolic process to ornithine	2	18.181818181818183	0.008097134009527803	EF0104, EF0105	6	2	1233	205.5	0.07055797365151617	0.07055797365151617	4.571100583475474
DEGs in TSBg	EF2221	ABC transporter, substrate-binding protein	2134599	2136065	1467	reverse	ATGAAAAAATGGCAAAAAGGATTAGCCGTAGCTGGCGCAGCAGCTTTAGCTGTAGGACTAAGCGCGTGCGGTAAATCTTCAAAAGATGCAGCGTCAAAAGGTGATGATAGTACACCAACGTTATTAATGTATCGTGTTGGGGACAAACCAGATAATTATGACCAATTAATCGATAATGCGAATAAAATTATCGAGAAAAAAATTGGGGCAAAATTAAAAATGGAATTTGTTGGTTGGGGCGATTGGGACCAAAAAATGTCAACAATCGTTGCTTCTGGTGAAAGCTATGATATTTCATTAGCACAAAATTATGCAACGAATGCACAAAAAGGCGCCTATGCTGATTTAACTGATTTAGCACCTAAATATGCCAAAGAAGCCTATGATCAATTGCCAGAT…	0.0271687	-2.59123	0.65734	-3.942	1.57	651.554	Diffexp : Ef_V583_BHI_vs_TSB_Planktonic				KEGG_PATHWAY	efa02010:ABC transporters	4	36.36363636363637	0.05019789447713986	EF1345, EF3072, EF2221, EF2222	9	106	947	3.97065	0.6042724340015975	0.37093119136424946	31.58857663837553
DEGs in TSBg	EF2222	ABC transporter, permease protein	2136089	2137012	924	reverse	ATGAAAAAGAAAAAAGTCACTAGCGTTAACGTTCGATCCTTCAACCCGACAGCGAATTTGATTTTCAATATTGTCATTGCTATTTTTGCTATTTCCTGTGTGGTTCCGTTTTTCTTTGTTATTATGATTTCATTGACAAGTGAAGGATCATTAGCAGCAAACGGCTACCGGTTTTGGCCAAAAGAATTTTCATTGGAGGCCTATCGTTACATTTTCCAAGGGGCAATGAGTCAACGCATTATTCATGCCTTAGGGGTAACGGTCTTCATTACGGTGACAGGGACGATTGTCAATGCAACAATGACGTCATTATATGCCTATGTCATTTCTCGTTCCAACTTTCCATTTAAAAAATTCTTTACATTGTTTGCGTTAATTACAATGTTATTTTCACCAGGG…	0.0396064	-2.54699	0.665919	-3.82478	1.4	484.461	Diffexp : Ef_V583_BHI_vs_TSB_Planktonic
DEGs in TSBg	EF0106	carbamate kinase	110110	111042	933	forward	ATGGGGAAAAAAATGGTCGTTGCACTAGGCGGAAATGCCATCCTTTCAAATGATGCTAGCGCACATGCACAACAGCAAGCATTAGTTCAAACATCTGCCTATTTAGTTCATTTAATTAAACAAGGGCATCGGTTGATTGTTTCACATGGCAATGGTCCACAAGTTGGAAATCTATTATTGCAACAACAAGCAGCTGATTCTGAAAAAAATCCAGCGATGCCGCTAGATACGTGTGTTGCTATGACACAAGGAAGTATCGGCTACTGGTTGTCCAATGCGCTTAATCAAGAATTAAACAAAGCAGGAATCAAGAAACAAGTGGCTACTGTTTTAACACAGGTGGTCGTAGATCCAGCAGATGAGGCATTCAAAAATCCAACAAAACCGATCGGTCCATTT…	0.00814811	-2.517	0.580626	-4.33498	2.09	1208.32	Diffexp : Ef_V583_BHI_vs_TSB_Planktonic
DEGs in TSBg	EF0108	C4-dicarboxylate transporter, putative	111807	113258	1452	forward	ATGGCAGAAAAAAAGAAGAAAAACAAAAAACAGCTTTCGTCTTTTAGTATTTTATTTATTATTTTAATTGTTTTAGGTATCGTAACGGTCTTGCTAAATGGCCAGCCATTTACCCCAAGAGAAATTGATGGCAAAATGGTTGACCACGTGGTAGGGGCCAAATTATCGGATATTATCATGGCTCCATTCAATGGGTTTAAAGATGCCATTGAAATTAATATTTTTATTTTAGTACTCGGTGGCTTTTTAAATATTGTGACGCAAACTGGGGCTCTTGAAGCAGGGATTCAATCAGTCGTTAAAAAGTTAAAAGGGAACGAATTGAAAATCATTCCGATTTTAATGATTTTATTTTCTATTGGTGGGTCGACTTATGGAATGGCAGAAGAAACAATTCCT…	0.00814811	-2.50885	0.581788	-4.3123	2.09	1483.52	Diffexp : Ef_V583_BHI_vs_TSB_Planktonic
DEGs in TSBg	EF1345	sugar ABC transporter, sugar-binding protein	1315912	1317162	1251	reverse	ATGAAAGCGAATTGGAAAAAGATTTTAATGGGCGGTATCCTTTTAAGTGCTTCCGCGGTTTTACTTACTGCCTGTGGTGGCGCAGAAAAAACGAAAGCTGAAAATGAAAGCGGTTCAGCAAATAAAGCAGCTGGTGACGTAAAATTATGGGTTGATACTGAATATATGGGCGTCTTTAAAAAAGTTGTCGCCGATTTTGAAAAAGAAAACCCCGATATTAAAGTTAACTTAACTGCTGGAAATTCGGCAGATGCTAAAAAAGACATTGCAAAAGATCCTAAAGCTGCCGCAGATGTTTTCATGATGCCACATGATCAAATTGGTCAAATGGCAGAAGCTGGTCTGATTTACCCTAACACAAAATATGAAAAAGAAGTCAAAGAAAACAATATCGACTCG…	0.0464041	-2.47922	0.65905	-3.76181	1.33	159.113	Diffexp : Ef_V583_BHI_vs_TSB_Planktonic
DEGs in TSBg	EF0104	arginine deiminase	107729	108955	1227	forward	ATGAGTCATCCAATTAATGTATTTTCTGAAATCGGGAAATTGAAAACAGTGATGTTACATCGTCCAGGTAAGGAATTAGAAAATTTAATGCCAGATTATCTGGAGAGACTGTTGTTTGATGATATTCCGTTTTTAGAAAAAGCACAAGCAGAACATGATGCATTTGCAGAGTTGTTACGATCAAAAGATATCGAAGTGGTCTATTTAGAGGACTTAGCTGCTGAAGCGTTGATTAATGAAGAGGTCCGCCGACAATTTATTGACCAATTCTTAGAAGAAGCCAATATTCGCAGCGAATCAGCAAAAGAAAAAGTTAGAGAGTTAATGTTAGAAATTGACGACAACGAAGAACTGATTCAAAAAGCGATTGCAGGCATTCAAAAACAAGAATTACCTAAA…	0.0200884	-2.40186	0.594297	-4.04151	1.7	2032.54	Diffexp : Ef_V583_BHI_vs_TSB_Planktonic
DEGs in TSBg	EF0105	ornithine carbamoyltransferase	108985	110004	1020	forward	ATGAATTCAGTATTTCAAGGACGTAGTTTATTAGCAGAAAAAGATTTTTCAAGAGCAGAATTAGAGTATTTGGTAGACTTCAGTATTCACTTAAAAGAATTGAAGAAAAAAGGGATTCCACATCACTATTTAGAAGGAAAAAATATCGCTCTTTTATTTGAAAAAACTTCGACACGGACACGCTCTGCATTTACTACAGCAGCGATTGATTTAGGGGCACATCCTGAGTATTTAGGCGCCAACGATATTCAATTAGGTAAAAAAGAATCTGTTGAAGATACAGCGATTGTTTTAGGTAGTATGTTTGACGGGATTGAGTTCCGTGGGTTTAGTCAAGAAGTAGTGGAAGATTTAGCGAAATATTCTGGTGTTCCTGTTTGGAATGGTTTAACGGATCAA…	0.0200884	-2.37741	0.585612	-4.05971	1.7	1990.75	Diffexp : Ef_V583_BHI_vs_TSB_Planktonic
fail	EF2646	glycerate kinase, putative	2558302	2559450	1149	reverse	ATGACGAAAAAATTTGTTTTGGCTCCAGACTCATTTAAAGAAAGTATGAGTGCAAAAGAAGCCTGTCTGGCAATGGAAAAAGGGATTTTAGCTGTATTTAAAGATGCAGACATTCAACATGTCCCGATGGCAGACGGCGGGGAAGGAACGGTGGATTCCTTAGTGGATGCAACAGGAGGTACAAGAGTACCAGTGCGCGTGGCAGGACCGCTTCCTGATCAAATCGTTGAAACCTATTACGGCTTATTAGGTGACCAAGAAACGGTGGTCATTGAAATGGCGAAAGCCAACGGAATTGAATTGGTTAAAGCAGCAGAACGCAATCCCTTGATCACTTCTACTTATGGTACAGGAGAGATGATTCAACATGCGCTCAATCATGGGGCAAAAAAAATCATT…	NA	-2.86927	0.674033	-4.25687	0	1619.09	Diffexp : Ef_V583_BHI_vs_TSB_Planktonic
fail	EF2647	permease, GntP family	2559472	2560764	1293	reverse	ATGCCAGATATTACAATATCTTGGGTTGCTGCAATTTTAGGATTAGTTGTAGCGATAGTATTAATTTTGAAAAAATTTAATCCTGTGTATTCCTTGTTTTTTGGTGCAATTGTTGGTTGTCTTATTGGAGGCGCTTCCCTGTCAGATACAGTCGCTGTTCTATTAAACGGAACACAAAGTATTATGGGAACCGCAATCCGTGTCTTAGCAGCCGGCATGTTGGCGGGTGTGATGATGGAATCTGGTGCGGCAGAATCAATTGCCAACGCCATTGTACAAAAGCTTGGCGAGAAAAAAGCTATTTTATCTTTGGCATTATCCACAATGGTAATTACAGCAGTGGGCGTATTCATTCCTGTTGCAGTGTTGATTGTTGCCCCGATTGCTCTATCTGTTGGG…	NA	-2.68882	0.676965	-3.97187	0	964.56	Diffexp : Ef_V583_BHI_vs_TSB_Planktonic
fail	EF2223	ABC transporter, permease protein	2137024	2137962	939	reverse	ATGAAGAAGAAAAACGGGTTTTTTCAAAATGTATGGCGTTATAAGGCCTTAATCCTTATGGCGTTACCAGGATTTATCTGGTTTATATTTTTCTTCTATATACCAGTCTTAGCCAATGTGGTCGCATTTAAAGATTTTCATATTTCACCAGATGGTTTCTTAGCTAGTCTAAGAGAAAGTCCTTGGGTTGGTTTTGAAAACTTTAAATTTTTATTTGCGTCAAAAGATGCTTGGTTAATTACTAGAAACACCATTTTGTACAATGTCGTCTTTTTAGCCTTTAACTTATTCTTCGCGATTGCTTTTGCTATTATTATGAGTGAATTAAGAAATCGTCGCTTGGTTAAAGTTTATCACACGATGTCATTGCTACCATATTTCTTATCTTGGATGGTTATT…	NA	-2.50874	0.668869	-3.75072	0	339.151	Diffexp : Ef_V583_BHI_vs_TSB_Planktonic
fail	EF1020	glycosyl hydrolase, family 1	977426	978820	1395	forward	ATGAAATATCAATTTCCAGAAAATTTTTGGTGGGGTTCTGCAGCCAGCGGTCCTCAAACAGAAGGCGTTTTTGAAGGTGATGGTAAAGGTCAAAATATTTGGGATTTTTGGTATCAAGAAGCGCCAGAAAAATTTTTTCAACAAGTCGGTCCAGATAAGACCTCACAATTTTATAAAAAATACCAAGAAGATATTCAGTTAATGAAAGAAACGGGACATAACTCTTTTCGAACATCCATTCAATGGAGCCGTTTAATTCCAGATCCTACAACAGGGAAAGTCAATCAAACAGCAGTTGATTTTTATAATCAAGTCATTGATGATTTATTAGAACACGGGATTGAGCCCTTTATGAACTTGTATCATTTTGATATGCCGATGGTACTTCAAGAAAAAGGC…	0.07027	-2.40024	0.660429	-3.63437	1.15	328.769	Diffexp : Ef_V583_BHI_vs_TSB_Planktonic
fail	EF1348	glucan 1,6-alpha-glucosidase, putative	1319216	1320841	1626	forward	ATGGAAAAACATTGGTGGCAAGAAGTCGTGGTTTATCAGATTTATCCTCGCAGTTTTAAGGATAGCAATGGAGATGGCATTGGAGATTTACCAGGAATTATTGAAAAATTGGATTATTTGGAAACGTTAGGCATTGGGGCTATTTGGTTATCACCAGTTTATCAATCACCCAATGATGACAATGGTTATGACATTTCTGATTATGAAGCGATTATGACAGAGTTTGGGACGATGGCGGATATGGATCGTCTAATTGAGGAAGCGAAAAAGCGAAAGATTGAAATTATTATGGACTTAGTGGTTAACCATACGTCAGATGAACATCGTTGGTTTATTGAAGCGAAAAAAAGCAAGGAGAACCCCTACCGAGACTATTATGTATGGGCTGATCCTGCTTCA…	NA	-2.3156	0.674906	-3.43099	0	282.471	Diffexp : Ef_V583_BHI_vs_TSB_Planktonic
fail	EF0956	beta-phosphoglucomutase	917955	918623	669	reverse	ATGTTTAAAGGCGTTTTGTTTGATTTAGATGGCGTTATTACTGATACAGCAGAATTTCATTACCACGCTTGGAAAAAATTAGGGAACGAAATTGGAATTTCCATTGACCGTGTTTTCAACGAACAACTGAAAGGTGTAAGCCGTGAAGATTCTCTGCAGTTACTGTTAAAATACGGAAAAAAAGAAGGCACGTTTTCTTCTGAAGAATTTGCCCAGTTAGCGCAACGGAAAAACGATTATTACTTGGAAATGATCCAAGCGATTACGCCTGAAGATGTCTACCCAGGAATTCTTTCTTTATTAACGGAATTACGTGAAGCCAATATTAAAATCGCCTTGGCTTCTGCAAGTAAAAATGGGCCTTTTCTTTTAGAAAAAATGCAATTGACGCCCCTTTTT…	NA	-2.27731	0.672797	-3.38484	0	71.3964	Diffexp : Ef_V583_BHI_vs_TSB_Planktonic
fail	EF1347	glycosyl hydrolase, family 13	1317422	1319188	1767	forward	ATGAACACTGCTGCAATCTACCATCGTCCAGAAAGTGAATTTGCTTATCTTTATACAGAAGAAACCATGCATATTCGTTTGCGTACGGCAAAAGGCGACATTGCCTCTGTCCAATTAGTGCAAGGAGATCCTTATCTTTTAGGGAAAGAAAAGTGGTACCAACAGTCGTTAACCATGGAGAAGTTAGTATCTACGGAGTTATATGATTACTGGTTTATTGCATTAAGTGCAAAATTTAAACGCCTTTCATATGCTTTTACTTTAGTAGGGGCGGATGGTTTGAGGGCGTTTTATGGCGAACACGGCATTTATCCTTTAGAAGAAAAGTATTTAGAGATGGCGAATAATTATTTTCGGATGCCGTATTTTCATGAAATCGATCGTTTTAAAGCACCTGAA…	NA	-2.27097	0.676346	-3.35771	0	237.044	Diffexp : Ef_V583_BHI_vs_TSB_Planktonic
fail	EF0957	glycosyl hydrolase, family 65	918616	920910	2295	reverse	ATGAAACAAATCAAACGTTTATTCCAAATTGATCCTTGGAAAATCCGTACTACACACTTAGATAAAGAAAATTTACGTTTACAAGAATCATTAACAAGCATTGGCAACGGCTATATGGGGATGCGGGGAAATTTTGAAGAACACTATTCTGGCGACCACCATCAAGGAACCTATTTAGCAGGTGTTTGGTATCCAGACAAAACACGTGTTGGTTGGTGGAAAAATGGTTATCCTGAATATTTTGGTAAAGTGATTAACGCAATTAATTTCATCGCAATGGACTTACAAATTGATGGACAAACAATTGATTTAGCCACTACACCTTACGAAGATTTTTCTTTAGAATTAGACATGCAAAACGGGGTTCTTTCTCGGCAATTCACCATCCAAACACCGAAG…	NA	-2.17677	0.667762	-3.2598	0	281.84	Diffexp : Ef_V583_BHI_vs_TSB_Planktonic
fail	EF1349	glycosyl hydrolase, family 13	1320843	1322456	1614	forward	ATGGACCAATGGTGGAAAAATGCTGTCGGTTATCAAATTTATCCTCGGAGTTTTAAAGATAGCAACGGGGATGGCATTGGTGATTTGCAGGGAATTATTGAGAAATTACCGTATTTAAAAGAACTAGGGGTCGATTTTTTATGGTTAAATCCGATTTACACTTCGCCAAACGTTGACAATGGTTATGATATTGCGGATTATCAAGGGATTCAGCCAGAGTTTGGTACGATGGAAGATTTTCAAGAACTTTTGGACCAAGCGCATCAATTAGGTTTGAAGATTATTCTTGATTTAGTGGTCAATCATACCAGTGATCAACATCCGTGGTTTGTTGAAGCGAAAAAAAGTTTAGATAATCCGTATCGTGAGTATTATTTATGGGCCGATGCGACACCAGAT…	NA	-2.11153	0.673212	-3.1365	0	329.737	Diffexp : Ef_V583_BHI_vs_TSB_Planktonic
fail	EF1344	sugar ABC transporter, permease protein	1314483	1315826	1344	reverse	ATGTTCAAGAAAAAGAAAGCCCAGACGTCATTTCGAGAGGTCTTTAAAAAAGGCGACTTCGCTACAAAACTATCTTTTTTAGTTATGGGTGCTGCAAACTTCGCCAACAAGCAGTGGTTAAAGGGAATCATCTTTTTAACAGCTGAAATTGGCTTTATCTATTGGTTAATCCGTAATGGTTTCCACGCATTAATGATGCTAGGAACACTAGGGACCCAACAGCAAGGATTAGTATATGATGATTCTTTAGGGATTGAAGTTCTAAAAGAAGGCGATAATTCAATGCTCTTATTATTATTCGGAATTGCAGCAATTTTAGTCTGTTTATCGCTAATCATTTTATATGTAATCAATTTAAAAAGCGCCCGTCACCTATATGAATTAAAGACAGCCGGCAAA…	NA	-2.10517	0.665672	-3.16247	0	142.791	Diffexp : Ef_V583_BHI_vs_TSB_Planktonic
fail	EF1343	sugar ABC transporter, permease protein	1313616	1314479	864	reverse	ATGGCTAAAGCAAAAAGTTACCAGAAAAAACAACGCACTGCACTTACCAGCGTTTACATCATTCTAACCATTTTAGCAGTTTTTTGGATGTTCCCCATTGTGTGGATTATCTTAACAAGTTTTCGTGGCGAAGGCGGTGCATTTGTTCCCTATATCATTCCCAAAACATTCACTTTAGAAAATTATAAAGTATTATTAACAAATCAGACTGGCAACTTCCCCTTTGTCCGTTGGTTTTTGAACACCTTGTTCGTTTCCATCGCAAGCTGTCTGTTATCAACTTTCATTACAATCGCAATGGCTTATGCGCTGTCACGGTTGCGTTTCCGCTTAAGAAAACCATTTTTAAAAGTGGCGCTCGTTTTAAATATGTTCCCTGGTTTTATGAGTATGATTGCC…	NA	-2.06896	0.667516	-3.09949	0	79.5239	Diffexp : Ef_V583_BHI_vs_TSB_Planktonic
fail	EF0802	hypothetical protein	764063	764353	291	reverse	TTGCCTAAAAAAAAGTTAACCTTTTTGATTTATCTTAGTGATAGTTCATTAAAGGAGGAACTGAAGTTGAAAAAATATCGTATTAGCTTATTTCTTGGCTTGATTAGTCTTTTATTATTTATGATCTCTATTTTAGTTGGATCAACATTATCTAGCGATGGACTTTTAAAAGAACCCGCCTTTTTCTGTACGCCGCTTGGTTACTTTTTTCTCTTCATCGCCTTGCTTTCAGTCATAACAATCACATGTAAAGAACATATGAATCAAAAAGGTAAAACAAAACAACCTTAA	0.71635	-1.91013	0.662168	-2.88466	0.14	39.2656	Diffexp : Ef_V583_BHI_vs_TSB_Planktonic
fail	EF0115	endoribonuclease L-PSP, putative	120325	121593	1269	forward	ATGAGTAATGAAAATATCGTCTTAGCAAGAAATACAGAGCGTGCACCAAAGCATCATCTCGCAGCCCAAACAGTCGCATTTTCCCACTATAATCATTTGTCGGCACAATTACCTATTGAGCCAACCTCTGGACAATTGGTAGAAGGTGGCATTCGGGCCCAAGCGACACAATGTTTGAAAAATATCCAAGCGGTTGTTGAAAGTATCAACCATGTGATGAGTGACATTGTCAGAATGACCATTTTTGTCAAAGATATGCGGGATGCTGCCGCAGTTGAGGAGGTCTATGCGGCCTTTTTTACCCATTATTATCCAGCTAAAACAGTGGTCGCCGTCGCAGATTTGCCGTTAGGCGCTTCTGTTCAAATGGAGGCACTTGTTTCAAATGGGGAAGGAACT…	0.672422	-1.90258	0.638593	-2.97933	0.17	89.9875	Diffexp : Ef_V583_BHI_vs_TSB_Planktonic
fail	EF0439	immunity protein PlnM, putative	409383	409583	201	reverse	ATGCGTTACTTAATTGGCGGTATTTTTTTATTGATTAGTATCTGGCAATTCATTGTTACTGGACGGACATTTTCCTACTTAAAGAAAGAGGGCGGTAAAAGAACCTCACCATTTATTCTGTTAGGACTATGGAGTAGTTTAGTGTTTGCTATTATTTCATTTGCTGTGGCGATTGCTTCTTTCTTTTATGTGAGTTTTTAA	0.71635	-1.89405	0.662575	-2.85861	0.14	9.81483	Diffexp : Ef_V583_BHI_vs_TSB_Planktonic
fail	EF2896	hypothetical protein	2776262	2776468	207	reverse	TTGTTAGAAAAATACAGATATCCAATGGCCTTGGCTTTGTTTGCAGTAATACTCCCATTTATAGGAACGTTTTTTACGTATGTAGATCAGCAAGGAATCGTTCATGAACCAGGATTTTATACAATCATAATTGGAGAAATTTTACTTCTATTTTCAGGTATCTGGTTCGTCAGAGTTTATTTAGCTAAACGCAAAAGAAAGAATTAA	0.71635	-1.88941	0.661059	-2.85815	0.14	30.9486	Diffexp : Ef_V583_BHI_vs_TSB_Planktonic
fail	EF1753	conserved hypothetical protein	1699212	1700813	1602	reverse	ATGAAAGAAAGAGAACGCGTATTAGAATTAGTGAAAAAAGGTATTCTAACGTCAGAAGAAGCGTTAATTTTATTAGAAAATATGGCAACTGAAAAAGATGAAAAACAAATCGAAAAAGCTGCTGAAAAAGTTGATACACAAAATATTGGAACAACAAATAAAGAAGATCAAGTCGCAGATTTAATGAATGCATTAGAAAAAGGCGAATCAGAAGGACCTACTGTTGATTCGTTTGAAGAAAATACACAGGACAGTGCAGAAAAAGATCGTGAAAACTTAGAAAGAATTCTTGATGAGTTAGCAACAAAAGCCAATCGTGCTTCGGCTGAATTGGACGAAGTCAACGCAGAAATTGCCGGCATCAAAGAAGAAATTAAAGAAGTCGCAGAAGAAATTGGA…	0.696852	-1.85763	0.630662	-2.94553	0.16	1369.72	Diffexp : Ef_V583_BHI_vs_TSB_Planktonic
fail	EF1033	6-aminohexanoate-cyclic-dimer hydrolase, putative	993634	995823	2190	forward	ATGTTGGCACAAGAAAGTATACTAGAAACAACCGTTCAAACAGAGACGGAATCAGTAACAACAGAAACCAGTCAGACTGTAGCTAACTTGGAATCTGAAACTACTAGCCAAACGGTGATGCAGGAAAAAGAATCCTCTTCGGCAATCGCCGAAAGCAGTAGCGGAAATGCGGTTGCAGTAACTACTGAAACCACAAATGAGATACAAAATAGTGATACAGATGGAAAAGCTGTTTCTGCAGAGAGTGTTTTTTCAGAAGCAGATTATAAACAAGCAACTGCACTGGAGTTAGCAACTTTAGTAAGAGAAAAAAAGGTGACGAGCGAAGAATTAGTAAAAATTGCGTTGGCCATCACTAAACGTGAAAATCCTACATTAAATGCGGTCATTACTTTACGA…	0.737143	-1.83383	0.647581	-2.83182	0.13	272.855	Diffexp : Ef_V583_BHI_vs_TSB_Planktonic
fail	EF1019	PTS system, IIC component	976065	977342	1278	forward	ATGGACGGATTTGTTCAATGGATGGAGAAACACTTTATGCCGAAAGCGTCAGTTATCGCAGCGCAACGGCACTTGGTAGCAATTCGTGACGCGTTTGTCGTAACGATGCCATTAATGATTTTAGGGGCTTTGGCGGTATTAATTAATAATATTCCAATTCCAGGATATGAGGACTTTTTAAACAAAATTTTCCCAATGATGTATAACGATGCACCAATTTGGAAAAGCTTTGGTGGTAACATTTGGAACGGTACATTCGCAATCTTTGCCGTTTTAGTAGCCTTTTTAGTAGCACACAATTTAGTTAAATCTTATGGAAAAGACGGCATTGCAGCCGGTACAGTTTCTGTAGCTTCATTCTTCGCAGTTGGCGGCTTAGAAGGCATGGGCGCAACTGGA…	0.77003	-1.82516	0.66564	-2.74196	0.11	1840.37	Diffexp : Ef_V583_BHI_vs_TSB_Planktonic
fail	EF3135	mannonate dehydratase, putative	3009010	3010083	1074	reverse	ATGAAATGGGGATTTAGATGGTACGGAGCGGCAGGCGATGCCATTCCGTTAAAACATATTCGACAGATTCCAGGAATTACTGGTGTTGTCGGTACCTTGTTAAATAAACTACCAGGTGATGTTTGGACAGTAGCCGAAATTCAGGCACTTAAACAATCGGTGGAACAAGAAGGATTAGCACTTTTAGGAATTGAAAGTGTCGCTATTCATGATGCCATTAAAGCGGGAACGGATCAACGAGACCACTATATTGATAATTATCGCCAAACGTTACGTAACTTGGGAAAATGTGGAATTTCCTTAGTGTGCTACAGTTTCAAACCTATTTTTGGTTGGGCTAAAACGGACTTGGCGTATGAGAATGAAGATGGTAGCTTATCGTTGTTATTTGATCAAGCT…	0.71635	-1.81801	0.632334	-2.87508	0.14	88.6572	Diffexp : Ef_V583_BHI_vs_TSB_Planktonic
fail	EF3138	PTS system, IID component	3011165	3012037	873	reverse	ATGACGGAAACAACAGAAAAAGTCGTGCCGAAAACAACGAATTTAGCACCAGAAGAAATTACCAATAAAGATGTTACAAAAGCCTATCTCCGTTGGCATTTTGCCAATGAAATTCCCCATTCCTTTGAACGTTACTTGGCGCCTTCGTTATTGTACGCAATGATGCCACTTTTAAAGAAATTATATAAAGACGATGAACAATTAAAAGCCGCTTATATGCGTCAACTGCTGTTTTTCAATACGCAATTAAGTTGGGGCGGCGGGGTCATTACTGGGCTGATGGCTTCCATGGAACAAGAGCGGGCCAAAGAAGAACATGAAGGCCGCGAAATCATGATGCAAGATGATTTAATGTATAACACCAAAGCTGGCTTGATGGGCGCGTTAGCGGGGATTGGT…	0.77003	-1.81772	0.658196	-2.76167	0.11	58.2852	Diffexp : Ef_V583_BHI_vs_TSB_Planktonic
fail	EF1018	PTS system, IIA component	975679	975999	321	forward	ATGGACGGACAACAGAACTTAGAAGCAATCATGGGTTTAATCATGTATGGCGGAAATGCTAAAAGCGATGCAATGGAAGCGATTGCCGCAGCAAAATCGGGGGATTTTGAATTAGCAGACAAAAAAATTGCAGATGCAGAAGAATCACTTGTACATGCACATCATTCGCAAACAGGAATGTTAACAGAAGAAGCAAAAGGCAATAACATGCAAGTAACATTGTTAACAGTGCACAGTCAAGATCATTTAATGACTGCGATTGCATTTACAGATTTAGCAAAAGAAATTATCGATCTTTATCGCCGTATTGATAACGAGTAA	0.77003	-1.81003	0.655939	-2.75945	0.11	233.463	Diffexp : Ef_V583_BHI_vs_TSB_Planktonic
fail	EF1919	acetyltransferase, GNAT family	1860163	1860651	489	reverse	ATGAAAATTAGAGTGGCTGATGAGAAAGAGTTACCGATGATTCTTCAATTTTTAACAGAAGTAAAGGCATATATGGATGTTGTGGGCATTACACAGTGGACAAAGGACTATCCTTCTCAAGGAGATATCCAAGAAGACATTACAAAAAAACGATTATATTTGCTAGTGCACGAAGAAATGATTTTTTCAATGGCAACGTTCTGTATGGAGCAGGAACAAGACTTTGTTTGGTTAAAGCGCTTTGCAACTTCGCCTAATTATATTGCCAAGGGTTATGGCAGTTTATTGTTCCATGAATTGGAGAAACGGGCAGTCTGGGAAGGAAGACGTAAAATGTATGCTCAAACTAATCATACAAACCATAGAATGATTCGATTTTTCGAAAGTAAAGGGTTCACA…	0.832394	-1.80683	0.668516	-2.70274	0.08	16.2626	Diffexp : Ef_V583_BHI_vs_TSB_Planktonic
fail	EF2863	endo-beta-N-acetylglucosaminidase	2745480	2746424	945	forward	ATGGGGCATCAATTGAGCACTCATTTTTTTAACAAGAAAACAGGGATTATTTCAACTTTTTTAAGTTTGATACTTTTAGTCGGTGGGTTACTGTTTGCACTACCTGCATTTGAAGTACAAGCAGCATCAACTGTTACACCTAAAACAGTCATGTATGTAGAAGTAAATAACCACGATTTTAACAATGTGGGAAAATATACTTTAGCTGGAACCAATCAACCTGCTTTTGATATGGGGATTATTTTTGCAGCCAATATTAATTATGATACGGTCAATAAAAAACCTTACTTATATCTAAATGAACGGGTCCAACAAACTTTAAACGAAGCTGAAACACAAATTCGTCCAGTTCAAGCACGCGGCACTAAAGTCCTATTGTCTATTTTAGGCAACCATGAA…	NA	-1.80572	0.635414	-2.8418	0	76.676	Diffexp : Ef_V583_BHI_vs_TSB_Planktonic
fail	EF2213	PTS system, IIBC components	2124643	2126109	1467	reverse	ATGGGTAAGTTTCAAAGCGATGCACAACAGTTGTTGAAAGCAGTAGGAGGCAAAGAAAATATTTCAGCTGTTTCTCATTGTGCAACTCGAATGCGTTTTGTATTAAAAGATCCAAAAAAAGCGGATGTACCTGTGATTGAAGATATTCCTTCTGTAAAAGGAACCTTTACAAATGCTGGACAGTTTCAAGTAATTATTGGGAATGAAGTCCCACAATTTTATAATGATTTTTCTGCAATTTCCGGTTTAGAAGGGGTTTCAAAAGAAGAAGGGAAAGCAGCTGCCAAAAGTAATTTGAGTCCTGTTCAACGAGTTGTTTCTGTTTTAGCTGAGATTTTTACACCATTGATTCCTGCACTTGTTATCGGGGGATTGATTTTAGGGTTCCGCAATATTTTG…	0.8407	-1.76381	0.669934	-2.63281	0.08	180.497	Diffexp : Ef_V583_BHI_vs_TSB_Planktonic
fail	EF0958	PTS system, IIABC components	921191	923359	2169	forward	ATGAAAAAAATGTTTAGTTTTGAGTTTTGGCAAAAATTCGGAAAAGCTTTAATGGTCGTTGTGGCAGTAATGCCCGCAGCGGGTTTAATGATTAGTATTGGGAAATCGCTTCCTTTAATCGATCCTAATTTAGGCTTGTTAGTAACAACAGGCGGAGTTCTGGAGAGTATCGGTTGGGCAATTATTGGCAACTTACATTTACTATTTGCGTTAGCAATAGGTGGCAGTTGGGCCAAAGATCGTGCAGGTGGCGCATTTGCAGCGGGGATTTCTTTTGTTTTAATCAACCGTATTACTGGAGCCATTTTTGGTGTAACAAATGAAATGTTGGCTGATGAACAAGCTTTCACGCATACCTTATTTGGCACCAAGATTATGGTGAAGGGATTCTTTACAAGT…	NA	-1.75363	0.669772	-2.61825	0	443.832	Diffexp : Ef_V583_BHI_vs_TSB_Planktonic
fail	EF1920	C4-dicarboxylate anaerobic carrier	1860663	1862036	1374	reverse	ATGATTGAAAGTTTATTGGTATTGGTCGTTTTAGTTGTTGTAGCCTATTTGATTGTAAAAAATTATCATCCCGCACTCAGCTTAATTATTGGTGCGCTTGTTCTACTTGCATGTGCATGGATGTTAGGGCATCCCATTTATCCTGCAGGAGAAGGAACCGGTTTTGGATTATTTGATATTTTCTTGAAGTTTAAAGATACAATTATTGCACAAGTGAGTTCAGCAGGAATTGTAATTATGATTCTTTTTGGTTATTCAGGCTATATGAATGCAATCGGGGCCAATCAGATGGCTGTCAACTTTTTGGTGAAACCATTAATGAAGATTAAACGTAAATCGTTATTTGTCCCTGTGGTCTTTTTAATTGGAAATTTAATGTCACTAGTAGTTCCTAGTGCA…	0.8407	-1.73199	0.655019	-2.64418	0.08	63.8833	Diffexp : Ef_V583_BHI_vs_TSB_Planktonic
fail	EF2964	putative transport protein, SgaT family	2836684	2838051	1368	reverse	ATGGAAACTTTATTGAATTTATTTGTTTCAATTGTTAGCCAGCCAGCGATTCTGGTTTCATTAATTGCTTTGTTGGGATTAGTTTTACAGAAAAAGAAATTTTCTGATGTTGTTCAAGGAACGTTGAAAACATTCGTCGGCTTTTTAGTTTTAATTGGTGGCGCAGGGCTATTAGCGAACTCGTTAACGCCCTTTGCGGAGATGTTCCAAACCGCGTTAAATACACAAGGCGTGGTTCCTAGTAATGAAGCGGTTGTAGCGATTGCCTTGCAACAATATGGGACACCAACTGCTCTGATTATGTTGGTGGGCATGGTTGTTAATATTCTGTTGGCGCGTTTTACACGTTTTAAATATATCTTTTTGACAGGTCAAGCGATGATGTACGTTTCGTGTTTG…	0.8407	-1.71909	0.654376	-2.62706	0.08	457.587	Diffexp : Ef_V583_BHI_vs_TSB_Planktonic
fail	EF0071	lipoprotein, putative	71960	74299	2340	forward	ATGAAGGGTTTATCAAAAAAGAAACGGGTGTCTACTTGGTTAGCGTTAGGAATCACCGTAGTCAGCTGTTTTGCGTTAAGCAGGGAAGTGCAAGCAAGTGTTGAAAGAACAAAAGTTGATGAATTTGCAAATGTTTTAGATGTGAGTGCATCACCAACCGAACGGACGAATGGCGTATACGATACCAATTATTTTAATAATTTTTCTGATTTAGGTGCATGGCATGGCTACTATTTACCTGAAAAAAGCAATAAAGAGCTACTGGGTGGTTTTGCGGGGCCATTGATTATTGCGGAAGAATATCCAGTAAACTTGGCGGCAAGTTTAAACAAATTAACGGTCAAAAATAAAAAAACGGGAGAAACCTATGATTTAAGCCAAAGCAACCGCATGGACCTG…	NA	-1.69863	0.649041	-2.61714	0	361.977	Diffexp : Ef_V583_BHI_vs_TSB_Planktonic
fail	EF1612	pyruvate formate-lyase activating enzyme	1567828	1568592	765	reverse	ATGACAACACCAGTTACAGGTAGAATTCATTCAACAGAAAATTTTGGTACCGTTGATGGCCCAGGTGTCCGTTTTATCGTATTTACACAAGGGTGTCGCATGAGATGTCAATTCTGTCATAATCCAGATACTTGGAAAATTGGTTCCGGTGGTCGTGTGGTGACGACTGACGAAGTATTAGAGGAAGCATTACGTTTTCGCTCTTATTGGGGCGAAAAGGGTGGTATCACTGTCAGTGGTGGTGAGCCGCTATTGCAAATGGACTTTTTGATCGATTTATTTAAAAAAGCCAAAGCACAAGGCATTCATACAACCTTAGATACGTGTGGCAAGCCTTTTACTCGGGAAGAACCCTTCATTAGTCAATTTGATGAATTGATGAAGTATACAGATTTACTC…	0.872668	-1.6847	0.651951	-2.58409	0.06	1167.31	Diffexp : Ef_V583_BHI_vs_TSB_Planktonic
fail	EF3136	PTS system, IIA component	3010107	3010559	453	reverse	ATGTTAGGGATTGTGATTGCTACACATGGTGCACTAAGTGACGGTGCGAAAGACGCAGCTACCGTGATTATGGGCGCAACCGAAAATATCGAAACCGTTAATCTAAATAGTGGAGACGATGTCCAAGCACTAGGCGGACAAATTAAAACAGCGATTGAGAACGTCCAACAAGGGGATGGCGTGTTGGTCATGGTTGACTTATTAAGTGCGAGTCCTTACAATCAGGCAGTTTTGGTGATTAACGAACTCGAACCAGCTCTACAAAAGAAAATCTTTGTGGTGAGTGGTACCAACCTACCAATGGTCTTAGAAGCGATAAACCATCAATTATTGGGCACACCGATTGCTGAAGCGGCGCAAGCGATTGTTGCGCAAGGCAAAGAAAGTGTGCAAGCATGG…	0.8407	-1.68423	0.635869	-2.64871	0.08	60.4985	Diffexp : Ef_V583_BHI_vs_TSB_Planktonic
fail	EF0972	DNA repair exonuclease family protein	933023	933838	816	reverse	ATGAACGTTTATTTATTTCTGGCACTATTTTTCATTATTATCGGCATTTTAAGCTATAGTTTTTTTATTGAACCTAAATGCTTAGTCATACACAAAAATCAAATTAAAGTAACAGAATCAGGGAAAACCTTACGGATTGTTCAACTCTCTGATATTCATTTAAAAAAGAATTATTCTGTGAAGGCCTTAAAACAGATTGTTGAAAAAACAAATACATTACAACCAGACATAGTCGTTTTTACAGGAGACTTATTTGATGATTATGCCCGTTTCGGTATCGAAATTCAAGATGAAGTGAGTCAACTTTTCCGTAAAATTAACGCCCCTTATGGCAAATTCGCTATTTATGGCAACCACGAGTATAGCGGCTTAGATACCAATTTTTACGAAACAATCTTA…	NA	-1.67542	0.627274	-2.67095	0	107.601	Diffexp : Ef_V583_BHI_vs_TSB_Planktonic
fail	EF2703	transcriptional regulator	2616171	2617295	1125	reverse	ATGAGTAGGAAGCGAAAAATCAGCTTAATTAGTTTAGTCATCATTTTGGTTTTTGTCACAGTCGGCTCAGCATACTTTGCTGTAGCGGGTAGCTATTTAAAGAAAACAATTGATAAAGGCTATGTTCCCATAAAAAATGATTATAATGAAGCGCAAAATAAAGATAGTCAATCGTTTTTGATTATGGGGCTAGACAATACAATTGAACGGAAATTAGGCACAACTAGGACTGATGCTATGATGGTGATTACCGTGAATAACAAGACGAAGAAAATAACCTATTTAAGTTTGCCACGGGATAGTTTTGTTCAAATTGATGCGAAAAATTACCAAGGGATGCAGCGAATTGAAGCCGCCTATACCTACGATGGACCAACAGCTTCTGTTAACACAGTTGAG…	0.8407	-1.67152	0.625054	-2.6742	0.08	576.277	Diffexp : Ef_V583_BHI_vs_TSB_Planktonic
fail	EF1014	hypothetical protein	974212	974430	219	forward	ATGATTTCGATTGCAAGTGCAATGAAGCAAGAGGAAATTATTACTTTATTAGAGGCATATCAAGGGGAAAATGAAACATTTACTTTTAAAGAAAAAAATGGTATTAAGTTATTTTTTGAAGTTGAAGGAGACCCTGAAACTGCTGCACAAGTTGCAAAACAGCTGATTAAGGAACAACCTTGGGGTGGCGTTTTATACTTCCAAGCAACGGTAGTCTAA	0.945932	-1.66894	0.670572	-2.48882	0.02	26.0972	Diffexp : Ef_V583_BHI_vs_TSB_Planktonic
fail	EF2565	conserved hypothetical protein	2480545	2480802	258	reverse	ATGGAGTATTTGCTAACCTTTCCGAATACACATTATGCTGTTCAGGCGGAACAAGTACTGTTGGCAAGAAAGGTGGCTGTTCGCGTCTTTACTTTGCCCCCATCATTGACGGATGGCTGTGGGATCGGTTTACTCATTAATGAAGCGGAAATAACTCACAGTGTATGTTTTTTAGAAGAAGCAAAAGTACGCGTAGCCTCTATTTTTTCTGTGAAAAATGACCTTGGGGAAAGGAGGTACCAACTGTGGAGTCCTTAA	0.985515	-1.66274	0.676692	-2.45715	0.01	4.97259	Diffexp : Ef_V583_BHI_vs_TSB_Planktonic
fail	EF2569	conserved hypothetical protein	2483626	2484207	582	reverse	ATGTCACTCGTTAGTGTCATTATTCTAGCATCGGGCAATTCACAACGGATGGGCCAAAATAAATTGTTCTTAAAATATCAAGGAAAAACATTTTTAGAGCACACGTTAACCTTAGTGAATCAATTAGACGTATTAGAACGGATTTTAGTTGTTTCGCCTGAGAATCAGCCAGCGTTTCCTTTACCTAAGAACATTCAGTTGATTCTCAATCATCAATGGCAAGAAGGACAAAGTAGCAGTATTCGTTTAGGAACCGAACAAGCTCGGGGAGCTGGCTATTTATACTTACCTAGCGATCAACCATTGTTAACACCTAAAATGCTACAACTCGTGTTAGATAAATGTCAGAGAAATAAAATTGTAGTGCCATTACAAAAAGATGGCTGTCCTAGTAGTCCA…	0.886505	-1.65075	0.644694	-2.56051	0.05	23.9209	Diffexp : Ef_V583_BHI_vs_TSB_Planktonic
fail	EF1017	PTS system, IIB component	975330	975656	327	forward	ATGGCAAAAAAAACAATTATGTTAGTTTGTTCCGCAGGAATGAGCACAAGTTTATTAGTAACAAAAATGCAAAAAGCAGCAGAAGATCGTGGTATGGAAGCAGACATCTTTGCAGTATCGGCTTCTGAAGCAGATACAAACTTGGAAAATAAAGAGGTGAATGTTTTATTATTAGGCCCACAAGTTCGTTTCATGAAAGGGCAATTTGAACAAAAATTACAACCAAAAGGGATTCCTTTAGATGTAATTAACATGGCGGACTATGGCATGATGAATGGCGAAAAAGTTTTAGATCAAGCAATTTCATTAATGGGATCATCAAACTAG	0.984107	-1.64598	0.667443	-2.46611	0.01	400.783	Diffexp : Ef_V583_BHI_vs_TSB_Planktonic
fail	EF3245	cell-envelope associated acid phosphatase	3116624	3118240	1617	forward	ATGCAAACATCGAATAAAAAATTTCCACTTTATGCCCTAACAACGCTTGGTTTTACTTTCCTCACTTTGTTAGTGGCGGCTAGTCCAAATTGGTTTCAACAAATGGACGAAGCTATCTATCACATCAAATGGCAATTAAATGCCCCACTTTTAACAGCGGTCAATCTGTTAGCAAAAACTGCCACGATTGGACCAATGCTGCTATTCTTCTTATCATTGATGGTGTACCTTTTACGCAAAAAAGAAAAAATTCTAGCCTTTTGGGCTGTCAGTAACCTATTAGCTGTCGGCTTTTTAGGGAGCGTTTTTAAACACGTGGTGGGTCGGGCTCGACCAAACCTAGGCGCTTTAGCTGACCGGAGCTCTGCTAGCTTTCCCAGCGGACATTCATTATTAGCA…	0.77003	-1.64515	0.595752	-2.76147	0.11	174.084	Diffexp : Ef_V583_BHI_vs_TSB_Planktonic
fail	EF1118	amino acid ABC transporter, permease protein	1092245	1092958	714	reverse	ATGTTTTTGTTAGCCAATATTTCCTGGCTTGAAGAAGGGCCATTTGCCTTATATCGTTGGGAGGCTTTATTTCAAGATTGGCGAATTTTTGGTCAGGCATTTCTCTATACTATTCTGCTTTCTTTAGGAGCGATCTTAGTTGCCTTTGCTTTAGGCATTTTCTTTGGCAGTTTATCAGCGACCAAAAGTAAACTTTTACACGCAATTAGTCGTGTCTATGTAGAATTTTTTCAAAACACACCTTTGTTGATTCAATTTATCGTAGTCTATTATGGCTTTCCTCTGCTAAGCCCGCTGCTTTCATTTTCTATTACTACGATTGCCATTCTGTGTGTAGGCCTCTATCATGGCGCCTACATTTCTGAAGTGGTTCGCTCAGGAATCGGAGCTGTCCCAAGA…	0.8407	-1.62845	0.610743	-2.66634	0.08	29.7782	Diffexp : Ef_V583_BHI_vs_TSB_Planktonic
fail	EF0383	protein FdrA/conserved hypothetical protein	351505	354516	3012	forward	ATGTTACACACAGTAATTTTGAAAAACAATTACCAAGACTCCATCAACTTAATGTTATTGACCAATAAAATCAATGCATTAGATGGTGTAACCATGAGTCAAATCATGATGGGAACAGATGCCAACAAAGACATCCTTAACAACACGAACTTGTTAACGGATGAGGCCAATAGTGCATCTGCAAACGACATGATGATTGTGGTTGACAGTGAAAAAGAAAACATCATGGAAGAAGTTATGCCAGCGATTGATGAATTCTTAGATGATTTATCAGCAAAGGGAACTAGTGAAGAAGCACAAGCAGCAACTTCTTGGTCAGAAGCGTTTGATCTTTTACCAGAGGCGAATGTAGCGCTATTCAGTATTCCTGGTGAATATGGTGCGCCAGAAATGGAACGT…	0.872668	-1.62276	0.623622	-2.60215	0.06	234.863	Diffexp : Ef_V583_BHI_vs_TSB_Planktonic
fail	EF3244	hypothetical protein	3116497	3116589	93	forward	TTGGATAGTGCTAAAGCTCAGACGATGAGAACCGATTGGCTTGCTGTGTCCTGTTTAGTCGCAAGCGCTTATTTACGATCGATGCTGGCTTAG	0.945932	-1.61914	0.647212	-2.50171	0.02	21.9508	Diffexp : Ef_V583_BHI_vs_TSB_Planktonic
fail	EF2220	conserved hypothetical protein	2133893	2134528	636	reverse	ATGGAAAGTACAGGGATTCAACGGTTGTTTTACCTTTCCTGGACAGTAATCAAACTAAATTTACTGTTTGTTTTATTTAGTTTAGCTGGAGGGATTATTTTTGGTGTTGGTCCAGCACTCCAAATGATGACTGATTTCATTTTGGAAGAGGGCATGAATTATCAAGCAATCACCGTTAAACGAGCATTTGAATCATGGAAAGCACATTTTAAAAGAAGTAACTGTTATTTTTTACTTTTTCTCTTCACTTTAGGATTTGTTTTTTATAATATTTATTTAGCCGTTCAATTTACCGGAATAATGTGGTTAATTATTACATTTATTTTATTTTTTGTTTCCCTAATACTCGTTATTTTTTACATTTATATGCTACTATATGAAGGAAGCTATTTTATCTCA…	0.886505	-1.6181	0.632719	-2.55737	0.05	17.4792	Diffexp : Ef_V583_BHI_vs_TSB_Planktonic
fail	EF2205	conserved hypothetical protein	2118818	2119198	381	forward	ATGGGATTATTTGATGGATTATTAGGAAATGCAACACAAAATAATAATGAAACAGCTGAAAAAGAATTACGGGATGTTTTAATCCCTAACGAAAAAGTAGATATGGCCTTCACTTTAGTAAGAGATTTAATTGTCTTTACAGATAAACGCTTAATTTTAGTCGATAAACAAGGAATTACAGGTAAAAAAGTTGATTATAAATCGATTCCCTACAAATCTATTTCACGCTTTTCTGTTGAAACTAGTGGACATTTCGACCTAGATGCAGAACTAAAGATATGGATTTCAAGTACTGAGTTACCTTCAGTAAGTCTTCAATTTAGAAAAGATAAAGATATTGTTGCTATTCAACAAGCTTTAGCAGCTGCTGTATTATCTTGA	0.999416	-1.61596	0.661855	-2.44157	0	7.44726	Diffexp : Ef_V583_BHI_vs_TSB_Planktonic
fail	EF1013	PTS system, IIC component	972705	974168	1464	forward	ATGAACGGATTAATGGCATGGATGGAAAAATATATCTTACCAACTGCCGCAAAAATTGGTGCACAGAAACATCTGGTGGCACTAAGGGATGCTTTTATTGGTACATTACCTGCGACAATGGCTGGATCAGTCGCCGTAATGATTAACGCAATTATTCGAGATCTTCCCCAAGAGTTTGTCTCAACTTATGCGGCAAGTTTGGAAGCAGACAAAGGTATTTTTGCAGTATTGAATGTCATCATTGGGATTAATGGTTTTGTTTGGAATGGTACATTGGCTATCGCTGGTTTGATTTTCGCTTTTTCTTGGGGCTATAACTTAGCGAAAGCATACAATGTGAATGAGCTAGCTGGTGGGATTGTCAGTTTAGCTACCTTAATTTCAGGTGTTGCTTTTGCA…	0.999416	-1.61373	0.672053	-2.40119	0	181.605	Diffexp : Ef_V583_BHI_vs_TSB_Planktonic
fail	EF2567	selenide, water dikinase	2481426	2482448	1023	reverse	ATGGATTTTTTATCACAATGTACATCAGGTGGCTGTGGGGCAAAAATTGAATCCCGTGTACTGAACCAATTGTTGCAACACTTACCCGAAACACCGGCAAATGAGCGGCTACTCGTCGGATTTGAACATGCCGACGACGCCGCTGTTTACCAAATAACGTCTGAAAAAGCTTTGATTTCAACGGTAGATTTTTTTTCACCAATGGTCAATGATCCGTTATCATTTGGAAAAATTGCGGTCGCTAATGCTTTAAGTGATGTCTATGCCATGGGCGGAACAGTCCTTTATGCGCTAAATCTTGTTTGTTTTCCACAAAAGATGTCAAAAGAATGGTTGGAACAAATGCTCTTGGGTGGCAGCTTAAAATTAAAGGAAGCGGGTGCTTTACTGGCGGGAGGC…	0.945932	-1.60897	0.637406	-2.52425	0.02	46.5284	Diffexp : Ef_V583_BHI_vs_TSB_Planktonic
fail	EF2441	conserved hypothetical protein	2359840	2360463	624	reverse	ATGGCACGTAAAAAACAATTTGATTATTTTGGAGAATTAAACCAGTTAGCAACAAATGCTTATGAAGCGGCAAAGGTTTTGCAAGAAATTGTAGACAATTATTCATTAGAAAACTTAGTAAAAAAATCAGAAGCGATTCATCAATTGGAAAAAGAGAATGATGAAATTGTTCGCAAAATTTTAAATGAACTCTATATTTCCTTTATTACGCCGATTGATCGAGAAGATATTGTCGATATTACGGATCACTTAGATAACATTATTGATAGCATTAATAGTTTGTCTTATTTACTTGATCATTTAGTTGTCGAAGAAATGATTGCGCCCGCGCTAGAATTAACTGCTTATATTGTTAAAGCGACAGAAGGCGTTAAATCAGCAACGAAGGAATTTGCAAAA…	NA	-1.59345	0.663861	-2.40028	0	20.1063	Diffexp : Ef_V583_BHI_vs_TSB_Planktonic
fail	EF1016	conserved hypothetical protein	974644	975054	411	forward	ATGGAAATTACGAAAACATTAACTATTTCAGCAGATGAATTTTACACGCAATTAATGAATTCTGTTATTTTTGATATCCGTAAGCAAACAGGCAAAACTCTTACAAGAAAGCAGTTACGTAAGTTTGAATATATCAAAGAATATAGTAAAAATAGTCGCGCGAAAATAGTTATTGAAGAAGCTGTAGAAAATAAGACCTATCAATTTCGAACATCCACAACTAAAAATGATTTCTCGGTGCGGTATGAGCTACAGCCAATTGATGAAAAAAGCTGTGAACTGCGTTATACAGAAACAATGGTTTCTTATGGGGCGTTACAAAAACTGAATGATGCAGTATTAGGTATCTTTTTAAGTTATTTTAAAAAGAAACAGTTTTATAAAATGCTTAAAATGATG…	0.999416	-1.5908	0.663963	-2.39592	0	18.0806	Diffexp : Ef_V583_BHI_vs_TSB_Planktonic
fail	EF1657	membrane protein, putative	1610441	1611493	1053	reverse	ATGCCCACTGATAAACTGGATGCTCAATTAACCCCAAGAATATTTTTTAACAAAGTGTTAGCTGGAACAGCTTCCGGCACCATTATCGCCTTAATTCCCAATGCTGTATTAGGAGCCATTTTAAAATATTTTGCAGAATACAAGATTATCGAAATGATTATTCATGCGGCGCAAATTTTCCAACTAGCCACCCCTTTAATTATTGGTGGACTGATTGCTTTTCAATTTGGCTTAACGCCACAGAAAATGATGATTGCTGGCGGTGCAGCATTTGCTGGCTCTGGCGTGATTAAATTTAATTCAGAAGTGAAAGGCTTTATTGGTGCAGGCACTGGTGACATCATTAATATTATGATTACCGCTTCTGTTGCAGTCTTACTTTTATTAGTCATCGATAAA…	0.999416	-1.57518	0.665077	-2.36843	0	25.9651	Diffexp : Ef_V583_BHI_vs_TSB_Planktonic
fail	EF1660	branched-chain alpha-keto acid dehydrogenase, E1 component, alpha subunit	1613967	1614959	993	reverse	ATGAAAATGAAAGCGCTTAAAAAATCAGGTTTATCAAAAGAAGAATTGATTCAGGCATATCGTGAAGTACTAAGAGGACGTCGTTTAGACGAACGGTTGTGGCAATTAACAAGGATTGGTAAGACCTCTTTCAATATTTCTGGTCAAGGGGCAGAAGTTGCACAAGTAGCGATGGCGATGGCTTTTGATCCTCAAAAAGATTATTTTTTACCGTATTATCGTGATATGACCGCGTGCTTGGTTTGGGGCATGACCTCCAAAGATATTTTAATGGGTTCTTTTGGAAAAGAAGCGGATCCTTCTTCCCATGGTCGTCAAATGCCGAATCATTATGGTTCAAAAGAGCATAATATTGTTTCCTTCTCTTCAACAGTAAGTACACAAATGCCATTAGCGACA…	0.999416	-1.57498	0.679369	-2.3183	0	8.91104	Diffexp : Ef_V583_BHI_vs_TSB_Planktonic
fail	EF2965	conserved hypothetical protein	2838066	2838365	300	reverse	ATGAAGATTTTTACAGTTTGTCAAAGTGGTTTAGGAACAAGTTTTATGGTGCAAATGAATATCCAACAAATTTTAGAGGAAGTCGGTGTTGATACAGATAATTTTCAAATTGATCACACAGATGTCGGGAGTGCCAGTGGCGATATGGCTGATTACTTCTTTGTCGAAAAAACATTGCAAGATGCTTTAGGGTCAATTCCTGCTGAAAAAATCATTCCTTTAAATGCGATTATTGATTACGATGAAACGAAGGAGAAAGTCTTGAAAGTTTTAGATGACAATGGCATTGCACATCAATAA	0.999416	-1.56511	0.67652	-2.31347	0	110.045	Diffexp : Ef_V583_BHI_vs_TSB_Planktonic
fail	EF1226	oxidoreductase, putative	1193618	1194226	609	forward	ATGAAAAAAATTATCGGCTTAGTAGGAACGAACTCAGAGCAATCAACCAATCGTCAACTTTTGCAATTTATGCAACACTATTTTGCGCAGGAGGCTGATATTGAACTAGTTGAAATTGTTGACTTTCCTATGTTTAACAAGCCAGAAGACAAAGTTTTGCCAGAAATAGTTAAAACGGTTGCTGAAAAAATTGAAGCAGCAGATGGCGTCATTATCAGTACGCCTGAATATGACCATGCGGTGCCGGCTTCTTTGATGAATGCCCTAAGTTGGTTATCTTACGGGATTTTTCCGTTTGTTGATAAACCAGTTATGATTACTGGTGCATCCTATGGCACGTTAGGTTCCTCTAGAGCACAAGCGCATCTGCGTCAAATTTTAGATGCTCCTGAATTGAAA…	0.999416	-1.56285	0.646668	-2.41676	0	110.447	Diffexp : Ef_V583_BHI_vs_TSB_Planktonic
fail	EF0932	hypothetical protein	895661	896266	606	reverse	GTGAAACAATCACCTGATTTAGAAAATTTTTTTAAAACCTCTATCCAAAAAAATGTAACTATTGAGCGAAAACAACAAAACCAAACCATTTGGCACTGGCTACTGCTTATTTTATTTGGCTTGCTAACCTTTGGCTCACTGACACAGCAGTTACTCCTAATTGGCTTGTTTACACTTATTGCCGCTATTGTTAAAGGTCCCTTAATGCTCGTCTGGGGAACCATCTATTCGGCGTTAGTGGCTTTGTTTCCACCTTTCGCTTTAGTCCTATCTTTACTTTTTTTTATAATTAATTTAGGCACCGTTATGAAAAGTTGGCGTATTACTTTAACAAGTGCTTACTTTTATCTAGTTCCTTTAGGTTTTAGTCTCTTGAAAACGACCAACTGGGTATCAACG…	NA	-1.5458	0.64798	-2.38557	0	71.4806	Diffexp : Ef_V583_BHI_vs_TSB_Planktonic
fail	EF1656	transcriptional regulator, LysR family	1609542	1610432	891	forward	ATGAATATTCAGCTTTTAAAGTACTTCATTGAAATTGTTAATACCCGCAGTTTATCGGCGGCCGCTCGCAATTTATTTGTCACCCAACCAACACTTTCTTTAGCATTGAAAAAAATGGAATCTGAGTTAGGCACAGCGTTGTTTGATCATTCTGATCAACCGTTTCAATTGACCGATACTGGTGTTTATTTATATGAACATGGCCAAGAAGTTGTTTTTCAATTCGATCAATTGGTAACAGATATTCGTGAAATGAACCAGAAACCAGTTAAAAAGCAATTGCGTTTAGGGTTAACTACTTTATTTGCTGTACAATTTATGAAAGAAATTTCACGATTTTTAACAACCCATCCACATGTGAATTTAATATTACAGCAAGACGGCTCGCCAAAATTACAA…	0.999416	-1.5376	0.67012	-2.29451	0	6.47084	Diffexp : Ef_V583_BHI_vs_TSB_Planktonic
fail	EF0412	PTS system, mannitol-specific IIA component	383869	384306	438	forward	ATGGAAAATCTTACGAATATTTCAATTGAATTAAATCAACAGTTTAATACAAAAGAAGAAGCTATTCGCTTTTGCGGCGAAAAACTAGTCGAGGCAGGCTGTGTTGAACCCGCTTATATCGAAGCAATGATTGAAAGAGACCAATTGCTATCTGTTTATATGGGGAATTTTATTGCCATTCCTCATGGAACAGAAGAAGCCAAAAAATTAGTGAAAAAATCAGGAATCTGTGTAGTGCAAGTTCCAGAGGGTGTTAATTTTGGCACCGAAGAAGATGAAAAAATTGCTACCGTATTATTTGGGATTGCCGGAGTCGGTGAAGAACATTTGCAATTAGTCCAACAAATTGCACTTTATTGTAGTGATATGGATAACGTGGTGCAACTTGCCGATGCATTA…	0.999416	-1.53129	0.678036	-2.25842	0	3.29239	Diffexp : Ef_V583_BHI_vs_TSB_Planktonic
fail	EF1234	ABC transporter, substrate-binding protein, putative	1201293	1202891	1599	forward	ATGAAAAAAGTTTTAGGCGGTTTATTGGTGGCAACGGCGGTCGTTAGTTTAGCGGCCTGTAGCGGTGGGGAAAAGAAAGCTAGCTCAGATGTCTCAATTAAGGATCGGTATGAATTAGATGAAAAGACGCCTGCTTGGAAGTTAGATAAGAAGAAAGAACCGACCAAGATTAAATGGTATATTAACTCAGATTGGACGGCGCTGCCTTTTGGAAAAGACGTGACCACTGCGCAGATTAAAAAAGACTTAAATGTGGATATTGAATTTATTTCCGGCGATGATTCAAAATTAAATGCCATGATTTCAAGTGGAGATATGCCTGATATCGTGACATTAACTGAAAAAACTGGACAAGCAGCATTGAAAGCAGATTCTTGGGCCTATTCTTTAAACGATTTA…	0.999416	-1.52466	0.656112	-2.32378	0	55.1797	Diffexp : Ef_V583_BHI_vs_TSB_Planktonic
fail	EF0798	hypothetical protein	758000	758659	660	reverse	ATGAATAAAGAACATTTTATTATTGAGCTGAAAATTTATTTAAAAGCATTAAATCCAAAAGATCAAGCTATTATTCTTGCGAAATACAAGGCGTTATTTGATGCTCGTGTTGCGGAAGGCGAAACAGAAGAACAAGTGGCAAAATCATTGGGGAAACCACGGGTTATCGCAGAAGAAATTTTGAAAGAACAAGGCATTGAATTGACGGAACGAAAAATTGAAAATAATGGCTGGCAAGAAATTCCAGCGGCTACACCTGCTTATGATCATCCCTATGAAGAAGAATCTGAATTTTACTATGATAATGATTCTCCATACTATCAACGACCACAGCATCGGCCACTAACCCGATTTTTCCAAGTGCTTGGTATTTTCTGTTTAAATTTTTTCTTCATGTTT…	NA	-1.51337	0.608389	-2.48751	0	38.5477	Diffexp : Ef_V583_BHI_vs_TSB_Planktonic
fail	EF1036	nucleoside diphosphate kinase	997662	998063	402	forward	ATGAAGGAAACAAGTTTAGTAATTATTAAGCCAGATGGCGTTGAACGAAAGTTAGTTGGCAAAATCATTCAACGTTTTGAAGATAAAGGTATTGACTTATTGCACCTTAAATTCGAACGACTAACAGTAGAAACAGTGAAGGAACATTATGAGCATTTAAAAGATGAACTATTTTTCCCTGAATTATTAGCCTATATGACAAGTGGCCCAGTGGTTGTGATGGTCGTTGTAGGGGACAATGTGGTTAAAAAAGTGCGTAAATTAGTTGGAGCAACGAATCCGTTAGATGCTGAAAGTGGCACCTTACGAGCGGATTATGGGTTGTCTGTCACCAAAAATTTAATCCATGCTTCTGATTCTGTTCAATCAGCAAAAATTGAGATGCAACGGTTCTTTGGT…	0.77003	-1.49485	0.544237	-2.74668	0.11	72.4727	Diffexp : Ef_V583_BHI_vs_TSB_Planktonic
fail	EF1805	glycosyl hydrolase, family 35	1747601	1749385	1785	reverse	GTGGACAGATTTGAAATTAAAGAGGAGTTTCTTTTAAATGGTCAATCATTTAAAATTTTATCAGGCGCCATTCATTATTTTCGTGTAGATCCCTCAGATTGGCATCATTCCCTTTATAACTTGAAAGCTTTAGGCTTCAATACAGTTGAGACATATGTACCATGGAATTTACATGAACCGCAAAAAGGAACATTTCATTTTGAGGGAATATTAGATTTGGAGCGCTTTTTAAAATTAGCACAAGAACTTGGACTATATGCGATTGTGCGGCCGTCTCCTTATATTTGTGCAGAATGGGAGTTTGGCGGTTTTCCAGCCTGGCTATTAAATGAACCAGGACGGATGCGTTCGAATAATCCAACCTATCTGAAGCATGTTGCGGAATATTATGATGTTTTA…	0.945932	-1.49276	0.599684	-2.48925	0.02	31.3187	Diffexp : Ef_V583_BHI_vs_TSB_Planktonic
fail	EF2768	conserved hypothetical protein	2673591	2674244	654	reverse	ATGCAAATAAAGCAAACAAATGCAGCAATTTATGCTTCTTTGATTCTTATTTTGACCTTTGAATTATCTTTTTCTCAGTCAATTTTGGCAAATTTGGCGGTTTTTATGGGTTGTGTCATTTTTTTAATAGGCCAGCGAAAATCCCGCTTACTGCTTTGGTTATTTTTCTTGCCACTTTTACCAGCAATCGGGACGTTTTGGTCTATTTATTTGCATGGTACGAGTAGTCAACAAGCCTGGCTTTTGTTTAGCCGAACGTATGCCTTTGCCGGTTTAGGACTAGCTTTTGCTGTAGGTGTTGATTTTGAAGAATTATTGTTGTTATTGGAACAAAAGGGGCTAGCACCGAACTTTGTTTATGGAATTTTAGTGGTGGTTCACGCCTTACCGGAAGTGAAA…	0.872668	-1.49197	0.577697	-2.58262	0.06	19.1562	Diffexp : Ef_V583_BHI_vs_TSB_Planktonic
fail	EF0664	hypothetical protein	616120	616590	471	forward	ATGGAGGGCATTTTGAAAAAGAGAATTTGTTTACAAGCAATCAGGGAAGAAGCGGAAGCCTATTATCGTAACGGTGATTTTTATTGCTCGGAAGCGATTGTGGCGACCATTCGGCAACACTTCGATGCGGAGATTCCCATTGAAGCTGTGGCCATGGCTTCTGGGTTTCCTGTAGGTGTTGGAGGAGCGAAGTGTATTTGTGGTGCTCTTTCAGGCGGGGTTATGTGTCTGGGCTACTTTTTTGGTCGGACAGAAGCCAAAGGAGAACAAGTAAATAAAACGATGGCTTTAGCCAACGAATTGCATCAAAGTTTTCGACAAAAGCATCGAGTGGTTTGCTGCAGTATTTTGACAAGTAAAATGACGATGGGTTCACCTGAACATATGGAACAATGCATT…	0.999416	-1.48537	0.61014	-2.43448	0	42.7888	Diffexp : Ef_V583_BHI_vs_TSB_Planktonic
fail	EF1396	molybdenum cofactor biosynthesis family protein, putative	1374460	1375431	972	forward	ATGAAAACAATTCGAACAGAAGAGGCAGTTGGCCTTCCATTGAGTCATGATATTACGCGAATTGACTATGGGAAGACCAAGGAAGTGTGTTTTAAAAAAGGACATATAGTTGTTCAAGAAGATATTCCAATTCTTTTATCATTAGGGAAAAAACATCTGTTTGTTTCCTTGGATCCAGCAGAAATACATGAAGAAGAGGCAGCGACATTTTTGTATAACCTGTTAACAGATGACTCATGTCAGCCGAGTGAAGTCCATGAAGGAAAAATTGTTGCTAAAGCTAGTACGAGAGGTCTTTTAAAAGTCAATCGAGAAAAATTAATTGCTTTAAATGAAATTGAAGGTCTCGCCTTGTCAACTAAAGTTACCAATATAGAAGTTCAGAAAGATGAAAAAGTT…	0.999416	-1.48178	0.667687	-2.21927	0	12.3141	Diffexp : Ef_V583_BHI_vs_TSB_Planktonic
fail	EF1198	conserved hypothetical protein	1165545	1166459	915	forward	ATGTTTCAATTTTTACCAAACTCTGTTTTACAGATGAGCACTATTTTTCTTTCGATTATTATCGAAGCATTGCCTTTTGTCATGTTAGGTTGCTTGATTTCAGGCGCTTTACATGTTTTTTTAACACCAGAACGAGTAAAAAAAGTGTTACCTAAAAATAAATTTTTATCAATTTGTGTAGGTAGTTTCCTAGGGTTTTTCTTCCCTTCTTGTGAATGCGGGATTGTACCAATTGTGCATCAATTTGTAAAAAAAGATGTACCAACACATACCGCTTTTGCTTTTATGTTAACGGCACCAATCATTAATCCAATTGTGCTATTCTCAACATACGTAGCTTTTAGTGGCGCAACAAAATTTGTGATTTGGCGAGTTTTAGGTAGTATGATTGTCGCGTGG…	0.999416	-1.47553	0.632412	-2.33318	0	135.673	Diffexp : Ef_V583_BHI_vs_TSB_Planktonic
fail	EF0026	conserved hypothetical protein	27213	27416	204	reverse	ATGAATAATCAACGACCAATGTTTATAAATATTCTTTTAGTGGTCCTTTTATTTTTAGTTGTCGGTTCACTCTTTAGTGCCGTTGTCGGTATCGTGGGAAGCTTATTGTGGCTAGCAGTAAAAATTTTAGTTCCCGTAGCGATTATCGTGTGGCTTGTTCGAACAATTTCGGGAAATAATGGCAACTGCCACCGTCGTTATTAA	0.999416	-1.47262	0.624645	-2.35753	0	130.279	Diffexp : Ef_V583_BHI_vs_TSB_Planktonic
fail	EF1672	permease protein, putative	1625538	1626821	1284	reverse	ATGAAATTTAGAGATATTTTAAAATCAGCTAGTACCAATTTAATGCGTAATAAAGGTCGAACCGTATTGACCATTATTGCAATCTTTATTGGAGCATTTACCATAGCTTTAACTACAGGAGTCAATATTGGTGTAAATGATTATATTGACAAACAAGTCGGCAGTGTCGGTGGTGCAAATCAGTTATTTATTCAGCCAAAAATGGAGATGAATGTTGGTAACGGAACAGAACCAAGTAAATATAATCCAGAGAAAAAAACCAGTACGATTCAACAACAAAGTATGCTTGCTGAAAAAGATATTGAGAAGATTAAAAAAATCTCGGATGTTACATCAGTGGAACCAATGAAATCCGTTGCTATCGATTATATAAAAGGAGCAGATAAGCATAAATATGTA…	0.999416	-1.46942	0.622489	-2.36056	0	34.6744	Diffexp : Ef_V583_BHI_vs_TSB_Planktonic
fail	EF1613	formate acetyltransferase	1568669	1570915	2247	reverse	ATGAAACAATGGGAAGGCTTTAAAGGCGACAAATGGAGAACAAGCGTTGACACTCGTGATTTTATTCAAAACAACTACACAGAGTACAAAGGCGACGACAGTTTCTTAGAACCAATCGCTCCGAGCACTGACAAATTATGGACAAAACTACAAGAATTATTTGAAATCCAACATGAAAAAAATGGCGTTTATGACATGGATAGCGATATCCCAGCAACTATTACGTCACATGAACCTGGTTACTTAATCAAAGAAGAAGAAAAAATTGTCGGTTTACAAACAGATGTACCATTAAAACAAGCATTTATGCCATTCGGTGGTATTAAAATGGCGAACAATGCCTTAGTTTCAAATGGTTATGAAACTGACGAAGAAATGACAAAAATCTTCACAGAATAC…	0.999416	-1.46155	0.640414	-2.2822	0	12165.6	Diffexp : Ef_V583_BHI_vs_TSB_Planktonic
fail	EF0743	hypothetical protein	699036	699371	336	reverse	ATGCAAAAAATTTGTTGGATCCTTTCTGTCAACCGTGATGGAGCGACGTTGTTTGTGGGGAGCCCTGCAAATGGAGGTCCTTGGCTCTTTTCAAATAAAGAGCAGCAAAACATCAAAGCCTTTTTTCAACCAACCTATGAAATTGACTTTATCAGTTATGATGTTCTTTCAGAGGAAGTACCAGAAGCTGCGTTCATTTTGTACAATGAAATGCTCGCTCCCTATCTTCCCGAAAAAATCACCAAAGTTGGTCAGCCGATTGCTTATGTGGATATCGCTACAAAAAATTATGAACAGTTTAAAAAAGCTTTGGTTGCTAAATCTTCACAAGAATAA	0.999416	-1.46115	0.624078	-2.34129	0	32.6879	Diffexp : Ef_V583_BHI_vs_TSB_Planktonic
fail	EF0112	conserved domain protein	115686	116489	804	forward	ATGGGAAAGTTGATTGGTAAATTGTATGAAACTAAGGATTATTCAAAATTTAAATTTTTAAAGGGAAACAGAGCAATTAAAGAAAAGCGTAGTTTAATAGAATCTATAGAAAAATCAGGTATTTTAGTTCCTATAGATGTAAATGAGAAATTTGAAATTATTGATGGACAAACTCGTTTTTTGATAGCCAGAAAATTGAATAAGTCCATTCCTTATATTATTTCGAAAGGTCTGAACTTAGATGATGTAATTGAGCTTAATTCGACAATTAAGACATGGAAAATTGGAGATTTCATACGAAAATATTCGATGGATGGTATGAACGAATATAAAAAACTACAGTTTATTGTAAAGAAGTATAAAAATATCTCACCCTCTTCTTTAATATCTTTGGCTATG…	0.999416	-1.45481	0.678396	-2.14449	0	2.71315	Diffexp : Ef_V583_BHI_vs_TSB_Planktonic
fail	EF1227	conserved hypothetical protein	1194245	1195501	1257	forward	ATGAAATTAATTGGGATCGTCGGATCAAACGCTGATTCTTCTTATAATCGGTTACTACTGCAATATATTGGCAAAGAGTTTTATAAAATGTTCGACTTGGAAATTTTAGAAATTAAAGATATTCCAATGTTTAATCAAAGTAAGGATCAAACGAACAGTGTCTTGATTCAGAATATGAATCGCAAAATTTTACAAGCAGACGGCGTAATTATTGCGACGCCCGAACATAACCATACCATTCCTGCCGGTTTGAAAAGTGTGTTAGAATGGTTATCATTCAAAATTCATCCGCTGGAAAATAAACCAGTAATGATTGTTGGTTGCTCTTATTATGATCAAGGAACCTCGCGTGCGCAATTACATCTCCGTCAAATTCTTGATGCACCTGGTGTCAATGCA…	0.999416	-1.45316	0.634059	-2.29184	0	297.096	Diffexp : Ef_V583_BHI_vs_TSB_Planktonic
fail	EF2862	conserved hypothetical protein	2744741	2745322	582	forward	ATGCATTGGTTAAAAATAACAAGTTTATCCATTGTCAGTTTTGGCTTTTGTATTCTTTTGATTTTAGGTCTACTTATTTTTACTGGCAAAAATACGCAACCCACCGATAAACCAGATGCTATTTTAATTTTAGGGGCCCGTGTTTTAGGGACGTCTAAAGAAACCGCACTGCCCAGCCGTGTTTTGCAAGCTCGGTTAGATGTGGCTATCCCCTATATTAAACAACACCCCGAGACACCCGTTATTGTTAGCGGAGGGCAAGGAGCAGATGAGCCGGCTACGGAAGCCGCGGTTATGAAACAATACTTGCTAAATAAAGGTGTTCCAGAAAAACAGATTCTCTTAGAAAATCGTGCCACACGCACCAAAGAAAATATTGTCAATTCACAAAAACTCCTT…	NA	-1.42349	0.621937	-2.28881	0	76.8115	Diffexp : Ef_V583_BHI_vs_TSB_Planktonic
fail	EF1237	conserved hypothetical protein	1204432	1205196	765	forward	ATGAAAATAGCTACGTATAATGTCCGGGTAGATACAGAGTATGACCAAGATTGGCAATGGTCTTTTCGTAAAGAGGCTGTTTGTCAGTTAATCAATTTTCATGATTGGAGCCTTTGTTGTATTCAAGAAGTACGACCGAATCAAGTCAGGGATTTAAAGGCGTATACAACATTCACCTGTCTTTCTGCGGAAAGAGAAGGGGATGGTCAAGGAGAAGGACTAGCGATTCTCTATAACGAACAAAAAGTTCAGGCTATTGATACAGGGTATTTTTGGTTATCTGAAACACCTCAGCAGCCAAGTATCCATCCTGAAGCTGGCTGTCCAAGAATTGCTTTGTGGGGACTATTTAAGGAAACGACTCAAAATACGCCTTTTTTAGTCATCAATGTTCATTTG…	0.999416	-1.40542	0.646527	-2.17381	0	22.0251	Diffexp : Ef_V583_BHI_vs_TSB_Planktonic
fail	EF3325	sodium ion-translocating decarboxylase, biotin carboxyl carrier protein	3210934	3211335	402	reverse	ATGTTACGCAAATTTAAAATTTCAATTGATGGGAAAGAATATTTAGTCGAGATGGAAGAAATCGGTGGCGTCCCACAACCAGCACCTGTTGCGCCACAACCAACAGCGCCAGTTGCTACGACAGAAACACCAGCCCCTGCTGTTGAAGAAACCCCAGCGTCAGCAGCACAGCCAGCCGCCCCAGCAGGAGCAGATGCAATGCCTGCGCCAATGCCAGGAACTGTGTTAAAAGTATTAGTCAATGTTGGTGATACGGTGTCCGAGAACCAACCATTGTTAATTTTAGAAGCAATGAAGATGGAAAATGAAATCGTTGCAGGAAAAGCAGGTACGGTAACAGGAATTCATGTTACCCAAGGCCAAATTGTGAATCCAGGGGAACCATTAATAACAATTAAC…	0.999416	-1.39574	0.653722	-2.13507	0	20.9404	Diffexp : Ef_V583_BHI_vs_TSB_Planktonic
fail	EF1393	molybdopterin cofactor biosynthesis protein A, putative	1372570	1373544	975	forward	GTGAACAGCATGAAAGATGCATTTAACCGTGAAATTGATTATGTTCGTTTGTCTTTAACAGATCGTTGTGACTTACGTTGCACGTATTGCATGCCAGCAACAGGTCTTTGCTTTTTAAAAAAAGAGCAGCTTCTAACAGATGATGAGATTATTTTTTTATTGAGGATATTAGCGAAAGAAGACATCAAAAAAGTTAAATTAACAGGTGGTGAACCGCTTGTTAGACCGAATTTACTCTCTTTAATTAAAAGGATAAAGCAAATCTCAGGCATCGAAAAAGTAACCTTAACGACTAATGGCATGAAGTTAGCTCGTGAGGCTCAAGGATTAAAAGAGGCGGGCTTGGACGGCATTAATATTAGCTTAGACACTTTGGATCCAGAAGAATTTCGTGAAATA…	0.999416	-1.39574	0.674098	-2.07053	0	12.9884	Diffexp : Ef_V583_BHI_vs_TSB_Planktonic
fail	EF1518	conserved hypothetical protein	1472760	1473389	630	forward	TTGGATGATTCGATGCGTAGAGTAAGAAAAATAATTTATAAAATCATGCTACTTTTGTTTGTTGGTTTAGTTGCTGGTCTTGGCTATCTTGGCTATAAAATACATCAAAATGTTGAAACGGTAATGACCTTTGAAAAACAAGTAGAAGCAGAAGTCAAAAAAAATAAAATACCTGAATACAAAACATTAGCTTTAGCGATTATCTATACAGAATCTAAAGGGAAATCTGGCGATATTATGCAGAGCAGTGAAAGTGTTTATGGACAACAAGAAGTGATTGAAACACCAGAGGAAAGTATCGCACATGGCGTCAAATTTCTCGCGGAAGCGTTAGCGAAAGCAAAAGAAGCTGGCTGTGATGAGTGGACAGGCGTACAAGCATATAATTATGGACTGGAT…	0.999416	-1.39352	0.664527	-2.09701	0	567.852	Diffexp : Ef_V583_BHI_vs_TSB_Planktonic
fail	EF2440	celC-related protein	2359036	2359785	750	reverse	ATGTCAGAAGCGATTAATCATGGCATTATCAAAAGTTATGTCGATGGTTTAACAACGTCGACACTTTTGATGCCCAATTTACCAACAGCAGAACACGCCGTTGCGTTAGCAAAAAATTATCCAGGATTATTTGTAGGTCAGCATACGAATTTTTTATTAGGGAAACCTTGTGCGGACCCATGTATGATTCCTTCACTGGTAGATGAACAAGGCAATTTTCATCGCTCTTCTTATTATCGTCAACAAAAGCAAGTAACCTTCGTATATGAAGAAGTACGACTTGAAACGATTGCGCAATTGACGCGCTTTAAGGAACTAACTGGACATTATCCTGAACATTTTGATTGCCATTCGATTGGTGATGAAGTGGTTGATCAAGTATTTTTAGAATTAGCAGAA…	NA	-1.37487	0.643271	-2.13731	0	97.5926	Diffexp : Ef_V583_BHI_vs_TSB_Planktonic
fail	EF0054	hypothetical protein	55025	55435	411	reverse	ATGAAAAATCCGTATGTCCAAATAACCGACCAAGAACAATATAAAAAGTCAATTCGTCGAATTCCTCCAAAAGATCCTAATATTTTTTTAATTGAGAGACCTACAGCAGGTGAGATTATTGCTCTATGGTGGACAACCTCTTCCCGTGGCAAATCAACTGATAAATATATACCAAAATATTTCAAGCGTATCTATCGAGTAGATATGATTAAACAACGTAAACTATTCATCAAAGCTAACGTTATCTCCGAAGAAAATAATACTTATGTACTGACTGAACTAGGAGAAATGTTAGTACATAAATACTTTTATATTATTGAAGAGCATAATAATTCTTCCAATGATTCTTTCAATACTGAACGAAGAAAGTTAGCTGATAAAATTCTATATTCGCTAGGC…	0.999416	-1.37301	0.670787	-2.04686	0	2.90348	Diffexp : Ef_V583_BHI_vs_TSB_Planktonic
fail	EF3141	D-isomer specific 2-hydroxyacid dehydrogenase family protein	3014028	3015029	1002	reverse	ATGTTAAAAAAACAAAAAATTGCCATAGTGAATTCCAGTAGTTTTGGTCAAATTTTTCCTGAACACTTGACGCGCTTAGAAAAAATAGGCACCGTGAAGCATTTTACAGTCGACAGTGAAATTGGTGGCAAAGAGTTAGCGGAACGTTTACAAGGATATACGATTATTATTGCTAGCGTGACGCCATTTTTCACGAAAGAATTTTTTGAACATAAAGATGAATTGTTGCTGATTTCTCGCCATGGTATTGGGTATAACAACATCGATTTAGACGCTGCAAAACAGCACGACACAATTGTTTCCATCATCCCAGCTTTAGTAGAACGAGATGCCGTGGCGGAAAACAATGTCACAAATTTGCTAGCTGTTTTACGACAAACCGTGGCTGCAGATGCCAGC…	0.999416	-1.37175	0.628738	-2.18175	0	110.384	Diffexp : Ef_V583_BHI_vs_TSB_Planktonic
fail	EF2570	aldehyde oxidoreductase, putative	2484221	2486794	2574	reverse	ATGTATTCAATTATTGTAAATGGTCAAAGTGAAACCTGTGAAACAAACAAAAAATTAATGGACTTTTTGCGGGAGGATCTGGGCCTAACTGGAACAAAAGATGGCTGTAACCAAGGCTCTTGCGGTGCATGTACGGTGTTAGTAAATGGAAAGGCTTCCAAAGCATGTTTGTTTACTCTAGAAAAATTAGCTGGTAAAGAAGTCACGACAATCGAAGGTTTAAGCCAACGGCAAAAAGATGTCTATGCCTATGCGTTTGCAAAAACGGGTGCAGTTCAGTGCGGGTATTGCATCCCTGGGATGGTTATTTCGGCACAAGGATTATTGAACAAGAAACCCGAACCCACAAAAGAAGACATTCAGAAAGCTATACGAGGAAACATTTGTCGTTGTACAGGA…	0.999416	-1.36631	0.62777	-2.17645	0	173.811	Diffexp : Ef_V583_BHI_vs_TSB_Planktonic
fail	EF2563	conserved hypothetical protein	2479008	2479802	795	reverse	GTGATTGTTCGCGGAGGGGGCGATCTAGCGACAGGTGTTATCCAAAAATTATGGCACGTTGGCTTTAAAATACTAGTATTAGAAACAGAATGTCCTCTGGCCATTCGGCGGACTGTTTCAGTTTGTGATGCTATTTTTCAGAAAGAACAAAGAGTGGAAGATTTGGTTGCTGTTCGAATTACTTCATTAAAGGATTGCGCGAAATGTTGGCAGCAAAATAAGCTGCCTGTTTTTGTCGATCAAACAGCAAGTGCTATTCAACAATTGAAACCACTGATTGTTATCGATGCGATTTTGGCTAAGAAAAATTTAGGTACGCATCGAGGAATGGCACCGATTACGATTGCTTTAGGACCAGGCTTTTCAGCACCGCAAGATGTCGATGTTGTGATTGAGACA…	0.999416	-1.36063	0.658169	-2.06729	0	20.7775	Diffexp : Ef_V583_BHI_vs_TSB_Planktonic
fail	EF1587	MutT/nudix family protein	1540680	1541252	573	reverse	TTGGCAGATGCTGGTCTTTTTTACGGGAAAGATGCTTTTGATCAAGAACGTTACCAAGAACTACGAGAACTTACGTTACAACTTATTAGCGCAACCGGACACGAAGCGACTGTCTTGCCCGACTTAGAAAAAATCTTAACTAAAGAAGAAGGTTATCCAACACCGAAAGTAGATGTTCGCGGTTTGATAAAAAAAGAGAATCGTTTTTTATTAGTTGAAGATTTACGGACCAAAGAATGGTCATTACCTGGTGGCTATGCCGAAATTGGCTGCTCTCCTAAAGAAAATATTGAAAAAGAAGTATTGGAAGAAACTGGCTTAGTTGTTACAGCAAAAGAATTGCTTGCTGTTTATGATACAGATAAACGAAAAGACATTCCTCAACTATTTCAGTACTAT…	0.999416	-1.35254	0.619753	-2.18239	0	115.456	Diffexp : Ef_V583_BHI_vs_TSB_Planktonic
fail	EF1502	beta-lactamase, putative	1456539	1457480	942	reverse	TTGAAGAAACAGCAACTCTCACTTTACGGCACCATTTTCTTTCTTTGCTTTTTCCTAATTGTGGGCTTCTTCTTCTCAAGTCGTGGCGAAGATTATGCCAAAGAATCTGAACAAAAAGTTACAATTGATTCCGCCAAACATGAGAAGCATACGAAAGACAAGGAAGAAAATAATTCAGCAAATACAGTATTTTTTGATAAAATAAATGACCTGCTCGTCGCTTCTGTCAAAGAATTTGAAGGAACGGTCGGGATTAGTTATTTGGATTTAGAAACTGGCGAACAGCGTTCCGTGAATGGCCAACATGAATTTTATACAGCTAGTACTATTAAAGTGCCCCTGACGATGCTAGTTGCCGACACGGTTGCTTCTGGTCAAAAAAAATGGACAGACCTGATT…	0.999416	-1.34539	0.624135	-2.15561	0	74.757	Diffexp : Ef_V583_BHI_vs_TSB_Planktonic
fail	EF1533	conserved hypothetical protein	1488354	1488731	378	forward	GTGATGAAATTTATTAAATTTTTAGTGGTGACAGCAATTGTTATTGGTGGTGGTTTATTTGGGGCCAAGTTTTACGCAGAGAAGAACTCTGGCGAATTAGCTGGTGTGTTAGATCAATTAAATCCATTGGTTAAAGAAGGAAATGTGTATGTTAAAACAAAGAAAGCCGATAGCGTTAATGGCTATGGAATTGCTAGTTATACGCAAGTAGCCGCAGATGAGGAAGGCAAAACGCGAGAAATAACTTTCACAGCGGACCATGAATTAAAAACAGATCATTATCTAAAAGTCTCAAATAAAGGGGCCCACATCAATACGTATGAAGAGGTCAAACAAGACCAAGTACCAGAAAAGGCATTACAAGCGATTCAAAAATAA	NA	-1.34497	0.654987	-2.05343	0	33.3438	Diffexp : Ef_V583_BHI_vs_TSB_Planktonic
fail	EF0692	phosphosugar-binding transcriptional regulator, RpiR family, putative	646169	646915	747	reverse	ATGGAACAAAAATTGAGTGAGTCAGAGCAATATCTCTGGCATTTTATCGAAACACATATTTTAGAAATCCCTGATTATTCCATTGTAAAATTAAGCGAACGAGCCAATGTATCAACTGCGACGATTGTAAGAACCATGAAAAAGAAAGGCTATGAAGGTTTCACATCCTTCAAGCATCACTTGAAAGATAAAGAAAACCAAAATATAAATTTTTCAGCATTAGAAAAAGTAGACCGAGGAATTCGGACAGCCATTTTAAAGAATGAAGAAGAAGTAACTCGCACGATTAACATGATTGAAATTGGTAATATCGAAGATGCGATCCAAAAAATCAAGGCTTCTCGACGGATTATTATCTTTGCTAGAGGTTTTTCAGAATTAATTGCTCAGGAAATGATG…	0.999416	-1.33389	0.631721	-2.11152	0	10.5503	Diffexp : Ef_V583_BHI_vs_TSB_Planktonic
fail	EF2711	transcriptional regulator, AraC family	2626291	2627121	831	forward	ATGCAAAATGTTTTTACAAATAATGTCAGCATCCTGATTAATGATCAACCTATTAGCCAAGAATTTCATCTTTATGAAGCTGGCTATGAAAAATGCCGTCCGACAAAACCAACTGAGTTTGCCCCCATTAATTATTGGGTTTTGCATTATTGTAGCGATGGTGAAGGCTATTTTTCAACACCCTTTATGGAAAAACAACACATTACCGCTGGCGATTTGTTTATGATCCCAGCCAATTGTCGCAATATTTATTATCCTAATCGGCAAAATCCTTGGACCTATCATTGGGTCGGTTTTGTTGGAGATCTTTCGTCTCAGTATTTAGAAAAAATAGGCCTGACTACCGAAAATTGTATTTTAAAAGGAACTGTTGATAAGAAATTAGAAAGTTTATTTAAA…	0.999416	-1.33231	0.651384	-2.04535	0	15.5859	Diffexp : Ef_V583_BHI_vs_TSB_Planktonic
fail	EF3255	thiamin biosynthesis lipoprotein ApbE, putative	3132588	3133655	1068	reverse	ATGAAAAAGAAACTTCTGCTCATGGTGAGTGTTCTAGCAGTGCTGTTTGTGGCAGCTGCTTGTTCCTCAAAACCAGAAGCGAAAATTAATACAGAACCATACTCTGACCGTCAAACAATGCTTGGTACCTACGTTCAAATTCGCATCTACGATGATGGCAAAGAAGACGTCTTACCGAAAGCCTTTGCCCGTGTCAAAGAACTAGGCGATAAAATCACCGTCAACCAACCAGGTTCAGAAATTGATGAAATCAACCAAGAAGCAGGCGTGAAACCAGTCAAAGTCTCAGATGACTTGTATCCTTTGTTGAAAAAAGCCTATGAATACAGCAAAGACTCCCGCGGCGGCTTTGACATGGCAATTGGCCCAATCACCTCTATGTGGCACATTGGCTTCGAT…	0.999416	-1.33141	0.587686	-2.26552	0	1139.46	Diffexp : Ef_V583_BHI_vs_TSB_Planktonic
fail	EF1412	conserved domain protein	1391549	1391983	435	reverse	ATGAAGATTACATTGACACGAAAAACATCAGCTTGGGGCGCATTACGCTATTTTACATTTTATAAAAATGGTGTGCATCAAGGGAAACTTTTTACTAATGTACCTATTGAAATTGAGGCTGATCCTGGAGATGTTTTAACGTTCTATGAAGGCTGGTTCCAATTTTATCGGCGCATTGAAGTTACTGAAGATACCAAAGAAATCACGATTATCAATTCTAAAAAATTGCAACATGTTTTTTATACCTGTGTCGTCTTATTTTTAATTTTAACGCTATTATTCCTTTCCGCACAGAAACTTTCGACGTTTATTATTGCTGAAATTTTAATTTACTCTGGTATTCAGTGGCTGTTCCGGCAACAAACCTATCATTTTACTGTCAAGAAAAAAACGGAATCC…	NA	-1.32555	0.655363	-2.02261	0	49.1081	Diffexp : Ef_V583_BHI_vs_TSB_Planktonic
fail	EF3142	6-phosphogluconate dehydrogenase family protein	3015042	3015941	900	reverse	ATGGACATTGGCTTTATTGGACTTGGGAAAATGGGTTTGAACATGGCATTAAATGTTCACGAACAAGGCTGGCCCATTATTGGCTTTGATGTAACAAAGGAAGCAAGAGCGACTGCTAGAGAACAAGGTCTTTCCGTTGTAGATTCGTTGTCAGAATTATTGAAAGCGCTTAACAAAAGGAAGGTGATTTTTTTAAGTACCCCCGCTGGTCAGATTACCAATCAATTAGTGGCAGAATTGGTAGAGCAATTAGCACCAGAGGATATCATTGTGGATAGTGGCAATTCAAATTTTCATGATAGTGTTGCGAATGCTCAGCTTGCTAAGGAAAAAGGAATTTATTTTATTGATTGTGGTACTTCTGGTGGCATCAAAGGAGCGCGGGAAGGAGCGTGTTTA…	0.999416	-1.32474	0.640494	-2.06831	0	58.595	Diffexp : Ef_V583_BHI_vs_TSB_Planktonic
fail	EF1503	fructose-1,6-bisphosphatase, putative	1457575	1459455	1881	reverse	TTGGCTACACTGAACCGCGATCAACAAATTGAAGAAATTATTAATTTGGAAGCAATTTTGAATTTACCGAAAGGAACAGAACATTTTGTCAGTGATTTACATGGTGAATTTGAAGCTTTTGACCATATTTTAAGAAATGGTTCTGGGCGAATCCGAGAAAAAGTTCAATTTTTATTTAAACAAGAATTAAATGCCCATCAGATGGACGAGCTTTGTTTTATTATCTACTATCCAGAAGAAAAATTAACACTTTTAGAAAATGAAAGCGCCCTCTCTTATGAATGGTGGCTATTAACGATTCGCCGTCTGGTTGAAATCGTCCGTTCTTCTTCGATGAAGTACACACGTTCTAAAGTTCGCAAAGCCCTTCCTGAAACCTATGGGTATATTCTCGAAGAA…	0.999416	-1.31882	0.640001	-2.06065	0	64.0158	Diffexp : Ef_V583_BHI_vs_TSB_Planktonic
fail	EF2966	transcriptional antiterminator, bglG family	2838367	2840376	2010	reverse	GTGAATTATAAAATAAGTTATCTCCTTGACGAGTATGCAGGGCAAAAAATTGCGCTCTCTTTGGCTCAACAAATAACCGATCTTTCGCAACGAGAATTAGTGACGCAACTTTCGACAATAGGCGGAGTAGTTCAACAGAATACCGTCAGCATTCCAAACCTTTCCGCAAATGAATGGGGAAAACAACTTTTTCAACAACGTCAAGTGATCTATAGCGAAACAGAAAGACAAGCACTTATTTTTTTGCTCACTTATTCAGAAATCGAAGAACTATCGGTGTATCATTATCAAAATTTTTTAGACGTTTCGAAAGGCACTATTTTAGCGGACATCAAAAAAGTACGACACCAACTAGCAACTGAAAACATTGCTTTATCCTACGAACGAAAACGAGGGTTT…	0.999416	-1.3161	0.669279	-1.96645	0	362.314	Diffexp : Ef_V583_BHI_vs_TSB_Planktonic
fail	EF1921	inosine-uridine preferring nucleoside hydrolase	1862053	1862973	921	reverse	ATGGATACAAAGAAAAGACCGATCATTATTGATACGGACCCAGGAATTGATGATGCTGTAGCTTTAGCGATTGCACTGAATCATCCTAACCTAGAAGTTCGCTTAATAACGACGGTTGCAGGGAATGTAGATGTAGAAAAAACAACAAATAATGCCTTGAAACTTGTCGATTTTTTTGGGAAAAAGGTTCCTGTAGCCAAGGGGTGTAATTGTCCGTTACTTATTCAATTAGAAGATTCTGCTGAGATTCATGGGGAGACTGGTATGGATGGCTTTGAGTTTCCGCAACCTATCTCTACGTGTTTAGATATTCATGCAGTGGAAGCTATGCGAAAAGAAATTCTGTCTAGTGATGTTCCTTTGACCATTGTTCCAATTGCTGCATTAACGAATATTGCT…	NA	-1.30695	0.654246	-1.99765	0	44.9967	Diffexp : Ef_V583_BHI_vs_TSB_Planktonic
fail	EF3137	PTS system, IIB component	3010637	3011143	507	reverse	ATGGGCGTAGTAAATTTAGCAAGAGTAGATGAACGATTAATTCATGGACAAGTGATGGTGACCTTGTCCCAAAAAAGTGGCGTTAATTCCATTTTCGTTGTCGATGAAGTGGTGGCAAAGGATAAATTTATGCGTGATTTATACAAAAGTGCAGGCAGTCGGACAGGACAAAAAACCATTGTCATTACGCCGGAAAAAGCTAAATTTTATTGGGATGAATACCAATTCAAAGAGTACAACTGTATTTTAATCGCTAAAACCGTCTCTGTAATTTATGACTTAGTAAAACACGGAGTCCCTATGAAGGAGTTAAACATCGGCGGTATTGCACAGAAGAATCCAGAAAAAGATTTATTAGTAACCAAATCAGTTTATTTAAACAAAGAAGATGCCGAAAAA…	0.999416	-1.30687	0.654308	-1.99734	0	19.5268	Diffexp : Ef_V583_BHI_vs_TSB_Planktonic
fail	EF3140	alcohol dehydrogenase, iron-containing	3012907	3014013	1107	reverse	ATGTTAACTGATTTAAAAGTGAAAGTTGGACCGCAATTTTATCGTTACCACGAAGGCGCCTTAGCTTCGGTGCCGTCACTTTTCAAGGAATATCACGCCCAACGAATTTTGGTGGTGCATGGCACCGTATCCTTTGAAAAAGCTCAGCCATTTTTACCATTCTTGGCAGATTCAGAGTATCAATTCTTCTATCACACTTACACAGGAGAATGTAGTTATTTTGGCGCCGAACAAATTTCACAGCAAATAAAGGAACACCAGATTGACTTTCTTCTGGGAGTCGGCGGCGGTAAGTTAGCCGATTTAGTGGGCTACAGCGCCCATTTAAACAATCTGAATTTTGGCTTGGTCCCCACTTTGGCTAGTAACTGTGCGCCGTGGACACCGTTAGCTGTGATG…	0.999416	-1.30643	0.648699	-2.01392	0	88.9017	Diffexp : Ef_V583_BHI_vs_TSB_Planktonic
fail	EF0413	mannitol-1-phosphate 5-dehydrogenase	384321	385475	1155	forward	ATGAACGCAGTACATTTTGGAGCAGGAAATATTGGACGCGGCTTTATCGGCGAAATTTTAGCTAAAAACGGGTTTCATATTACGTTTGTGGATGTTAATGAAACCATCATTCAAGCGTTAAAAGAACGTAAAAGTTATACAATTGAATTGGCCGATGCCTCACATCAACAAATTAACGTTGAAAATGTGACCGGGTTAAATAACATGACAGAACCAGAAAAAGTAGTAGAAGCAATTGCGGAAGCCGATTTAGTCACGACGGCAATTGGTCCTAATATTTTACCAAGAATTGCTGAATTAATTGCTCAAGGAATTGATGCACGTGCCGAAGCAAATTGTCAAAAGCCGCTGGATATTATCGCTTGTGAAAATATGATTGGTGGTTCAACCTTTTTAGCA…	0.999416	-1.28387	0.634673	-2.02288	0	16.7807	Diffexp : Ef_V583_BHI_vs_TSB_Planktonic
fail	EF1233	ABC transporter, permease protein	1200394	1201275	882	forward	GTGATTAAAAGAAAATCAAAAGAAAACAAATGGTTTTACTTTTTCAATACGTTAATTCTTGTGTTGTTTTCTTTATTAATTATCGTGCCAATTTGGAATATTTTAGTTTCCTCAGTTTCGTCAAGTTCGGGTTTAGCCGGTAAAGGCTTGGTTTTATGGCCGAAAGGATTTACGCTAGAAAATTATCGGAAAGTTTTTTCGGATAGTAGCATTCCGCGAGCGTTTTTGATTTCTGTTTTAAAAACAGTTATTGGTGCGTCGACGCATACACTGTTCTGTGCGATTGTCGCCTATGGACTTAGTAAATCTAGACTAGTCGGGCGTAACATTTATACAACGATGGGTGTCATTACAATGTACTTTGGTGGGGGCATGATTCCCACGTATCTTTTGATTAAG…	0.999416	-1.28373	0.664901	-1.93071	0	30.679	Diffexp : Ef_V583_BHI_vs_TSB_Planktonic
fail	EF1497	V-type ATPase, subunit G	1451876	1452187	312	forward	ATGGGGTATAAAATTGGTGTCATTGGAGACAAAAATTCAATCTTACCATTTAAACTGTTTGGCTTTGAGGTCCATCATGCCATTTCAGAAATGCAAGTTAGAGAAGCCATTGAAACTATGGCGAAAAATAAGTTTGGGGTCATTTTCATAACGGAAGAAGCCTCTACTTTAGCAGAAGAAACGATTGAACGATACAAAGAACAAGTGACACCAGCGATTATTTTAATCCCAAGTCATAATGGTACAATCGGAATCGGTTTAAGTGAGATTGAAAAAAATGTTGAAAAAGCAATTGGACAAAATATTTTATAA	0.999416	-1.28213	0.632105	-2.02835	0	92.8354	Diffexp : Ef_V583_BHI_vs_TSB_Planktonic
fail	EF2527	conserved domain protein	2450730	2451344	615	reverse	ATGAGTAGAGAATTTATTGAACGCAATACTAAAGTAGCAATTTCTATTACTGAAAAAATGAAAAAAGGTAAAAATGATTTACAAAAAACAAAAGAAAAAATTGTTCAATTAGATGAACAAGGGGAATTGACTATTCCTTATTTAAAGATTACTTTTGAAAAGTTTTCAGAATCAAATGAAGAGCTTTTAAAAGAAATTTCAAGATATGAATATACTTATGTGGTTCATGAAGCAGAAATGGCGGTTAAAGAGAAAGCAATTTGGGAAGAATTTTTCAGTATAAAAAAATTGTATGATAAAGAGCTTTCAGAATTTGCCAGTTTTAAAGAGAAGTATAAATATTTTGAGCCTAAAAATAGTGAAGAATTAAAAAAACAAGCTCGAGTGTTGCTAGAAAAG…	0.999416	-1.26732	0.671822	-1.88639	0	5.42658	Diffexp : Ef_V583_BHI_vs_TSB_Planktonic
fail	EF0385	major facilitator family transporter	355352	356605	1254	forward	ATGGAGAATAGTAAAAAAAATCAAGCAGTGCAAGTGAGCAATAGTTACTGGATTAAAGTCGTAGCCATTTTCTTCGTAGGCTGGATTTTAATGTACGCAACACGAACTATTTTTAATCCAGTGATGGGGGTCATTGGAGAACAATTTGGTCTAAGTAACACACAACTTGGTTTAGCCAATAGTATCTTCTTTCTAACCTATGCTGTTGCACAGATTCCTTTTGGGATGATTGGCGATAAAATTGGGCGGAAATTAGTCATTGCTGTTGGGTTTATCGTTCTTGCTATTTCTACTTATTTTAGTGGATTAGCGACAACCTTTGTTATGTTTTTAGTCATTCGTGCAATTGCTGGTATTGGTCAAGGAGCTTACTATGGCCCGCAATATGCGCTATCGACA…	0.999416	-1.26701	0.610796	-2.07437	0	45.6817	Diffexp : Ef_V583_BHI_vs_TSB_Planktonic
fail	EF1751	membrane protein, putative	1698458	1698814	357	reverse	ATGACATATTTTCAGCGATTGGTTGTTAATACACTGACATTCATTTCTTTATCAGTTGTTTTTCCTGGCATGATTCATGTGAGAGGCATAATGCCTGCAATTATTGCCGCCTTTGTTCTCTCAATCCTAAATATGTTGGTGAAACCAGTCTTAACAATCTTGTCGCTCCCATTTACTTTATTAACGTTTGGTCTATTTAGCTTTGTTGTCAATGCAGCGATTTTACAAATGACCTCGTTTTTTGTGGGGGAAATGAACTTTGGCTTCTCAAGTTTTTGGGCAGCGGTGCTAATGGCTGTAATTATGTCAATTGTCAATACGATCGTTACGGATCACAATTTATCGAAATATGAATAA	0.999416	-1.26399	0.595955	-2.12094	0	471.609	Diffexp : Ef_V583_BHI_vs_TSB_Planktonic
fail	EF1117	amino acid ABC transporter, permease protein	1091568	1092233	666	reverse	ATGCCTTTTTCAGAAGAAATGCGTCAATTACTGACAGCAAATAATTTTCAATTTCTATTTAACGGCTTAAAATTGACGCTCTATATTTCCTTCGTCTCAATTATTTTGAGTACGATTTTTGGCACCATTCTAGCCGTTTTGCGAAATCAAACCCATGGACCACTGAAGTTACTTGCCAGTATTTATGTAGAAGTGGTGCGTAATATTCCAAACTTATTGTGGATTTATGTTATTTTTTTGATTTTCAAAATCAAATCCACACCTGCTGGAATTGTGAGTTTTACTGTGTTTACCACCGCTGCTTTAGCGGAAATTATTCGTGGTGGTTTAAATGGGGTCGACAAAGGCCAAATTGAAGCGGCACGTTCTCAAGGTTTTTCAAATTGGCAAATTCTTTAT…	0.999416	-1.26091	0.65432	-1.92705	0	22.7021	Diffexp : Ef_V583_BHI_vs_TSB_Planktonic
fail	EF2564	conserved domain protein	2479802	2480557	756	reverse	GTGGAGTCCTTAAAAAAGTGTTTTGATTTACAAGGAAAGGAGATTGTGTCGATTGTTGGTAGCGGTGGGAAAACAAGCTTAATGTGGGCGCTAGCAAAAACATATCGAAAGGAAGCTGTTCTGGTTAGTACAACTACAAAAATTGGGTTTCCCCAACGTCAATTGTATGATTATTTTTATACAAACCATTTTGAAAAAATAACGCCGAATATCTGCGGAATCACTTTAGCAGGAACCGCTATCAACAACCAAACAAAACTAACGATGCCTGCAATGACCTCGTTTCAAACATTGTTTCAGCACTTCACGAAAGTTTTTTTAGAAGCGGATGGGTCCAAACAACGACCTTTGAAAGGCTGGTCCTCTTATGAACCCGTGATATTAAAAGAAACAACCACC…	0.999416	-1.24902	0.654055	-1.90966	0	13.56	Diffexp : Ef_V583_BHI_vs_TSB_Planktonic
fail	EF2561	dihydroorotate dehydrogenase electron transfer subunit, putative	2477413	2478252	840	reverse	ATGTTTAATATTCTTCAATCGACTCAATTATCTAGTAATACATTTGATTTTTGGCTGGAAGCGCCAAGAATAGCGACACATGCTCAGGCTGGACAGTTTGTTATTTTAAGAATTGACGAAAAGGGAGAACGGATCCCCTTAACGATTGCGGAGACAAATCCACAAGCAGGCAGTATTCGAATTATTTTCCAAGTAATCGGTAAGACAACAGCTGCACTTTCCCAACTTAAAACTTCAGACTCTTTGTTGGATATCACTGGACCTTTAGGTATGCCCACAGAAGTGAAGCAATATGGAACGGTGATGGTTGTCGGTGGCGGGGTTGGTATCGCGGCTATTTATCCAATTATCAAGGCTTTAAAAGAAGCAGGCAACCGAGTGATTACGATTTTGGGAGCA…	0.999416	-1.23736	0.652764	-1.89557	0	24.5367	Diffexp : Ef_V583_BHI_vs_TSB_Planktonic
fail	EF1673	ABC transporter, ATP-binding protein	1626822	1627502	681	reverse	ATGGCGGTAATTGAAGCAAAAAATATCAAAAAAAGTTATGGAAAGAACGAAACAAAATTTGACGCGTTAAAAGGTGTTGATTTAAAAGTTGAAAAAGGTGAATCTGTGGCCATAATTGGTAAAAGTGGCTCTGGGAAATCAACATTTATGCACATTTTGGCATTGTTAGATCAACCAACTTCAGGAGATATTTATTTAAATGGTAAAAATGTTACTAGTATTAGAAAGAAAGTGCTGAATAAAACGAGAAATGAAGAATTTGGTTTTGTTTTTCAACAATTCTTTATGAATGCCAAGGATACAGTTTTAAATAATGTTCTTTTACCATTAAAAATTGGTGGGATTTCCGGTAGCAAGAGGAAAAAGATGGCTTTAGATGCGTTAAAAGCAGTCGGTTTG…	0.999416	-1.23223	0.630074	-1.95569	0	9.69374	Diffexp : Ef_V583_BHI_vs_TSB_Planktonic
fail	EF1225	thiamin biosynthesis ApbE, putative	1192656	1193591	936	forward	GTGCAACAAAGTCAAACTATTTATTTGATGGGCACAGTAATAGATGTATTTGTAGACCATGAAGAATCTGAAAAAATTCTAGAAGAAGTGCATCAACGATTGATCACTTATGAACAACGCTTTAGTGCAAATGATTCAACTTCGGAACTGATGGCTGTCAATCAACAAGCTGGGCAAAAACCAGTCAGCGTTCATCCAGAGTTGTATCAATTAATTGCATTAGGGAAAAAACATAGTTGTGATCCAGCTAGTCATTTGAATGTTACCATTGGCCCGTTAGTTCAAACATGGCGAATCGGTTTTAAAGATGCCCGTGTCCCGTCAGAAGAGGAAATTAAAGCCTGTTTGAAAAAAATTAATCCAGAAAAGATTCACTTAAATCCCTTAAAACAAACGGTT…	0.999416	-1.23067	0.628715	-1.95744	0	263.756	Diffexp : Ef_V583_BHI_vs_TSB_Planktonic
fail	EF1119	amino acid ABC transporter, amino acid-binding protein	1093004	1093831	828	reverse	ATGAAAAAACAAAATAAATGGCTAGCTGGACTCTCCTTACTTGTATTAGCAGGCATCATTGTTGGCTGTGGTAGCGGCAACAATGACTCAACTTCCAAAAGTGCTTCATCAAACAAAACGGTCACAGTAGAACAATTAAAAAAAGCAGGGAAAATTAAAGTAGGTGTCAAAGAAGACATTCCTAATTTTGGCTATATGAATCCTGATACAAACAAAAATGAAGGAATGGAACCAGATATTGCACGCTTGATTGCGAAAGAAATTACCGGCAGCGAAGAGAATGTGGAATTTGTGGGCGTGACAGCGAAAACGCGCGGTCCCCTTTTAGACAATGGTGAACTAGATATGGTAATTGCTACATTTACAATTACTGATGAACGTAAAAAGACTTATAATTTT…	0.999416	-1.22199	0.615783	-1.98445	0	13.0642	Diffexp : Ef_V583_BHI_vs_TSB_Planktonic
fail	EF1826	alcohol dehydrogenase, zinc-containing	1776649	1777665	1017	reverse	ATGTATAAAGCAATTGTCGCAGCAAAAGGAAAAACAACAAAAATTGTTGAAAAAGAATCGCGTCCATTGAAAGATAATGAAGCGCGGTTGAAAATGGAAGTCTGTGGTGTCTGTCATACGGATTTACACGTTAAGAATGCAGATTTTGGCGATGTTAGCGGTTGTACCTTAGGTCACGAAGGAATTGGGATTGTGACGGAGGTTGGAAAAGACGTTACTAGTTTAAAAATTGGTGATCGTGCATCTGTTGCATGGTTTTATGAAGGCTGCGGGCATTGCGAATATTGTACTTCTGGTCGAGAAACGCTTTGTCGTTCAGTAAAAAATGCTGGATATACAGTTGATGGTGCCATGGCCGAAGAATGCATCGTCACAGACGGTTATGCAGTGAAAGTGCCA…	0.999416	-1.22116	0.565886	-2.15796	0	222.46	Diffexp : Ef_V583_BHI_vs_TSB_Planktonic
fail	EF1398	molybdenum ABC transporter, permease protein	1376259	1376930	672	forward	ATGGATGTTCGACCAATTCTTTTATCTTTTCAGACAGCAATAATCGCCATTTTATTTACTTTTATTTTAGGAACAGGCGTTGCGTATATTGTTTTTCGTTTGAAAAATCGTAAATTAAAAATTCTTTTGAATAGTTTATTTACGTTGCCATTAGTTTTACCGCCGACTGTTTTTGGTTTTTTTCTCTTAACTATTTTTGGTGTTCAGCAACCAGTGGGCCAGTTTTTACTTGATTTTTTTGCCATTCAAGTTGTTTTTTCGTGGCCAGCTACGGTTATTGCTGCCGTTGCTGTTTCATTTCCTTTAATGTATCGTTCAGCCTTAACGGCGTTTGAACAAATGGATAGTGAATTGTTGGCTGTGGCCCAGACACTCGGATTTTCGGAAAGTCGATATTTT…	0.999416	-1.22029	0.629965	-1.93707	0	12.6401	Diffexp : Ef_V583_BHI_vs_TSB_Planktonic
fail	EF1825	conserved domain protein	1776206	1776592	387	reverse	ATGTTTGCAAATCTTACTCTCCGTGAGAGACGACTGCTTAAGCAAGCACAAGTGGGAGCCACAATTAGCTTTATTCTTTTGTTTGTACCAATTCTGACAATCATTCTTTTGCATACTAGTGACTTATTAGCAAAATGGCTAGGTATAGTTGGGGTAATTATGGTTTTACCATTGTTGTATTTTGCGTGGCAGATTTTAAAGATAGCCTATAAAGATCAAAAAGATAATCCAACGCCTCCTTTGTGGGTTCCGAAAGTTTATGGGATTGGGCTTTCGATCAATCCCTATCACCGGTTTGGAAAGTTAATTTTTATATTGCTAGCGGTACTGATAGTTGGCATCATCATTAGTTTGCTTTTCACACCAGCAAGTCAAATCAATCACTAA	0.999416	-1.21873	0.581028	-2.09755	0	56.169	Diffexp : Ef_V583_BHI_vs_TSB_Planktonic
fail	EF3139	PTS system, IIC component	3012058	3012894	837	reverse	ATGGAAACGTTAAGTGTTTTACAAAGTTTGATAATGGCGCTTTGGGTGGCAGCAATTATGTCCAGATGGCTTGGAGGAGGAGCAACGTTAACGTTGCGTTTCTCGCCCTTAATGACAGGGTTAGTAGCAGGTTTAGTGATGGGCGATGTCCCGAAAGCGATGATTGTCACCGCAGCATTACAAATGATTTACATGGGTGTTTTTTCACCAGGTGGCTCTATGCCAGCAGAACCATCAATTGCGGCAGCGATTGCTGTGCCAGTTGCGTTGCTAGGGAATTTGAAGCCGGAAGCGGCTATTGCCGTAGCGGTTCCTGTCGGTCTTTTAGGAAGTTATTTATATCAATTCCGTTTCTTTATTAACACGTTTTTAGGGAAGTATACCGATCGTGCGGTGGCT…	0.999416	-1.21433	0.649097	-1.8708	0	52.3177	Diffexp : Ef_V583_BHI_vs_TSB_Planktonic
fail	EF2769	ABC transporter, ATP-binding protein	2674235	2675593	1359	reverse	ATGAATAGTATCCAATTAAAAGCTGTGTCCTTTTCACGAGAACAACCCTTGTTTGAAAAGACAAATTTAGCAATTCCTCAAGGAACGTTTTCCTTATTAATTGGCGATAGTGGTAGTGGAAAATCAACGCTCTTACGATTGATTGCCGGATTTGCTCCGCTTGATTACCAAGGAGAAATTTTGATTGAAGGAATGGAACGTCGACAATTATCAACTCGTGAAAAGGCGCAAAAAATTGGCATGCTGTTTCAAAACCCCAGTCAACAATTTACAATGAAAACCTTGGAACGAGAACTGATTTTTGCTTTAGAAAATTTAGGAATCCCGCCTGAAGAAATGAACCGGAAAATCCAAACAGCGCTTCAACTTGTTCAGACTCAAACCTTATTCACACGAGAA…	0.999416	-1.21314	0.556373	-2.18045	0	34.2853	Diffexp : Ef_V583_BHI_vs_TSB_Planktonic
fail	EF1021	conserved hypothetical protein	978878	980071	1194	forward	ATGACAACTAAAAGAGTCAAAAAAATGGGCAAAGAAGAAATGAAAGAGATGTTTGATCTTGTTATCTATGCTTTTAATCAGGAACCCACGGCGGAACGCCAAGAACGTTTTGAAAAATTGTTGTCACATACGCAAAGCTATGGCTTCCTAATTGATGAGCAATTAACAAGTCAAGTGATGGCGACACCTTTTCAAGTGAATTTCCATGGTGTCCGCTATCCCATGGCTGGAATTGGCTATGTGGCTTCTTATCCAGAATATCGTGGTGAAGGCGGCATCTCTGCTATTATGAAAGAAATGTTGGCTGATTTAGCGAAACAAAAGGTTGCCCTTTCTTACTTAGCACCGTTTTCATATCCATTTTATCGTCAATATGGCTATGAACAAACATTTGAACAA…	0.999416	-1.21307	0.579251	-2.0942	0	659.625	Diffexp : Ef_V583_BHI_vs_TSB_Planktonic
fail	EF1591	transcriptional regulator, AraC family	1542567	1543385	819	reverse	ATGAACTACACAAATAGTCGAACGTTTAATCCTGAAATTTTATATGCCTTTGATCCTTGGAACGAAGAGACCCACCCTTATAATTGTCATCATCATGAATTTCTGGAAATATCTATTCTTTTAGAAGGTGAATCTGAATATATTGTTCAAGGGCAACAGTACCATGCCACTGCTGGTACAGTGTTTCTTTTTAATCCGCGAACGGAACATGGTGAGCAACAAAAAGCAGGAACTTACTCACATCAACTACACATTGGCATTTCAAATCTCTATTTAGAAGGCTTAGCGCGAAACGTATTTCCAAATAAATCAGCTTTATTAGATTTAAGTCATTTACATGGTGCTTTTTTAGAAAAAGCTTGGCAAATTGTTCATGAATTAAACCATCAAGAAGTTGAA…	0.999416	-1.20807	0.617132	-1.95755	0	29.5197	Diffexp : Ef_V583_BHI_vs_TSB_Planktonic
fail	EF2681	hydrolase, haloacid dehalogenase-like family	2593392	2594105	714	forward	ATGAGAACCATTGTTTTTGATGTTGATGACACGCTGTACGATCAGCAACAACCCTTTCGAAATGCGATGACTAAAATTTTCCCAAACGTTGCGACAGAGGATATGCATGAATTGTATCTTCGTTTTAGACACCACAGCGATGAAACGTTTCCGAAAGTTTTAGCCAATGAATGGTCCCTAGATTTCATGCGGTTTTTCCGGATGAATGAAACATTAAAGGATCTAAACTATCCAGGAATTTCACAAGAAGAAGGAAAAATTTTCCAACAAGTTTATGAAGAAGAATTGGATAATATTACGATGCATCCAGAAGTTACTAAGCTTCTTGATACTTTACAAGAGAAAGAAATTCCGATGGGGATTATTACAAATGGTCCAACAGACCATCAATTTAAAAAA…	0.999416	-1.19403	0.585775	-2.03837	0	40.7464	Diffexp : Ef_V583_BHI_vs_TSB_Planktonic
fail	EF1496	V-type ATPase, subunit C	1450885	1451886	1002	forward	ATGAGAAAACCAACGTATCATCAAATTAATCCGCTGATTCGTTTAAAAGAAACGGAGCTGCTTTCTGAGCAACAGTTTCAACAACTTTTAGAAGCGGAAACAGTTGAAGACGTTAGAAATATGTTAAAAAGTACGGTTTATCAACCTTATTTAACCGAAACTTTTGAAGAAAAATTTGACTACCATTCTTCTGAAGCGCTGGGAAGTCTTTATCGCTGGTTATATGAAATGGCTCCAGAACCAGCTGTAGTAACGTTGTATACGATGCGTTTTACCTTCCATAACTTGAAAATTTTGACGAAAGCTGAGCGAACAGGTAAAGATTTTGATTATCTTTATTTAGAAGATGGTCGTTATTCTCTAAACACAGTCAAAAGTGCCATTCATACAAAAAACTCT…	0.999416	-1.19314	0.638209	-1.86951	0	696.338	Diffexp : Ef_V583_BHI_vs_TSB_Planktonic
fail	EF2566	conserved hypothetical protein	2480823	2481410	588	reverse	ATGAAATTAGTAGATGCATTGGGGAAACCTTGCCCAATACCTGTGATTGAAACAAAAAAAGCTTTGGCGGAGTTAGGTTTAGCTGGAGGCACTATCGAGGTATTAGTCGATAACGAAGTAGCCATTGAAAATTTAAAAAAATTAGCTACTAAAAAACAGGCCACTTTGACTGCGAAGCAGATAGAAGCCACGGTTTTCTCTGTCAAAATTACGGTACCTGAAGAAGCGACTCAACAAACAAGTCAGTCAGCAACAGATTTAGTAATTACGATTGGCTCCGATCAATTAGGTACTGGAGACGAGCAGCTAGGACGACTATTAATGAAAAGTTATCTTCAATCATTATCAGAAGCAGAAACTGTTCCTACACAGCTATTATTCTTTAATCGAGGGGCGTTT…	0.999416	-1.18087	0.654925	-1.80306	0	15.4117	Diffexp : Ef_V583_BHI_vs_TSB_Planktonic
fail	EF1199	conserved hypothetical protein	1166478	1167344	867	forward	ATGATACGATTTATTATTTTAATTGGATATATGGGGTTGATGATGTATCTTCAAATTTCAGGTGAACTGAACCAATATATCAATATTCATTATAATTACTTAGCTGTTTTATCAATGGTTTTAGCTTTTATTATGGCGATTGTCCAATTGATTTTGTGGAACCAAGCAGATCCATCAATACAAAAAAAACATGAAGACATGCACCAACATGGGGGACATGAACATCATGGCCATCAGCATAATTTGGAAAAACCCAGCCAAAGAGGGCTTGCCTATTTACTACTTTCTTTACCGTTGATTGTTGGCTTATTATTTCCGACAGTTAGTTTAGACACAACAATTGTTGAAGCAAAAGGATTTAACTTTCCAGTAAGTAAAGAATCAGTAGGGGATCCTGAT…	0.999416	-1.17287	0.607556	-1.93047	0	299.874	Diffexp : Ef_V583_BHI_vs_TSB_Planktonic
fail	EF1132	CBS domain protein	1104445	1104933	489	forward	ATGATAGGGACTGCTGTAAAAGAATTATTATTAGAAAAACAAGAAACGTTTTTAGTACCCGCCGAAAATGTCGCCAACGTAATGTGTTTAAATCCATTAAGTCACGCGGCATTAGTCTTATCGCAAGTTCGCTATTCCAAGATTCCTGTGTTAGATAAGGGAGATCGCTTTGTTGGCTTAATCGGCTTGACAGACGTTGTAGATAAAATGTTTGATTTGACTTCAGTGGATTTTGAAAAATTGAATGAATTTACTGTGGCCGATGTAATGGAAGTCAATGTTCCTGTAATTGGTGAATCGTGGGATTTAGAAGAAGTGTTACATTTATTAGTAGATGCTTCTTTTTTACCAGTGGTTGATGATAATCAACGCTTTAAAGGTATCATTACACGCAAAGAA…	0.999416	-1.17245	0.629032	-1.86389	0	125.421	Diffexp : Ef_V583_BHI_vs_TSB_Planktonic
fail	EF3134	2-dehydro-3-deoxyphosphogluconate aldolase/4-hydroxy-2-oxoglutarate aldolase	3008352	3009005	654	reverse	ATGGAAACAAAAGTTGAAAAAAATCAACTGTATCAACAATTAGCGACATGTAAACTTTTACCACTATATACTGCAACAGATTTACGCTATTTGCCACAAGTAGAATCAGTCTTAGTAGAAAACGAATTACCGTTTATTGAAGTCACTTTTCGGAGTCAGCTGGCCTTGCCTGCCATCAAACAACTTGCTGCTTCAGGGAATTTAATAGTAGGCGCAGGAACTGTTAGAACCTTGAAAGAAGCCCAAGAGGCAGTAGCGAACGGTGCACAGTTCATTGTTTCCCCAGCGATTGTTCCAGAAGTCATTGATTTTTGTCTGGCAAATGAGGTGCCTATTTTTCCAGGAACAGCTACGCCTGGGGAGATTCAGCGAGCGCTGGCGTATGGCTTACGAGTGGTT…	0.999416	-1.16897	0.660074	-1.77097	0	33.2259	Diffexp : Ef_V583_BHI_vs_TSB_Planktonic
fail	EF1500	V-type ATPase, subunit D	1455360	1455995	636	forward	ATGGCTCGATTAAATGTTAATCCAACCCGTATGGAACTTTCCCGATTGAAAAAACAGTTAACTACGGCCACGAGAGGTCATAAGTTGCTGAAAGACAAACAAGATGAATTGATGCGACGGTTTATTGCGCTAGTCAAAGAAAACAATGAGTTACGTATTCAGGTTGAACAAGAAGTGACGGATGCGTTATCAAATTTTGTATTGGCAAACGCAACGTTGAACGAAGCCTTTATTGAAGAGTTAGTGGCAATTCCAGCTGAAAAAGTTGAATTAGAAATTATTGAACAGAACATCTTAAGTGTGCCAGTTCCTAAAATGATTTTTGATTACGATGAATCGGTTCAAGAAGCACCCTTAGATTATGGCTACGTGAATTCAAACAGCGAGCTTGATCAAGCT…	0.999416	-1.16516	0.617517	-1.88685	0	535.193	Diffexp : Ef_V583_BHI_vs_TSB_Planktonic
fail	EF1206	malate dehydrogenase, decarboxylating	1171541	1172710	1170	reverse	ATGTCAACAAAAGATGTAAAAGAATTAGCGATTGAGCAAGCAAAAAAATTTGGGGGGAAATTAGAAGTCTGCCCTAAAGTTCCGATTGAAACAAAAGCAGATTTAGGAATTGCCTACACACCAGGTGTTGCGGCTGTTTCTTCTGCCATACATGAAAAAAAAGAACGCGCTTACGAATTAACGACAAAGAAAAACACCGTCGCCGTTATTAGTGATGGTTCAGCAGTTTTAGGTTTAGGTAACATTGGTCCTGAAGCAGCGATGCCTGTCATGGAAGGAAAAGCTGCATTGTTTAAACGCTTTGCTGGTGTGGATTCGATTCCCCTTGTTTTAGATACACAAGATACCGAAGAAATTATTCAAACGGTGAAATTTTTGGCTCCAACCTTTGGGGGGATT…	0.999416	-1.16177	0.63307	-1.83514	0	25.8989	Diffexp : Ef_V583_BHI_vs_TSB_Planktonic
fail	EF0938	ABC transporter, ATP-binding/TOBE domain protein	901796	902899	1104	reverse	ATGGTGGAAATGGCGCTTAGAAATGTGTATAAAAAATATGACAATGCAGAACATTATTCTGTTACAGATTTTAACTTAGAAATTACAGACCGTGAATTTATCGTCTTTGTCGGACCTTCTGGTTGCGGTAAATCAACAACATTGCGCATGATTGCTGGCTTAGAAGATATTACTGAAGGTGAATTATCAATTGGGGACAAAGTCATGAATGACGTTGCACCGAAAGATCGTGATATTGCCATGGTTTTCCAAAACTATGCGCTTTACCCGCATATGACTGTTTTTGATAACATGGCCTTTGGTTTAAAACTAAGAAAATATGATAAAGCTGAAATTAAAAAACGGGTGGAAAATGCTGCGGATATTCTGGGCTTAACAGAGTACTTACAACGTAAACCT…	0.999416	-1.15851	0.594587	-1.94842	0	516.759	Diffexp : Ef_V583_BHI_vs_TSB_Planktonic
fail	EF0678	acetyltransferase, GNAT family	630800	631354	555	forward	ATGGAAAATGTTTTAAAAGGAAAACACGTTGGCTTTTCTCATTTTAGAGAAGAATATATCGAACATATTGCAAAACAGCAATGGGATAATGAATTGCTTCGGCATTTGAGCTGGGATGCTTTACATCCGTGGGGGCTTGAAGAATGGAAAGATTTCACAATTAATAAAGGAGAAGATGATCGATTTCTATTTGCTATTTTAGAAAATACGACAGAGGAATTTATTGGTTGGGTTTCGTTGTCTGATGTACAGTTGAAAAATAGAGGGGCCAATTTAGGGATTGCTATTTTACAAAAAGAGCAACGAGGTCAAGGATGTGGCTTTGAGGCGGTGTCTTTAATTTGTAAATTTGCTTTTTATGAATTGGGTTTGCACAAAATCAGATTAGCTGTCAATAGT…	0.999416	-1.15333	0.583765	-1.97567	0	56.341	Diffexp : Ef_V583_BHI_vs_TSB_Planktonic
fail	EF0783	acyltransferase, putative	741416	743293	1878	forward	ATGAATCAGACAGCAAATAGCAAGAAAAAACGCTATATTACAGGTTTTGATGGCATTCGGACGATCGCTGTAATTGGCGTGATTTTGTATCACCTTTTTCCCCAAGTCATGCGAGGTGGCTACTTAGGTGTTCCGATTTTCTTTGTTGTTTCAGGTTATCTTATTAACGACTTGTTGCGGCAAGAATGGGCAGAAAATCAGACCATTGATTTAAAAGGATTTTATGTGCGAAGGATGAAACGGCTGTATCCAGCATTAATTGTGATGCTTTTAAGTGCAGTTAGTTATATTACACTCTTTCAGCAGGATTTATTAAACAATATTCGCAGCGTTGTCGCTAGTAGTATTTTTTATTACAACAACTGGTGGCAAATTTTTAAAGGGTTTTCTTATTTTGAT…	0.999416	-1.14554	0.623381	-1.83763	0	874.271	Diffexp : Ef_V583_BHI_vs_TSB_Planktonic
fail	EF1304	magnesium-translocating P-type ATPase	1268549	1271209	2661	forward	ATGGAAAAGAAAATGCGTCACTTGGGCCATGACTATAGTTACAAAAAGTTTGCCCATTCAGAAGTAGAAAAAGTTTTACAACGTTTTGGCTCAACTTGGGATGGCATTAAACACCAAGATATTGAAGAATTACAAGAACGTTATGGCCGCAATAAAATTATGAATGAAAAAAAAGCTTCGCGGCTGCGACTTTTTATAAAATCGTATATCACGCCGTTTACTTTGGTGTTACTAGCACTAGCCACGATTTCATTTTTTACAGAATATGTCTATGCTGCGCCAGAGGAAAAAGATGTTACTGGCGTGTTAATTATGTTAGCGATGGTCATCTTAAGCGGCACGATGAGTTTTGTCCAATCAGTCAAATCAAGCAATGCAGTTGAAAAATTACAAAATATG…	0.999416	-1.14468	0.538572	-2.1254	0	52.5091	Diffexp : Ef_V583_BHI_vs_TSB_Planktonic
fail	EF1303	transcriptional regulator, LysR family	1267137	1268012	876	reverse	ATGAAATTACAACAACTAGAATATTTTATGGCAGTTTCAAAGTATGCGAGTTTTACTTTAGCTTCTCAAAAGCTCCATACGAGTCAACCTTATTTAAGTACCCAGCTCAAGGAGTTGGAACGTGAATTAGGTGCTTCATTAATTTTAAGAGACAAGAAACATTGTCGGCTTTCTCCAGCAGGCGAAGTCGTCGCCAAGCGAACAGAAATGATTTTTGCACTCATTAAGGAAGCGCAAGAAGAGATTAATGAATTAGTGACCCAAGGATCGACAACGACCATTCGGATTGGAACAAACTTAATTGATATAGATAAAGCATTTGGAGAAGTCTTGTTGTTATTTAATCAATCCTATCCGTATGTAAGTATTGATTTTAAGTATTATTACGATCTTGAAACA…	0.999416	-1.13995	0.606558	-1.87938	0	62.8163	Diffexp : Ef_V583_BHI_vs_TSB_Planktonic
fail	EF2857	penicillin-binding protein 2B	2737186	2739321	2136	reverse	ATGAAGAAAAACTCATTTATAGATAAAATAAAAAAAACAGATGCCGCAGCAAAGAGTCAACGAGGTAGAAAGCCACATATTCCTTTTCGATTGAACTTATTATTTTTTGTGATATTCACTTTATTTGTTTCATTAATTGTCCGTTTAGGGTATTTACAGATTGTAGAAGGAGAAGAGTTTAACAAAAAAATCACTGCCAATTCTTCACTACAAATCACGACACCATCCCCTCGAGGACAAATTTATGATTCACAAGGAAAAGTCTTGGTTTCTAACAAAGCCAATTTAGCAATCACATACACACGAGGAAAAAATATTGAAGGAAAAGATATTTTACCGATTGCGAATAAAGTTAACGAACTTATTAACGTTCCAGTTGATCCAAACTTAACGGATCGT…	NA	-1.13963	0.607441	-1.87612	0	2110.18	Diffexp : Ef_V583_BHI_vs_TSB_Planktonic
fail	EF1752	conserved hypothetical protein	1698814	1699137	324	reverse	ATGAAAAGAAAACTAACAAAATCTCCGAATAACGTGGTTTTAACAGGAAGCTTAGCTGGGATTGCTGATTGGCTAGGAATTGACCCAACAATTATTCGTGTCGTTTATGTCTTGCTCAGCTTTTTCTCAGCAGGATTTCCAGGCATTCTCTTATACATTGCTTTAGCAGTCTTGATCCCTTCTGGAAGAACAGGAAGCGATCGCGGCTACGGCCATCAAAATCCTTATAATAGAAATGTTCGCAATGAAAATCCTTATGCTGCCAATAAAAAGCAACGTAAAGAAGCGGAAAAAATTGATGATGACGAATGGAGTGACTTTTAA	NA	-1.13579	0.604097	-1.88015	0	597.669	Diffexp : Ef_V583_BHI_vs_TSB_Planktonic
fail	EF1912	ROK family protein	1855399	1856280	882	reverse	ATGGCAATTTTAGCATTTGATCTTGGCGGTTCTTCCGTGAAATACGGCGTTTGGACAGGCAAAGAATTAACAAATCAAGGGAGCTTTCCAACACCTGGCTCTTGGGAAGAAATGAAAGCGCATTTATATTCGGTTTATGCAGACAAAAGAAATGAGTCGATTAGTGGTGTTGCTTTTAGTTCACCTGGAGTAGTTGACGAAAAAAGTCAACAGATTTTAGGGATTTCCGCCATTCCATATATTCATCATTTTAACATTTATGAAGAATTAGAAGCGTTGTTTGGCTTACCAGTGACTATCGAAAATGATGCGAATTGTGCTGGTTTAGCTGAGATATATGAAGGCGCGGCGAAAGGGAAAAAAGAAGTGCTTTTTGTCGTTATTGGGACAGGAATTGGC…	0.999416	-1.1329	0.592023	-1.9136	0	104.795	Diffexp : Ef_V583_BHI_vs_TSB_Planktonic
fail	EF1392	molybdenum cofactor biosynthesis protein MoaC	1372064	1372573	510	forward	ATGGTTCAAAGTAAGGAATTTACGCACTTGAATACACAAGGAGAAGTGCACATGGTTGATATTTCGGAAAAAAATGACACTGAAAGAACAGCCCTCGCTTATGGAGAAATTCACATGTTGGAAGCGACAGCAGAAGCGATCCAGACCCAAATGATTAAAAAAGGTGAAGTATTACAGGTAGCAAGAGTAGCTGGGATTACCGCCGCAAAACGAACGTTTGAATGGATTCCTTTGTGTCATTTGGTTGCTTTGACAAAGTGTGAAATTCAGTTTGATTGGCGCAATCAAACTTGTTTAGAAGTACGTTGCTTTACAAAAACAGTGGGTTCAACTGGCGTTGAAATGGAAGCGCTAACAGGTGTGCAGGCAGCACTCTTAACAATTTATGACATGTGTAAA…	0.999416	-1.12379	0.667733	-1.68299	0	7.30693	Diffexp : Ef_V583_BHI_vs_TSB_Planktonic
fail	EF3254	1,4-dihydroxy-2-naphthoate octaprenyltransferase, putative	3131627	3132574	948	reverse	ATGTCTTTAAATGTGTTTTTAAAAGTAGTGGAAATTCAGACGAAGCTTGCCAGTCTCTTTCCCTTCATTATCGGGGTCTTGTTTTCAATGACCTATTTCGGGGAAGTTCAGTGGGGCAACACGCTGGTTTTCTTCATTGGCATGGTGGTCTTTGATATGGCCACTACCGCCATTAATAATTACATGGACTTCAAAAAAGCCAAATCAGACGTCTATAAATATGAAGAAAATATTATCGGACAATCAGGCGTTTCACCACAACTGGTCCGCAACATGATTTTCGCCATGATTGCCTTCACTGCCGTTGTGGGTGCGTACTTGACGGTTCAAACCGGCTGGCTCTTCCTTGTTTTAGGCGGGATTTGCTGCTTCATCGGGATTTTCTACACGTATGGACCG…	0.999416	-1.12236	0.596892	-1.88035	0	712.595	Diffexp : Ef_V583_BHI_vs_TSB_Planktonic
fail	EF1501	hypothetical protein	1456070	1456390	321	forward	ATGAAAAATGAAGAACGCCGCAAAGCGATTGCACTGAATTGTCAAAAATACGAAAGTGACTATGCTCGCTTGGTGGAACCAATCAATGAGCTACTGTTAAACTTGGGAGCGGCTATTTCAGAAGAAGCCGCGAAGCAAATCATTCTGAATGTAAAACGATATCATCACGGCGTGAAATATCTTCCTGAGTGTCATTTAGATGAAAGTAACCAATTTATCGAAGATGGGCTTGAAGCTCTTAAAAAGGGAGATTTAGGCAACGGTGCGTTACAACTATTTGGGGCCGGCTTAAACTTTGCTAGTTTTGCAGCAAAAGCATAA	0.999416	-1.1197	0.651931	-1.71751	0	268.356	Diffexp : Ef_V583_BHI_vs_TSB_Planktonic
fail	EF1493	V-type ATPase, subunit I	1447790	1449769	1980	forward	ATGGCAGTTAGTAAAATGGAAAAAATGACAATAATTGCCGCTGCCGAAAAAGAAGCAGCAATTCTACAAGCCATTCAAGGCTTGCAAATTGTCGAAGTAAAACGGATTTTTCATTCGCCTGAAGAAGAACAAGCCTTAAAGAGTCAATATTCTTTTTTACAAGCAGAACAGTCAACTGAACAGCTACGTAAATATGAAACGATGCTACAACAATTGCAAGAGCTTCTTTTATTTTTGACACGCTCTTCAGGAAAAGGGTTAAAGATAAAAAGAAAAGTCTATACCTTAGAAGAGTTGGAACAAACCTTTGATGAAGAAACATTACAAAGCTATTTGACGGAATTAAAGAATATTCAAGAATCTTTGAAACAAATTCAAACGGATCGTCAAGGATTAGAA…	0.999416	-1.11405	0.643714	-1.73066	0	1453.16	Diffexp : Ef_V583_BHI_vs_TSB_Planktonic
fail	EF0641	L-lactate dehydrogenase	596557	597510	954	reverse	ATGAAAGTATTTAACAAAAAAGTCGCAATTATTGGTACTGGTTTTGTTGGCACAAGTATTGCCTATTCCATGATCAACCAAGGGATTGCGAATGAATTAATCTTAGTTGATATTGACAAAGCCAAATCTGAAGGCGAAGCAATTGACTTATTAGATGGTGTGTCTTGGGGTCAAGAAAATGTAAACGTCTGGGCTGGCGACTATCAAGACTGCCAAGATGCCGATATCGTCGTGATTACAGCTGGCGCTAATCAAAAACCTGGGCAAAGTCGTCTAGATTTGGTTTCAATCAATGCAGAAATTATGAAAACAATTGTTAACAATATCATGAAATCTGGTTTTGATGGAATTTTAGTGATTGCCTCAAATCCTGTCGATGTACTGACTTATGTGGCCTGG…	0.999416	-1.11119	0.602701	-1.84369	0	73.6601	Diffexp : Ef_V583_BHI_vs_TSB_Planktonic
fail	EF2568	aminotransferase, class V	2482464	2483612	1149	reverse	ATGAAGGACTTGGTTTATTTAAATTATGCAGCGACTTCCTATAAAAAATTTCCAGCAACCATTGAGGCTTTGACTGCCTATTTAGCAGAAAATCAGTTCATGAATTACGGAAGAAATGCCCCTTTGCTTAGAGAGGGGCTTCCTCTTTTAGAGACACGTCAATTGTTAGCAGACTTTTTTCAGGCACCCAGTGCGGCTCAGATTACGTTTACGAATAACGCAACAACTTCCTTAAATCTTGCATTAGCGGGGATTTTACAACCTGGCGACCATGTGATTACGACTATGTTAGAACATCATGCAGTAGCTAGACCTCTTCACTTACTTGAGAAAGAACGAGGCATTTCAGTGACATATGTTGCTTGTCAAAAAACTGGCCTGTTAGAAGTAGAAGATATT…	0.999416	-1.11074	0.650193	-1.70832	0	47.577	Diffexp : Ef_V583_BHI_vs_TSB_Planktonic
fail	EF2480	conserved hypothetical protein	2402668	2403411	744	forward	ATGAAAAAAAATGATTCAAATGAAGGAAAAGTAAAAAAACCATTTTATAAGAAAATTTGGTTTTGGGTTGTAGTAGTTATTGTACTGGGGATTGCTGGTAGTGGTCTTGGCAAAGAGGATAAAAAAGCAAGCAATGATACCAAAGAAGTGAAAACAGAAGCCTCTTCTTCAAAAGCTACGAATAGTTCAAAAAATGATACAAAAAAAGAAAGCTCTGAAAAGAAATCAGAAGATAAATCGAAAGATAACTCTGATTTAAAAGCAACTTACGATAAAATTAATGTCGGTGATATTATGAACAGCAGCGAAGGCGGTTCTACAGAAGATGAAGTAAAAGCAATTTTAGGTGAACCAGCCTCTTCTTCTACAACAGATATCCAAGGCATCTCTACCACTACT…	0.999416	-1.10644	0.595769	-1.85717	0	148.002	Diffexp : Ef_V583_BHI_vs_TSB_Planktonic
fail	EF2697	conserved domain protein	2612091	2612771	681	forward	ATGAACAAATTAAATACAAAATTACTGATTGGCTATATTCTTTTAGGAGCCTTAATCATTGCTGTCGCTAGAGAATATGGCTTCTTCGCTTTTGTGATTCTGGTAGGCTTTTTAGTATTCGTTCTCTATCGAAAAAAGAAAAATGCCGCCGACAAAAGCGATCAAATGCCTTACTTAACGAAAGATAAAGAAGCCCATTATCGTGAGTTGGGGTTATCTCCACAAGAAATTGATTTTTTCAGAAGTACAATGAGCACAGCCAAAAAACAAATCATACAATTGCAAGAAAACATGAATCGTTCAACTAAATTACGGGCGATTGACTTACGTAATGATACTACGAAGGTTTCTAAAGCTCTGTTTAAAGAGTTAGTGAAAGAACCTAAAAAGTTACACTTA…	0.999416	-1.09752	0.594629	-1.84571	0	349.915	Diffexp : Ef_V583_BHI_vs_TSB_Planktonic
fail	EF1179	fructokinase	1147190	1148068	879	forward	ATGACAGAAAAACTTTTAGGAAGTATCGAAGCCGGTGGCACAAAATTTGTATGTGGCGTTGGGACAGATGATTTGACCATCGTAGAACGTGTCAGTTTTCCCACAACAACCCCAGAAGAAACAATGAAAAAAGTAATAGAATTTTTCCAACAATATCCTTTAAAAGCGATTGGGATTGGTTCATTTGGTCCGATTGATATTCACGTTGATTCTCCTACGTATGGTTATATCACTTCTACACCAAAATTAGCTTGGCGTAACTTTGACTTGTTAGGAACTATGAAACAACATTTTGATGTGCCAATGGCTTGGACAACGGATGTGAATGCTGCGGCATATGGTGAGTATGTTGCTGGAAATGGGCAACATACATCTAGTTGTGTATATTATACAATTGGA…	0.999416	-1.09688	0.615227	-1.78289	0	494.335	Diffexp : Ef_V583_BHI_vs_TSB_Planktonic
fail	EF0829	conserved hypothetical protein	791190	791525	336	forward	ATGGAACTAGCAATGGAAGCACAGGAGATCATTCGACAAAGTGCTGAACCAGAAAAGCTACAATCGATTATCAAACAAACCAGTGCGCGATTAGCAGAAGCACAAATTGAACCAACGGAATTACAGTGGACGATTTTGATTAACCATCTCAATGAGATGCTGAATCGTTCAAGAGAAGGAACGACATTAGCTGGTGTTGATCGGACGTTATTTACGGAACTAACGCCAGAAACGTTGAAAATTGCAGAAGAAACAACAGAAGCAATTGGTCAGTTATCAGAAGATGAATGGTATGTTTTAGCTGTTCATTTTGAAGTTGCTAAACAAAACAATTAA	0.999416	-1.09678	0.669835	-1.63739	0	7.43577	Diffexp : Ef_V583_BHI_vs_TSB_Planktonic
fail	EF2770	conserved hypothetical protein	2675590	2676153	564	reverse	TTGAAAAAATGGTCATTGCAACAAGTCGTCTTACTCGCTTTTTTAGCCTTTTTGTTTGGCGGTGTTTTTATGGGGGCAGGATTCCTCTATGCGTTATTGAATGCTGCGCTGTTACCATTAGGACTGAGTCCATTTGCCAATGAGCTTTTATTTGGAATGTGGACCATGGTGGCACCAATTGCAGCGATGCTGATTCCACGAGCGGGAAGTGCTGTTTTGGCGGAAGTTTTAGCCGCTTTGGCAGAAATGCTTTATGGTTCGTATTTCGGTCCTAGTGTATTAATTTCTGGTGTGATTCAAGGTCTAGGTAGTGAAAGTGGCTTTTTGGTGACACGCTACAAACGGTACGATACACTAACGTTATTTTATAGTGCGATTGGGACGACTATTTTTAGTTAT…	0.999416	-1.09524	0.581859	-1.88231	0	23.3845	Diffexp : Ef_V583_BHI_vs_TSB_Planktonic
fail	EF2267	PTS system, IIA component	2187628	2188044	417	reverse	ATGAAATTATTAATTACTGGGCATAGTGAATTTTCGATTGGGATGCAGAGTGCTTTAGCGATGATTGCTGGAGAACTAGAAGATGTGATCATTATTCCCTTTTTAGCCGAGGAGACGGTAGATGAGTATCGCCAAAAAGTAGCGGCAGAAATTCAAATGTTTGATCAAGCTATTTGTTTCACAGATTTGTTGGGTGGTACCCCATTTAAAACCTGTGTTGAATTCTCTGAGGAAAAAGATCAAGTTTTTGTTGTGAGTGGCACAAACTTAGGAATACTATTAGAAGGCTTGATGATGCGAAATAGCGTCACGGATTCATTTGAAATTGCTGAAACAGTCGTACAGGCTGGAAAGAGCAATATTATGCTTTTTGAAAAAAACAATGAAACAGAAGAACTG…	0.999416	-1.09062	0.678961	-1.60631	0	3.0272	Diffexp : Ef_V583_BHI_vs_TSB_Planktonic
fail	EF0469	conserved domain protein	436492	437778	1287	forward	TTGGATAAAAAAGTCGAAAAAATTCAAGAAAAAGTTCGTTTGTTTTATAAAAAGCATCAGCGGAATACAACGATTGTTGTGGTAATTAGTTTAAGTATGATTTTAATATTAGGAATGGCTGCTTGGTATGAAGGAAAGGGAATCTCTTATGAAGCAAAACAAACTGCACTGAGAGAGAAGCAACATGCCTTACAAAAAAAGAGAGACGATATCTTAGCAGGGAAAATGACTGAAGCGTCAACCCAGACAACAATAAATAACTTTTCTAAACAAGAAATAACTGGTGAAAATGAATTAGTGACAATTACTGGAACGAATGGGCAGTTGAACATTAATGATGCTAATATCTATGTTTCAGATAATGCAGGTATTGTCTCAAATCAACTTAAACAGAAAATG…	0.999416	-1.08727	0.591062	-1.83953	0	293.608	Diffexp : Ef_V583_BHI_vs_TSB_Planktonic
fail	EF1648	site-specific recombinase, phage integrase family	1600071	1600970	900	reverse	ATGGAAGAAAAGAATTGGCCTGAGTTATTTGCTCGTTATCTTATTGTCGAAAGAGGCTATTCAGAAAAAACAAAAAAAGCATATCAAGAAGATATACAACATTTTTTTTCGTTTTTAAAGACTTCAGGTAATGACAATTATTTGACTGTGGAACATTTGGATGTTCGGGCTTATTTGAGCGAATTATATGATCAGGAATATAGCCGCAATTCGATTAGTCGAAAAATTGCCAGTTTGCGTTCTTTTTATCAATTCTTATTAAAAAATGAAGCAATCCAAGAGAATCCTTTTTCCTATGTTCATATGAAAAAGAAACAGTTACGGTTGCCCCGTTTTTTTTATGAAAAAGAAATGGATGCATTATTTGAGAGCGCACAAGGGGAGCAACCGCTTGATTTG…	NA	-1.0839	0.622907	-1.74006	0	202.67	Diffexp : Ef_V583_BHI_vs_TSB_Planktonic
fail	EF2986	ABC transporter, ATP-binding protein	2860203	2860877	675	reverse	ATGATTAAGCTAGCCCATATTCATAAATATTATTATTCCGAAGAAGAAACACTGCATGTGTTAGATGATATTAACCTCCAAGTAGACGCTGGAGAATTTTTAGCGATTATGGGTCCTTCTGGTTCTGGGAAATCGACTTTGATTAATTTGCTAGGCTTTATTGATAAAAAGTTTGAAGGAACGTATTTATTTGAAGACCGTGAAATTGGCGACTTTTCTGATAAGGAACTATCCCGAATTAGAAATGAAGCAGTCGGCTTTGTCTTTCAGAATTTTAGTTTAATTGAAACACTAACAGTTGAAGAAAACATTGAATTACCTCTTTTATATAGTGGGTTAACCCCAAAAGAAGCCAAAGATCGTGTCCACGAAGTTCTGACAAAAGTCGGCTTGCCAGAT…	0.999416	-1.08388	0.58223	-1.8616	0	14.8574	Diffexp : Ef_V583_BHI_vs_TSB_Planktonic
fail	EF1228	hypothetical protein	1195913	1197403	1491	forward	GTGACTACTTTGTTAGATGAATTATTAGACCAAGAATTCCGAGATAAATTACTTATTTATCAAACTTTTATGAATAGTGAAGGTCCATTATTAAAAGAAGAATTTTATGGATATTTTGATTTATCCACTCAAAAGTTAGAATCGTTGTGCCGTCAAATAAATTATGAATGTACACAGATTTCTTCAAGGAGTCAAATTCTTTTTCCAGCTAAAGGACTGATTAGTGCGCAAAAATTATCGCAAATTGATTATCAAGCCTTAAGAAAATATTATTTTGATCAATCACTAATGGCCAAGTTGCTTCTTGATGTGGGCCTCTATCAAAAGCACACGATTCAAGAATTTTCTCAAATTCATTTTATGAGCAAAAGCAAAATTTATGCCTTCTCGTATAAACTA…	0.999416	-1.08374	0.631485	-1.71618	0	17.4725	Diffexp : Ef_V583_BHI_vs_TSB_Planktonic
fail	EF1727	ebsA protein	1676963	1677424	462	reverse	ATGAAAAAACAGAAATTCTATTGGCAGCCAGAATTAGCATCAACAATTATTTACTGGTCTTGCACATTTTGTATATTATTTATTAGTTTAATTTTAGCATTGGAAAATAATGGTCCTTACTTGATTAGTAATCTGGTGATGGTTCCATTTTTTGTGTTTGCTTATCTAGGAATTGCGCGGTCTTTTAATATGACAGAAACATCTTTAATTGTCAGAGATGTTTTGTGGTTTCGCAAAAAAGCACTTCCGCTTTCTCAGATAGAAAAAGTAACCTACAATGAAAAAAGCATCGAAATTTTTTCCTCAGAATTTAAGGAAGGCTCAAAAGTCTTTTTAATGAAAAAGAAAACGATTCCGTTATTTCTTGAGGCACTTAAGGTAAAAAAGCCTGAATTGAAG…	0.999416	-1.08017	0.630565	-1.71302	0	10.083	Diffexp : Ef_V583_BHI_vs_TSB_Planktonic
fail	EF2560	glutamate synthase (NADPH), homotetrameric	2476002	2477420	1419	reverse	ATGGCTAGAAAAAGTCGTATAAAAACACCGATTGCGGAACAAGCACCTACTATCAGAAAGAATAATTTTGAAGAGGTTTGCTTAGGCTATACATTAGCAGAAGGGCAAGAAGAAGCGATTCGCTGTTTACAATGTAAAAATGCACCTTGTATTGCTAAATGCCCCGTGATGATTGATATTCCTGGATTTATTTTAGCTATTCGTGAAGGAAACATGGAACAAGCAGCCGATATTTTAAGTAAATATACGAATTTACCTGCTATTTGTGGACGCGTTTGTCCGCAAGAGAAACAATGTGAACAAGTTTGTAAATTAGGGAAAGCCAAAAACTTTGAACCAGTGGCAATTGGCAAATTAGAACGTTTAGTTGCCGATTGGGCATTAGAAAATCACAAGTTT…	0.999416	-1.07151	0.627081	-1.70873	0	26.6691	Diffexp : Ef_V583_BHI_vs_TSB_Planktonic
fail	EF1231	conserved hypothetical protein	1198352	1199176	825	forward	GTGGTTAAAAAAATTGGTTTAAGTATAATGCTCTTATTTTTTTTCTTAATTATCGCACTCCCAATCTATGCGTGGAAGATTGAGCCGAATTTAGTTCACGTTAATCAGGTGACTTTGGGAAAGAAAAATCAACGAGAACCATTGAATGTTGTGCAACTTTCGGATATACAAGTTTCAGAATTTTATGAGACGAAGCGGTTAGATAAAGTCATAAAAAAAGTCAATCGTGAAAAACCAGATATTATCGTTTTTACAGGTGATTTATTTGACAATTATGCCAAAAATCCGCAACAAAAAGAACCGATGATTGAAAAGTTAAAACAGTTACAAGCGACAATTGGAAAATATGCAGTTTGGGGAAATCATGATTATGGTGGCGGTGCTTCTGCGGTGTATGAT…	0.999416	-1.06999	0.622422	-1.71907	0	30.8227	Diffexp : Ef_V583_BHI_vs_TSB_Planktonic
fail	EF1495	V-type ATPase, subunit E	1450287	1450868	582	forward	ATGGATGCCATTGAAAAAATCATCAGTGAAATTAAGCAGCAAGGAAAGCAAGAAGTCGAAGCCTATGTCACCAGTGAACAAACGCGCATCGATCAAGAATTCCAAGCAGCACAACAAGAAATTTTGCTGAAGCAAGAACATGAAATAGAAAAACGACAACAACAATTATTAAAAGAATTTAAACAACGCCAACAACGGCAAACACTAGAAATTCGTCAGGATGCATTAAATAAAAAACAAGCATATCTTAACCAATTATTTGACGAAGTGGTCTTAAAGATGAGTGAATGGTCAGCGGAAGAATTTCAACAATTCATGAAAGCACAATTAGGTTCACTTGAATTAACAGGAAAAGCAACCATTCTTTTAGGCGAGTATTCTCAAACGAAAGTGACGCAA…	0.999416	-1.06754	0.631294	-1.69103	0	289.102	Diffexp : Ef_V583_BHI_vs_TSB_Planktonic
fail	EF1238	glycosyl hydrolase, family 3	1205201	1207351	2151	forward	ATGAAAGAAAATCAACTGATTCAATTAGTCGAAGAAATGACAATTGATGAGAAAATTAATCAATTATTACAATTAGCAGCAGCGTTTTATTCAGATAAAGCAGAAGAAAAGACCGGCCCTATGTCAGAGCTAGGACTAAGTCAAGAAACGATTGATACGGCGGGGACAACACTGGGTGTTTCCGGTGCAAACGAAGCAAAACGTGTTCAAAAAGAATATATGCAAAATCATCGATTAAATATTCCAACACTTTTAATGGCGGATATTATTCATGGTTTCAGAACCATCTTTCCGATTCCTTTGGCTTTAGGAAGCACTTGGGATGAAGCAGCGGTTGAAAAAATGGCGGAGATTTCAGCAAAAGAAGCTGCTGTTTCAGGATTACATGTAACCTTTTCA…	0.999416	-1.06152	0.603541	-1.75881	0	63.7306	Diffexp : Ef_V583_BHI_vs_TSB_Planktonic
fail	EF0468	LemA family protein	435878	436447	570	forward	ATGAATAAAAAAAATAAATTTCTTAGTATTATTGTTGTTGTCATTGTGATTATTGGTGCATTTGTGATGAAAGCTTATAATCAATTGATTACTTTAGATAATAAAGTCGAAGCAGAATGGTCACAAGTAGAGAATGTAATGCAAAGACGTGCTGATTTAATTCCTAATCTTGTCAGTAGTGTTCAAGGCAGTATGACTCAAGAAAAAGAAGTTTTAAAAGAAATAACGGAAGCACGTAAAGCATACGCAGGAGCAAAATCTTCTTCTGAAAAAGGGCAAGCAAATGAGCAAATTGAAAAAGGATTAGGTAATTTTGTTACAGTATTGAATGAAGATTACCCAAAGTTAGCTTCTTCTGAAAATGTCAAAACCTTAATGACTCAATTAGAAGGATCTGAA…	0.999416	-1.06051	0.593477	-1.78694	0	71.0176	Diffexp : Ef_V583_BHI_vs_TSB_Planktonic
fail	EF0113	hypothetical protein	116482	117297	816	forward	ATGGATAGAGAAATGAGTGATATTTATATAACGGAAGAATATGAAATGTTCAGCTTTTTAAGAAGTAATCGTGAAGTTACACTGAACAAGAAACTGGAAAATTCTATTCTACAAAAAGGAATTATTCGACCCATTATAGTAAACTCCACAATGCAGATCATCGATGGGCAACATAGATATAGTATTGCAAGAAAATATGGCTTACCCGTGCCATACTATGTTTCCGTAAACAAAGAAATGAATGACATTATTAAAATAAATAATACAGCATGTAAGTGGCGGGTAATAGACTATATTAATAAATACGTAATTTTAGGAAATGAAGAATACAAAAAGTTAAAAGATTTACATATAGAGAATAACAAAATTCCCTTAGTTGAGTTAGTTTCTGTATGCATG…	0.999416	-1.05966	0.667945	-1.58645	0	8.8738	Diffexp : Ef_V583_BHI_vs_TSB_Planktonic
fail	EF2933	DNA-binding protein,putative	2813215	2813862	648	reverse	ATGGAGAAAAAAATGCCTAAAGCAACGGCAAAACGTTTGCCGGTTTATTTACGTTATTTAAAAATGTTAGGGGATTCTGGTGTTAAACGCATTAAATCACGAGAGTTTAGTGAAATGATCCAGATTCCTTCTGCAACGATTCGGCGTGATTTTTCCCACGTTGGTGAACTGGGTCGAAGCGGTTATGGTTACGATGTGCCGTATTTAATTGAGGTATTCAGTAATATTTTAAATACGCAAGAAGAAAAAAGAATTGCTCTGATTGGTTGTGGCAATTTAGGCAAGGCATTATTAAAAAATAATTTTAGACGCAACGAGAATTTGAATATTGTCTGTGCTTTTGATAATGATTCGGCTTTAGTTGGCACCACGATTAATGGATTATTAGTTCATGATATG…	0.999416	-1.0578	0.572021	-1.84923	0	307.794	Diffexp : Ef_V583_BHI_vs_TSB_Planktonic
fail	EF1492	V-type ATPase, subunit F	1447477	1447800	324	forward	ATGGTACAAGAAGTACTAGAGCAAATCAAGGCAGCGGAAGATGCGGTGGAAGAGCATCGGCAACAAGCTAAGATGAATTGTCGTTTATATGAAGAACAGAAGCAAGAACGTTTAGCTGAACTACGTCAAGAGAGTGAAGAAGCTGTTGAAAAAGTGCTGACGGATTCACTAGCAACGCAAGAAAAGATGTTACAACTTGAAAAAGAACAACTTTTAGATGAAACAAAGCGCACTGAACAAGCGCTTCACGAACGTTATGAAGCGAACAAAGAACAAGTCATTGATTCAATTATTGAGAGGGTGAAAGACGTTTATGGCAGTTAG	0.999416	-1.0563	0.63724	-1.65762	0	544.119	Diffexp : Ef_V583_BHI_vs_TSB_Planktonic
fail	EF1929	glycerol kinase	1871224	1872729	1506	reverse	ATGGCAGAAGAAAAATACATTATGGCGATTGATCAAGGAACGACTAGTTCTCGTGCAATTATTTTTGATAAAAAAGGAAACAAAATTGGTAGTTCACAAAAGGAATTTACTCAATATTTTCCTAATGCAGGCTGGGTGGAACATAATGCCAATGAAATTTGGAATTCTGTTCAATCCGTTATTGCAGGTTCTTTAATTGAGTCAGGAGTGAAACCTACAGATATTGCCGGAATTGGGATTACAAACCAACGGGAAACAACCGTTGTTTGGGACAAAGCAACTGGGTTACCCATTTATAACGCAATTGTTTGGCAATCACGCCAAACGACACCTATTGCTGATCAACTAAAAGAAGATGGCTACAGCGAAATGATTCATGAAAAAACTGGGTTAATCATT…	0.999416	-1.0531	0.644413	-1.63421	0	37.3454	Diffexp : Ef_V583_BHI_vs_TSB_Planktonic
fail	EF2845	hypothetical protein	2731837	2732076	240	reverse	ATGGCTTCTATCACAAAAAAGATAAATCTTGGGCAAGCGAAATCAAGGGAGGAAATAAATATGAAAAAAATATATCACTTAAGACGTATGGCGGCACTGTTGGTTGTATTCGGACTAGGTCTATTGGTAGGTGGCAATATTGGCCCATTAATCCAAAACATATATATAGCAGCTTTTATCATTTGGTTGCTCTACTACGATTTAGCGTTGGAAGATCGAGAAGAAAAAAAACAAAAATAA	0.999416	-1.03226	0.667442	-1.5466	0	2.15398	Diffexp : Ef_V583_BHI_vs_TSB_Planktonic
fail	EF2272	glucuronyl hydrolase, putative	2192295	2193482	1188	reverse	ATGAAAAAGATAACACAAGAAAAATTATTATCTAGCGAGCGATTTTTTGGTCAAGGAATACTTACGGAAGACTTCATCGATCAATCTATTGATAAGGTCTTAAAAAAAGTTGAAAAAAATATTCAAAAACTGGGAGATAAATTCCCAACACCAGCAACAACGGACAATACGTATATAGCTATGGATAATACAGAATGGACAAACGGTTTTTGGACAGGAATATTATGGCTGTGCTATGAAGTTTCTGGGGAAAAGCATTACCGTGAAGTTGCAGAACAAAATGTCAAGAGTTTTATTTACCGAATTGAAAATGAAATTGAAGTCGAGCATCATGATTTGGGATTCTTATACAGCTTATCCTGTGTAAGTGCGTATAAGTTGACTGGAAATGAAGCTGCT…	0.999416	-1.03093	0.625504	-1.64815	0	11.5937	Diffexp : Ef_V583_BHI_vs_TSB_Planktonic
fail	EF0384	hypothetical protein	354509	355342	834	forward	TTGAATAACCAACTAGTCATTAGTGACTACATTTTTCCTATCCACCAATATGGCAAGATGGGAACCATTCACAGTGTTTTTGAACGTTCATTTAATCTGAAAGTCCAGGATCAATTAATCAATGTTGCAAACTTCCATAATTATTTATCAAGCTTTGGTATGTTTTTGCCAGATCAATTGTTTCAAGAAATCTTTCCGTATGTACAACAAGGTAATAAAGTCAAAATCACAGAAAATCAGTTGACCTTTTACAGTACAGTCGGCGTGAAAACGATCCAACTCACACCTGCTGAGGTCGTTTCTTTAAACATTACTCATTTCAAGTTAGAAAAAGACCAATTACGCTTGTTGCGAGACCGCTTATTAGCGAGAAACTTAGAACGTAGAATTGGCCTGCCT…	0.999416	-1.03069	0.623011	-1.65437	0	40.6617	Diffexp : Ef_V583_BHI_vs_TSB_Planktonic
fail	EF2442	phosphate transporter family protein	2360476	2361510	1035	reverse	ATGAAAAATGGTGGTGTCTTTGTGAGTATTGCATTATTGGTAACGATTACTTTGGTAATGGGTGTAATTTTTGTTAACGGTTGGACGGATGCGCCGAACGCAATTGCAACCGCTGTCTCGACTCGGGTGTTAAAACCGAATGTCGCAATTTGGATGGCTGTTGTGATGAACTTTTTAGGTGCATTAGTCATGACCTTTTTTAATGCCCAAGTAGCTGAAACGATTAGTAACATTGTTAGTTTTGACGCAAATGGAAACGCTTCACAGGTGGCTTTGGCTGCTTCGCTTTTTTCAATTGTGGTTTGGGCAGTTGCTGCGTGGTATTTTGGTATTCCCACAAGTGAAAGCCATGCGTTAATTGCCGGCTTGACTGGTTCGGCAATGGCATTAGGTGGTTTG…	NA	-1.02454	0.659136	-1.55436	0	67.5497	Diffexp : Ef_V583_BHI_vs_TSB_Planktonic
fail	EF1236	acetyl xylan esterase, putative	1203534	1204451	918	forward	ATGAATGAGTATTTTGAGTTTTGGCAAAAGACCAAGGAAGAACTTCAAAAAATACCGCTAGATATCCATCGGCGGGTCATTGACTATCCATTGGAAAATGTTCAAGTGGAACAGGTCGACTTTTTAAGTTTCCTAGGTGAGCGCATCTTTGGCTATTTGTTACTTCCTAAAACGGCGGGGAAACAGCCAATAGTGATTGACTGTTTAGGCTATATGAATCATATTCAAGAACCTTGGCAATTTGCTCATTGGACACAAATTGGTTGTGCTTGTTTTGTCATTGATAATCGAGGTCAAGGGGGATTAACCAAAGATCGCGTGCCATATCAAACAATTTGGCATGAAGCACCAATGGGACGAGGATTTCTAGACAAAGAAGATTGGTACCAACGCCGCTTG…	0.999416	-1.02246	0.647547	-1.57898	0	24.31	Diffexp : Ef_V583_BHI_vs_TSB_Planktonic
fail	EF3057	hypothetical protein	2930411	2930686	276	reverse	GTGTTAACAAATTGTTCAGGGAAAAAGAGACGGGAGGGAAGTAAGATGAACAGTAGTTATTTATCCTATGTTTTTGAATTGAGTTTGTATTATTTATTGTTGATAATGAGTCTGCCGCTAGTGTATGCTGTCACGTATCATTTATCTTTTAGTAGTATGTATACAAGTGAATGGTTAATAATCTCTGTTTTCTTATCTCCGTTAGTTTTATTATTTGCAGGTATTCGTTATGGTTTTGCTCGTTTGAAACAGCAAGAACGCCAAGTGATGAAATAA	0.999416	-1.02217	0.597821	-1.70982	0	36.4041	Diffexp : Ef_V583_BHI_vs_TSB_Planktonic
fail	EF1052	hypothetical protein	1017791	1017955	165	reverse	TTGTTCCGCTCGGTCGTTGTCGTCTGTTGTGACAACTTCTATATCTTATCATTATCTCAGTTGTTTGTCAACAACTTTTTAAAACTTTTTTGTTATTTTATAACAAGTTTTTTTGATCAAACGATTGATTTAAAAGCAATCTCTTTAACGACTTTGTTATTCTAA	0.999416	-1.02148	0.612406	-1.66798	0	18.3233	Diffexp : Ef_V583_BHI_vs_TSB_Planktonic
fail	EF0680	penicillin-binding protein 2A	632686	634872	2187	forward	ATGGACAATCTTAAACAATTTTTTAGTAAAGTCGGTGTCGGATTACGTCATTTTTGGACGTGGATAAAGCCTTATTTAATACAATTCCATCAAGCCAGAAAGCGGATTTGGAAAAAGTATCAAATCAATAAAATTTTCTTGTTAATTGGTTTGGTAGTCGCTTTAGGTGCCAGTATTTATTTATTTTACTTAGCCAAGTCCGCAAACGTTGAGACCCTAAAATCAGGGCTAAGTGAATCAACACGCGTTTATGATGAATCAGGAAAAGAAGTCGGAAAGTTATTCGGGCAAAAAGGGACTTTTGTGGAACTGGATAATATTTCTCCTTATATTCAAGACGCGGTTATTTCAACTGAAGATCGCGGGTTTTATCAACATAAAGGGTATTCCATCAAAGGG…	0.999416	-1.01916	0.600745	-1.69649	0	570.685	Diffexp : Ef_V583_BHI_vs_TSB_Planktonic
fail	EF0392	hypothetical protein	363117	365411	2295	forward	ATGAAGCGAAGTAAATGGAAAGAATTGATAGTAACGGGCATCTGCCATATATTAGTATTCCCCATACTAATACAGACAACTGTTTTTGCAGAAACATTACCAAGTACAAAACAAGTAAGAGAAGGAACCAATCATTCATTAACAGCAGAAAAAGCCGAAAGTGAACAACCACAGACAAAGGATAAACTACATGATGAAGAAACACTGGCATTGTCAAAAAGTGAGTTAATCGATAATGAGGCTAATGTTACAAGTCAAACGATTAGAGAAAGAATTGAGACGCCTAACCTAACTTATCGTTATGGATTTATTAATGAAGAGGGGCAGCCAGTAAACGCCAATGAGATCCTTCTACAGTATCATAGTTGGCAAGGCAATTCCCCAGATGGCATAAATGTG…	0.999416	-1.01599	0.576366	-1.76276	0	67.5596	Diffexp : Ef_V583_BHI_vs_TSB_Planktonic
fail	EF1535	conserved hypothetical protein	1489706	1490797	1092	forward	ATGGGAAAATTAGGTATTTCAATTTATCCAGAACGTTCAACATTTGAAAAGGACAAAGCATATTTGGATTTGGCTCATAAATACGGCTTTAAGCGTGTCTTTACTAGTTTATTGCAAATCAATGATGATCGGGAAAAGGTATTAGCAGAGTTTAAAAAAGTCGTAGATTACGCCAACCAATTAGGTATGGAAGTGATGGTCGATATTAATCCTGCATTGTTCGAACAATTAGGCATCTCTTATGATGATTTATCATTTTTCCATGATATGGGCGCTTACGGTATTCGTTTAGATCTTGGTTTTACTGGGCAAGAAGAGGCGAATATGACAAGAAACCCTTATGGTATTAAAATTGAAATTAATATGAGTTCAGGGACAAGTTATGTAGATAATATTATG…	0.999416	-1.01216	0.567027	-1.78502	0	74.9104	Diffexp : Ef_V583_BHI_vs_TSB_Planktonic
fail	EF1644	lacX protein, putative	1596364	1597239	876	reverse	ATGACTGTACAAATTGAAAATGAATTTCTAATCGCAACATTTGCTGAAGAAGGAGCAGAATTAGTAAGTTTACAATCAAAAGAAACCGGCATTGAATATATTTGGCAAGGAAATCCTGAATTTTGGGCCCGCCATGCGCCCGTACTTTTTCCGATTGTCGGTCGTCTAAAAGAAGATACGTATATGTACCAAAATCAAGCGTATCATTTAACTCAACATGGTTTTGCTCGTGATCAAGTATTTGATGTGATTGAAAAAGGTGGAGAAGAAGTTTCTTTTTCACTAAAATCAACAAAAGAAACCAAGAAGAAGTATCCTTTTGATTTTGAACTAGTGATTACTTATACATTAGAACATCAAGAATTGACTGTAAACTACCAAGTAGAATACACAGGGAAA…	0.999416	-1.01015	0.600011	-1.68354	0	577.938	Diffexp : Ef_V583_BHI_vs_TSB_Planktonic
fail	EF2822	portal protein	2718229	2719455	1227	reverse	TTGAAGCTAAGAGATAGACTTTCAAATGCAGTCTATGGATTTTTGGAAAAGCGTGGCTGGATTGAAGATATTTATGGCAATGTAACAAGATATTCACAACGTTTTGTTAACGATTCTTCTATTATGGAATCGTCTGATGTTTATGAATTGGTACAAGATATTTCTAATCAAGTTGCACTAGCAGAACCAGTAGTAATTGGGCCTGATGGCGAGGAAGTGAAAAATCATTTCTTGTTAAACATATTGAAAAATCCTAATGATTATTTAACTGGTTTTGAATTTGCAAAGCTTGAAACAAATACATTGTTAATCAATGGAGAAGCTTTTCCTATTACAGATAATGACCAGTTACATTTGGGATATGGTGTTCAAACGAAATTAGATGATCGTTTGATTGAA…	0.999416	-1.0042	0.672437	-1.49338	0	2.54902	Diffexp : Ef_V583_BHI_vs_TSB_Planktonic
fail	EF1212	transcriptional regulator	1178020	1178931	912	reverse	ATGTCAAAAGGGAAGAAAATTTTTGCCATTATCTTTGGAATTATCTTGGTTCTATTTCTTGCAGTTGTTGGAATGGGAGCAAAACTTTATTGGGATGTTTCTAAATCAATGGATAAAACCTATGAAACAGTAGAACGATCTAAAAAAAGTCAGGTCAATTTAAACAATAAGGAGCCTTTTTCTGTTTTATTATTAGGGATTGATACAGGCGATGATGGGCGTGTCGAGCAAGGTCGTTCGGATACAACAATTGTTGCAACAGTTAATCCTCGTGACAAGCAAACAACCTTAGTCAGTCTTGCTCGCGATACCTATGTTGATATTCCAGGTCAAGGAAAACAAGATAAATTGAATCACGCCTATGCTTTTGGTGGCGCATCTTTAGCAATGGACACAGTT…	0.999416	-1.00395	0.623496	-1.6102	0	445.595	Diffexp : Ef_V583_BHI_vs_TSB_Planktonic
fail	EF1229	conserved hypothetical protein	1197345	1198028	684	forward	ATGAGCACTATGAGAGAGACCCAATCGAGATGTGGCGAGAACAAGAATACGAAGGATAGTCAATTGAGACAAGCAGGTAACTATAAAGATTTAACTGGCCAAAAGTTTGGTGAGTTGACAGTAGTAGCACCAACGGCAAAAAGAAAAGAAGGGCTGATTGTTTGGGCCTGTCGCTGTTCTTGTGGGAGCTATGCAGAAGCTTCAAGAAGACAACTAATTCGTGGGTATCGAACGAAATGTGCTCACCACCGCTATCAAACAATGTTGAAAAAAAACTATCATGAATTAGTCGTGGTACGGATTGAAAGTATTCAACAGACAATGAAAGCGTATTGTCTGTGTTCGTGCGGACAATCTTGCTGGGTTCGCTGTGAAAATTTGTTGAATGGCCATACCAAA…	0.999416	-1.00374	0.56245	-1.78459	0	43.929	Diffexp : Ef_V583_BHI_vs_TSB_Planktonic
fail	EF2641	glycine betaine/L-proline ABC transporter, ATP-binding subunit	2552073	2553281	1209	forward	ATGAGGAGGAACAATGATTTGCCAAAAGTAAAAGTAAATCACCTTACCAAGATCTTTGGTAAGAAAACCAAACCGGCACTTGAAATGATTCGTGCCAACAAAAGCAAAACAGAAATTTTAGAAAAAACGGGTGCTACAGTCGGTGTTTATGATGTAAATTTCGAAGTTGAAGAAGGCGAAATTTTCGTTATTATGGGGTTATCAGGAAGTGGGAAATCAACATTAATTCGTTTATTAAATCGTTTGATTGAACCAACTTCAGGAAATATTTATATTGATGGACAAGATATTTCTTCTTTAGATAAAGAAGGATTACGTGAAGTACGTCGAAATAAAATGAGCATGGTTTTCCAAAACTTTGGTCTTTTCCCCCATCGAACTATCTTAGAAAATACGGAA…	NA	-1.00145	0.654897	-1.52917	0	77.5263	Diffexp : Ef_V583_BHI_vs_TSB_Planktonic
fail	EF1015	hypothetical protein	974450	974644	195	forward	ATGATTAGAAATGGATTATTTTTATGTAGTATTGGCTTCTTGATTGTTTTGTATTCGTTGAATCCCAGCTCCTTAAACTATGATTTATTAAGTCTGACAACGGGGATTTTTCTCATTGGACTTGGTGGTTACCTGTTTTTTAAAGGAAAAAAAGTTGCTGAAGAAGAGGCGACAAAGGATGAGGTGAAACGGTAA	0.999416	-0.997776	0.679296	-1.46884	0	7.47648	Diffexp : Ef_V583_BHI_vs_TSB_Planktonic
fail	EF3326	conserved hypothetical protein	3211319	3211681	363	reverse	ATGGGCCTATTTAAGTCCTTATTCAAGAAAGAGCAACACACACAGGATACCGAGATTAATGAAAGCGTTATCCAACGTGAAGCGGATAACTTGGAAAAGCGATGGATAGATATACCAGCATATATTCCTGCTGAGCCAAAAGAATATCAATTGGTAAGTATTGTGGCCACTGCCATCGCAGCAGGAGAGTTTCCAGAAAGTCGTTTTGTTATCAAAAAAATCGCAAAACGAAATCCAGAAGCAAAAGAAGTTGCCATTATTGCAGCCAGTATAGCTGCAGAGCTTTCAGAAGAGTCTCAGCTAGTTGTCAAAAGAATTTCAAAACAAAACCTTGAGGAGGATCATTATGTTACGCAAATTTAA	0.999416	-0.995837	0.677128	-1.47068	0	7.71864	Diffexp : Ef_V583_BHI_vs_TSB_Planktonic
fail	EF3256	pheromone cAD1 precursor lipoprotein	3133910	3134839	930	reverse	ATGAAAGTGAATAAATTTGTTAAAGGTTTTGCGGCAATTGCATTATCAAGTTTAGTATTAGCAGCATGTGGTGCAGACAAGAAAGACAACACAACGAACTCTTCTAGCGCAGCATCTTCAGAAACGAAAAAATCAACGGAATCATCAGCACCAGCGAAAAAAGTTGCCGGTGGCGATTTAAAAGATGGTACGTATAAATTAGAAGAAAAAAATGAAAAAAATGGTTACCGTGCAGTCTTTGAAATGACTGTAAAAGACGGCAAAATCACTGAATCTAAATATGACAACATCAATGCTGACGGCAAGTCTAAAACAGAAGACACTAAGTATGAAGAAAGCATGAAAGCAAAATCTGGTGTTGGACCAAAAGAATACATCAAACAATTAAACGATTCTTTT…	0.999416	-0.99582	0.606176	-1.64279	0	4159.49	Diffexp : Ef_V583_BHI_vs_TSB_Planktonic
fail	EF2698	tellurite resistance protein, putative	2612791	2613978	1188	forward	ATGACTGAGCAACAACCCAAAGAAACAACATCTGTAACCAATACATTGGACGATTTATTAAGTAATCCATTTTCATCAATGGATGAACTAACACCAACGCAACAAAATGAACTATCTGAGTTAAAAGAACAGCAAGCAGCTCCTCGTTTAATTGATAAATTACCACAAGAACGTCAAGCCCAAGCAAAAGAATTAGCTTCAAAAATTGATGTCCAAGATTCACAAGCAGTAATTACCTATGGTTCAAATGCCCAAATCAAACTCGGCGAATTTTCGCAAGCGATGTTAAACCACGTTCAAGCACAAGACATTGGTCCTGTTGGTGATTCACTGACCGATCTAATGTTTCGTTTAAATGAAGCCAATCCCAATGAATTACGTGCTGGCGAAGGCAACTTT…	0.999416	-0.993108	0.585262	-1.69686	0	938.587	Diffexp : Ef_V583_BHI_vs_TSB_Planktonic
fail	EF1494	V-type ATPase, subunit K	1449797	1450270	474	forward	ATGATGGATTACTTAATTAATAATAATGGTGGAATTGTTTTTGCAGTATTAGGAATGGCAATGGCGACAATTTTTGCTGGGATTGGATCAGCCAAAGGGGTTGGCTTTACTGGGGAAGCAGCAGCAGCTTTAACGACGGAGCAGCCAGAAAAATTTGGTCAAGCGTTAATTTTACAGTTATTACCAGGTACACAAGGACTATATGGTTTTGTTATTGCTTTCTTAATTTATATTAACTTAGGAAACGATATGAGTATGGTTCAAGGATTGAACTATTTTGTAGCAGCTTTACCAATTGCTTTTGCAGGATTGTTCTCTGGGATTGCCCAAGGTCGTGTAGCCGCTGCGGGGATCCAAATTTTAGCGAAGAAACCAGAACATGCAACAAAAGGAATTATC…	0.999416	-0.992516	0.646471	-1.53528	0	586.451	Diffexp : Ef_V583_BHI_vs_TSB_Planktonic
fail	EF1928	alpha-glycerophosphate oxidase	1869374	1871203	1830	reverse	ATGACTTTCTCAATAGAAACACGCCGACAATCAATCGACGCTTTAAAAACACAACACTTAGATGTCTTAATTATTGGTGGTGGCATTACTGGCGCAGGGGTTGCCCTGCAAGCCAGTGCCGCTAAAATGAAGACAGGGTTAATTGAAATGCAGGATTTCGCAGAGGGCACCTCTTCACGATCAACCAAATTAGTTCATGGTGGTATCCGCTATTTGAAAACGTTTGACGTGGAGGTGGTAGCAGATACAGTGAAAGAACGAGCCGTCGTTCAATCCATTGCGCCACACATCCCTAAAGCGGATCCCATGTTATTGCCGATTTATGATGAGCCAAATGCAACATTTAATCTATTTTCTGTCAAAATAGCAATGGATTTATATGATCAGTTAGCTGATGTA…	0.999416	-0.992245	0.607656	-1.63291	0	63.9327	Diffexp : Ef_V583_BHI_vs_TSB_Planktonic
fail	EF0553	PTS system, IID component	511502	512314	813	forward	ATGAATAATATCGAACAATTAAAATTACGCATTGATACAAAAACTAAACGAAGTGTTTTGTGGAGATGGTTTTTTACAAGCTCAGTTTCTTCTAATTATGAAAAGATGCAAGCGCTAGCATATTGTTATGCAGTATTACCATTTTTAAAAATAGCATATAAAAATAAACCAGAAGCATTACAAAAAGCGGTATTAAATCATTTACAATTTTTTAATACTAATCCTTGGGTGGCACCTTACATTTTAGGTATTAATGTAGCTATGGAAGAGAATGCTGACGAAAACACAGAAGAGGCTGTAACATCTATTAAGACAGGCCTTATGGGCCCGGTAGCTGGTTTGGGTGATAGTTTATTTGTAGTTATTCCTTGGACTATATTTGGTGCTATTGCAGCAAAT…	0.999416	-0.991848	0.65774	-1.50796	0	10.4782	Diffexp : Ef_V583_BHI_vs_TSB_Planktonic
fail	EF0746	penicillin-binding protein, putative	701726	702892	1167	forward	ATGCGTAAACGACATGCAAAGAAAAGACATGGAGGAGTGAATTGGCTTTTTATAGTATGTTTGTTGGTGGTGATTGGTGGTAGTGGTTATTTAATAAAAACGTTCTTTTTCACTAGAGATTCACAAGTTAGTCAAGAATCGAAAGTGGTCTTGGAAGAAGATCGCCGAAGTGATAATTATGCGAATTTAACGAAAGAAATAGTTGCACCAGATAGTGGCGAACTTGATCAAAAAATTCAAGAAACAAATTATATTGGTTCGGCTTTGATCATTAAAGATGATCAGGTTTTAGTAAATAAAGGATATGGCTTTGCCAATTTTGAAAAGCAACAAGCCAACACGCCAAACACAAGGTTTCAGATTGGCTCAATTCAAAAATCTTTTACCACAACCTTGATC…	0.999416	-0.991795	0.652567	-1.51984	0	260.599	Diffexp : Ef_V583_BHI_vs_TSB_Planktonic
fail	EF0361	chitinase, family 2	329192	330238	1047	reverse	ATGAAGCTAAAAAAAATAATTCCTGCTTTTCCCCTTCTTTCAACCGTTGCAGTTGGCTTGTGGTTAACGCCTACTCAAGCTTCTGCAGATGCTGCGGATACGATGGTAGATATCTCTGGCAAAAAAGTGTTGGTTGGATATTGGCATAACTGGGCCTCAAAAGGACGCGATGGTTACAAACAAGGAACATCAGCATCACTAAACCTTTCAGAAGTAAATCAAGCCTACAATGTCGTACCGGTTTCCTTCATGAAAAGCGATGGCACGACACGGATTCCTACGTTCAAGCCTTATAACCAAACGGACACTGCCTTCCGACAAGAAGTCGCACAATTAAATAGTCAAGGTCGCGCAGTTTTATTGGCACTTGGTGGAGCAGATGCACATATTCAATTAGTC…	0.999416	-0.991491	0.625908	-1.58408	0	126.637	Diffexp : Ef_V583_BHI_vs_TSB_Planktonic
fail	EF2579	diaminopropionate ammonia-lyase, putative	2493913	2495076	1164	reverse	ATGCCGAAGACGGAGGATAAGTACTTACCTCTGATGTCTAAAGAAAAAATTGAGAAAGCTTTGGCTTTTCACAAAAGTTTTCCACAGTATTCAGAAACACCATTAGCAGAATTGAATCATATGGCCGCGTATCTGGGGTTAAATGATTTCTTTGTTAAAGATGAATCTTATCGCTTTGGTTTAAATGCTTTTAAAGTATTAGGTGGTTCGTTTGCCATGGCTAACTATATTGCCGAAAAATTAAAGAAAGATGTTTCGGAACTAACATATGATGAATTAACTTCTGATCAATTACGATCAGCTTTTGGACAAGCTACGTTTTTTACAGCAACTGATGGTAACCATGGACGAGGAGTCGCTTGGGCTGCGAATAAATTAGGCCAAAAATCAGTTGTACTC…	0.999416	-0.99017	0.634038	-1.56169	0	10.1052	Diffexp : Ef_V583_BHI_vs_TSB_Planktonic
fail	EF1654	GTPase of unknown function	1607297	1608148	852	reverse	ATGACCATTCAATGGTTTCCCGGCCATATGGCCAAAGCAAGAAGAGAAGTTTCTGAAAAAATCAAATATGTCGATATTGTATTTGAACTAGTTGATGCGCGGTTACCGCTTTCTTCCCGTAACCCAATGATGGACCAAATTGTCCAACAAAAACCACGATTAGTCCTTTTAAATAAAGGGGACTTAGCAGATAACGACCAAAATAAAAAATGGCAACATTACTTTCAAAAGAAAGGGTACCAAACCCTAGTTATCAATGCCCAACAAAATAAAGGAATCAATAAAATTGTGCCAGCAGCCAAGGAAGCGTTAAAAGAAAAATTGGCTCGTGAACAGGCGAAAGGCTTGAAACCGCGTGCGATTCGCGCCATGTGTATTGGGATCCCCAATGTTGGTAAG…	0.999416	-0.986095	0.56765	-1.73715	0	53.7009	Diffexp : Ef_V583_BHI_vs_TSB_Planktonic
fail	EF2914	transcription elongation factor GreA	2791703	2792182	480	reverse	ATGGTAGAAAAAGTATATCCAATGACTCTTGAAGGAAAAGAAAAATTAGAACAAGAGCTAGAAGAATTAAAAACAATTAAACGTAAAGAAATCGTAGAGCGTATTAAAATCGCTCGTAGCTTTGGGGATCTTTCAGAGAACTCAGAGTATGAATCAGCTAAAGATGAACAAGCTTTCGTTGAAGGACGTATTACAACGTTAGAAAATATGATTCGTTTTGCAGAAATCATCGATAATGATGGCGTGGACCAAGACGAAGTTTCCATCGGTAAAACAGTTACTTTCCAAGAATTGCCTGATGGAGAAGAAGAGGAATACACAATCGTAGGAAGTGCCGAAGCCGATCCATTTTCTGGTAAAATTTCTAACGATTCACCGATTGCGCAAGCCTTAATTGGT…	0.999416	-0.982822	0.611496	-1.60724	0	481.32	Diffexp : Ef_V583_BHI_vs_TSB_Planktonic
fail	EF1880	hypothetical protein	1826796	1827524	729	forward	ATGCAAAACTTAATAACAATGGCAAGTGGAACACTTAACGAAGTTTACTCGGGAACTGAGATTGCAACTTTATTTGCTGAATATGGAGCAGAATTTAACTCTTCTGTTCCCTTTATTTCGACTCCCTTTCCGAACTTTACTTCTAAGGCTACCGCGATTCAAAATAATTTACAATCTTTCACAGAAGAACAGCAATTTAAAATTATAAAAGAGCTTTGTGAAAGTGTGCTTGCTCAAAATCCAGCAAATAAAGACGTTGCTAAGATTTTAAAACTGTTACTAAAAAATTATGGTTCAGTTTATTCTAATGATAAAATAGATAGAAATATCATCAATGAAACTAACACTTGGTTGACTGCTTCCTCAAGAGCAAAAGAAGAATTTGAAAAAGCCATACAG…	0.999416	-0.980809	0.663674	-1.47785	0	6.45739	Diffexp : Ef_V583_BHI_vs_TSB_Planktonic
fail	EF2888	conserved hypothetical protein	2764555	2764785	231	reverse	ATGAAACATTCACAACTTGTGGCGATTATTAAGAGACTGGAAGCAATGATCGAAGCAGCAGATAATGAAGTACAAGTACGCCGCTTTGAACGTGAAGGCGTAGAGAAATGTATTGTAAGTTTTGATAAATCAACAGAAACATTTGAATTAACAGAATCTGATACGCACCAAAGCTATCAATTCGATAACATCGATATTGTAGCAATGGAAATTTACGACTTAATTCAATAA	0.999416	-0.979756	0.543014	-1.80429	0	825.352	Diffexp : Ef_V583_BHI_vs_TSB_Planktonic
fail	EF1395	molybdenum cofactor biosynthesis family protein	1373974	1374456	483	forward	TTGTTTAAAGTTGGCATTGTAACATTAAGTGATCGTTGCTTTCAAGGACTTGCTGTCGACCAATCGGGGCCCTTGATTCGTGAACAGTTACCTGCGCTCTACCAGGTAACCAAACAAACCATTTTACCAGATGAAGAAAATCAATTAGTAGAGCTATTGCAAGAGTGGTCTAAGACCTGTGATTTGATTTTAACGACAGGCGGCACAGGGTTGAGTGAACGGGATCGGACCCCAGAAGCTACCTTACGTGTAGCAGAGCGAATCATTCCTGGGATCAGTGAGGGCTTGCGTCAACTTAGCTTGGAAAAAACACCATTTGCTATGTTAAGTCGAGGCGTTTCTGTTCAAAGAGGACGCACGCTCATTGTTAATTTGCCTGGTAGCCCGAAAAGTGTAACA…	NA	-0.978761	0.679367	-1.4407	0	9.24727	Diffexp : Ef_V583_BHI_vs_TSB_Planktonic
fail	EF1647	heat shock protein HslV	1599494	1600042	549	reverse	ATGGTTGAATCACAATTTCACTCTACAACAATTTGTGCAGTTGAAAAAGATGGAAAATTTGCAATGGCTGGTGACGGCCAAGTAACAATGGGCGAATCTGTCGTTATGAAAGGTACGGCCAAAAAAGTGCGCCGTATTTACAATGATGAAGTCGTTGTCGGTTTTGCAGGAAGTGTGGCAGATGCCTTTACATTAGAAGAAAAGTTTGAAGGAAAATTAAATGAATACAACGGAAACTTAACGAGAGCTGCGGTTGAGTTAGCCCAAGAGTGGCGTACACAACAGTCTATGCAAAAATTAGAAGCTATGCTGATTGTGATGAATAAGGAAGAAATGCTCTTAGTTTCAGGAACTGGGGAAGTCATCACACCAGACGATGGTATTTTAGCAATTGGTTCA…	NA	-0.974386	0.618026	-1.57661	0	519.313	Diffexp : Ef_V583_BHI_vs_TSB_Planktonic
fail	EF1239	conserved hypothetical protein	1207369	1210644	3276	forward	ATGCAGATAAAGAAGCTTAAGCAAGCAGACACAGTTGCTACATTTCTAGAGACAGGTGATTTAAAAGAATTGAATAGCTGTGGCATGATGATTAATCAATTAGAAGGTAATCCTTTAGACGGCAGTATGAACCAACTCTATTTGCGGATAATTACAGGGGACACAATTAATTATCGACCAATGATTGGTTCCAACAGTCAAAGTGATTTTTATCTTTCAGATAATCAATTGACATGGCGGGGTGAATTTGAAGCGGTTCGTTACCAAGTTGACTTTCGTTTGGGGCCAAGCAATCAATGGTTCTGGCGGGTTAATGTCACTGGAACTGGCTTAGTAGATATTGTTTATGGTCAAGATATTGGCTTAGCGACAAAAGGAGCCGTTCAGTCAAATGAAGCG…	0.999416	-0.972626	0.56812	-1.71201	0	122.736	Diffexp : Ef_V583_BHI_vs_TSB_Planktonic
fail	EF0533	hypothetical protein	491990	492655	666	forward	ATGCTTGATGACCTTCCTGGAGTAGCTGATAATGCTAAAAAAATATTGTTTGATATGAAATGTACTACTGTAATAGACGATTGTAATGTTCATTTACGAGATGTACTTAATTTATTAGAAGATGAAATGCACAGCTTTAGATTATCTTCTATTGAAGCTAATGATTTAGATAAACTATATGATACTTTTTATTACTATGGAAAAAAAGAACAATTAATAGAATTTCTGCTTGACCAGATGACTAATGCGATAAATTTTAAACAAGCTGATAAGGATTTTCTTATTTATTCATGGCTTGTAGAAAAACTTACTGAAGAACAAATATGCGAAATGCTCGCGAGAATTAATGAAAATACCCAATACCATTGGAATAACAACCTTAATTCATTTGTTGATGAG…	0.999416	-0.971087	0.66924	-1.45103	0	3.85789	Diffexp : Ef_V583_BHI_vs_TSB_Planktonic
fail	EF2713	cell wall surface anchor family protein	2627546	2628313	768	forward	GTGGAAAAGTCAACAGTTACTTCTTTAACTCAAGAAACTTCAGCAACAACAATTAATGCTTCAACTGATTCAACAGCACTTACAGCTGAAAGCGAGGAACTTCCATCGCTTCGTCAAACACTTCTTAATTACGTAGGTATGTATGGTTTAACAGAAACCTTGATAAATCGTTTATCTGATGACGAACTGGACTACGCAAAAAAAGTTTCGTTTCATTTTGTAAACCAAGACATCAGTGGAACAGCGAGAATGATTACTAAATTATATGGTGAGAAACCTATCCCGGAGGACTCCTACTCTACAGATTACTCAACATTAACGATTGATGACTTAAAAAATTATTTACCTCAAATTCGACTTTCGTTAATTTATGTATATGATTTAAATAGTGATGTTGTA…	0.999416	-0.964023	0.642969	-1.49933	0	527.882	Diffexp : Ef_V583_BHI_vs_TSB_Planktonic
fail	EF1498	V-type ATPase, subunit A	1452199	1453986	1788	forward	ATGAGCGTGCAAATTGGAAAAATTGTCAAAGTTTCAGGTCCTTTGATTTTAGCTGAAAACATGTCAGATGCTAGTATCCAAGACATTTGTCATGTAGGAGATTTAGGCGTTATCGGAGAGATTATTGAAATGCGAGGCGACGTCGCTTCGATTCAAGTATATGAAGAAACAACAGGCATTGGACCAGGAGAACCAGTTATTTCAACAGGAGAACCATTATCTGTTGAATTAGCCCCAGGTTTAATTGCCGAAATGTTTGATGGTATTCAACGACCATTGGATACATTTCAAGAAGTAACCCACAGTAACTTTTTAGGCCGTGGCGTTAAAATTGATGCGTTAGATCGTGAGAAAAAATGGACGTTTGAACCAACTGTGGCAGTTGGTGAAGAAGTGTCG…	0.999416	-0.963828	0.644643	-1.49514	0	3638.85	Diffexp : Ef_V583_BHI_vs_TSB_Planktonic
fail	EF0959	hypothetical protein	923425	923559	135	forward	TTGCTTTTTAATTTTTGGATAATTTCGGCTTATTTCCGAAGGAGTTGGTTCTGTTCCCGCCGTTTATCAGGTTTTGCGCGTGAAGCAAAAATCCAAAGTGATTTTTGTCCCACTCACAGACCTAATAACATGTAA	0.999416	-0.960377	0.658154	-1.4592	0	10.4334	Diffexp : Ef_V583_BHI_vs_TSB_Planktonic
fail	EF0147	hypothetical protein	146035	146175	141	forward	TTGAAAAATAAAAAAATAGCCAACCAAAATGGTTGGCTGATTGTATTAAAGGCAGAAGAATCTACCAAATTTAGGAGCCAACCAGTTTCCGCTGGTCAACAAAAAATAAATGGATTGTCTCGGATGGAGACACTTAAATAG	0.999416	-0.955587	0.614447	-1.5552	0	29.8848	Diffexp : Ef_V583_BHI_vs_TSB_Planktonic
fail	EF0708	conserved hypothetical protein	662251	662442	192	forward	ATGGCTGAAAATCCTTTTGTAGAAAAAATTGCTTCATTAAAAGCTGGAGAAATCTCTGAATTAATCGTGGAGCAAAATGAATTTTTCCAATTTCGTGATGCTTGGATTTCTTTACCTGACCGCGCGGAAATTGTTGGAGAAGCGGGGTTAAATGGACGAATCATTTATCGTTACCAAAAAGAGGAAGAATAG	0.999416	-0.954839	0.618936	-1.54271	0	87.1283	Diffexp : Ef_V583_BHI_vs_TSB_Planktonic
fail	EF0489	conserved domain protein	455366	456244	879	forward	ATGTATATCTCTTTTGATTTAGAAGCAACACAAGCAGAAAAAATAGCTTTACCAGTCCATCAACGATTTTCGCTTGTTCAAGGTCTTTTGCTACTTGAACAAGCCAATCAAGAAGTTTTGGCCACAAAACAAGGAGGCACGATAGCCTATTTTTTATATACAGGAAAAGAACAAGAACTACCTATTTTAGAAGCGGAACTTTTATTACCGGTCAAACAAAAGGATATGTTAGACGTATTGCTTGAACCAGTCACAAATGATCCAACGCTTGATCCAATAGAAGTAAAAAACTTCTTACAGTTAGTTAATCAATCGTTGCCAAAGAAGCAACGAGCTAAAAGTAACAAAAAAGGTACAGAAAAGAAGGAAACTACTGATACAAAACCAGTGAAGAAAAAG…	0.999416	-0.952262	0.668183	-1.42515	0	5.34219	Diffexp : Ef_V583_BHI_vs_TSB_Planktonic
fail	EF0902	phosphomevalonate kinase	867770	868876	1107	reverse	ATGATTGAAGTTACTACGCCAGGAAAGTTATTTATTGCAGGAGAATATGCCGTTGTTGAACCTGGCCACCCTGCCATTATCGTTGCTGTGGATCAATTCGTAACTGTAACTGTCGAAGAAACAACAGATGAAGGCAGTATTCAATCTGCACAATACAGCTCTTTACCTATTCGTTGGACACGCCGAAATGGTGAGCTTGTATTAGATATTCGCGAAAATCCTTTTCATTATGTTTTAGCGGCGATTCATCTAACTGAAAAATATGCGCAAGAGCAAAACAAAGAATTGTCATTTTATCATTTAAAAGTGACGAGTGAATTAGATAGTTCAAATGGACGAAAATATGGTCTTGGTTCAAGCGGTGCGGTAACCGTTGGAACTGTCAAAGCCTTGAATATT…	0.999416	-0.949862	0.598198	-1.58787	0	281.838	Diffexp : Ef_V583_BHI_vs_TSB_Planktonic
fail	EF0432	transcriptional regulator, AraC family	402362	403234	873	reverse	ATGGATTATTGGGAAAAAGCCGACTACTCTTGGTCAGACGATTCTAAGCGACATATTTTGACACCTAGCAGCAAAAGTCGCACACTTTTTTATTACATACAGGAAATTGGACAGTTTAAAGCCTCGCGCCCTTATTATACGGAGCGGGCACATTTACCATCATACTTAATTAAATTCACGCTAAATGGTACTGGGGAATTACGCTATCGTTATCATACATACAGCTTACAGAGAGGTGATTTATTCTTTATTGACTGTCGGGATTATCAATACTATCAAGCAACCAGCGAAGATCCTTGGGAAATGGACTGGATTCATTTTGAAGGAGGAAATTCTGGTGCTTTTTTCCAAGAATTTATGAAAAATGGTTCACCAGTTTTCTCCACTAATCAGCTTCCA…	0.999416	-0.949861	0.67872	-1.39949	0	4.79249	Diffexp : Ef_V583_BHI_vs_TSB_Planktonic
fail	EF2778	conserved hypothetical protein	2682934	2683464	531	reverse	GTGGAAAAAAATCGAATCCACAGAGTTACGTTACTGGCTTTAATGATTGCGATGGACGTTGTATTATCGCCGTTAATGCGAATTGAGGGAATGGCCCCTATGTCCAGTGTCATGAACATTATTGCCGGAGTTTTATTAGGTCCTCTTTACGGAACGCTCATGGCACTTGTCTGCGGCTTAATCCGTATGACATTCTTAGGTATTCCGCCATTAGCGTTAACAGGTGCCGTTTTTGGCGCGTTTTTTGCTGGTTTATTTTATCAATGGGGACAAAAATTAGGCTGGTCGATGCTAGGGGAAATTTTTGGGACAGGCATCATTGGCTCGTTATTGTCCTATCCTGTAATGGTTTGGTTTACTGGCAGTAAGCAGAATTTTTATTGGTTCATTTATACACCA…	0.999416	-0.94547	0.631137	-1.49804	0	10.3452	Diffexp : Ef_V583_BHI_vs_TSB_Planktonic
fail	EF2470	HD domain protein	2391365	2391880	516	reverse	GTGGCACCCAATTATATGACAGAAAAATGGCGTGAAGACGAAGAATATCTTTCTTATGTAGAAGATTTATTAGCAACCGAAGAAGTCCAAAAATTAGCAGAATACACACAACATATGCATTCAACTCGTTTAGAACATTCAATTAGTGTTTCCTATCATAGCTATAAATTAGCAAAGCGTTGGAACGGCAATGCTCGTGCAACAGCTCGTGCTGGTTTATTGCATGATTTGTTTTACTATGATTGGCGCACAACAAAGTTTGACGAAGGCTCTCATGCCTATGTTCATCCACGAATTGCAGCCAAAAATGCTGAAAAAATTACAGAGTTGTCTGATTTAGAACGAGACATTATTATTAAACATATGTGGGGCGCAACTATTGCACCACCAAAATACAAA…	0.999416	-0.943299	0.608746	-1.54958	0	2351.29	Diffexp : Ef_V583_BHI_vs_TSB_Planktonic
fail	EF0114	glycosyl hydrolase, family 20	117533	120040	2508	forward	ATGAACGGAGTGCAGAAAGGAATGGTGTTCAAAGTGGGGAACAATTTATCGACAAGAAAAGGAGAAAACAGAGAAACAATTGTCAGTTGGCTGGGTCTTTCGTTATTGGTTGGCTTGGCGTTTATCTTATTTAGTCTGTTTCATCAACCAATGATCAGCCAAGCCAATGAGCCGACCCAAGAGAAACATTTTATGGTTTATTATCGGGCTTGGCGTGACAAAACGATGCAAGGAGTTAATACAACATTGCCAGATGAAAATTGGCTAACGATGCACGATATTCCTTATGGTATTGACATTGTGAATGTCTTTAGTTATGTGCCAAAAGGACAAGAAGCACTTGCACAGCCATTTTATGATACGTTAAAAAATGAGTATGCGCCAGCACTGCATGCACGA…	0.999416	-0.939086	0.634027	-1.48114	0	115.52	Diffexp : Ef_V583_BHI_vs_TSB_Planktonic
fail	EF1499	V-type ATPase, subunit B	1453979	1455355	1377	forward	ATGATTAAAGAATATCGTACAATCAATGAAGTCGTTGGTCCTCTGATGATTGTTGAAAAAGTGGCAGGCGTAAAGTACGAAGAATTAATTGAAGTACGCATGCAAAATGGCGAAATTCGCCAAGGGCAAGTTTTAGAAATCAATGGAGATAAAGCGATGGTCCAAATTTTTGAAGGAACGAGTAACATCAATATTCGTGATTCAAAAGTTCGCTTTCTGGGACATCCTTTAGAATTAGGGGTTTCGCCAGATATGATGGGGCGCGTTTTTGACGGCTTAGGTCGCTTAAAAGATAATGGACCAGAATTATTACCTGAGAAAAAATTAGATATTAACGGCGAAGTTATCAATCCAGTTGCTCGTGATTATCCCGATGAGTTCATCCAAACAGGGATTTCA…	0.999416	-0.93847	0.637882	-1.47123	0	3131.97	Diffexp : Ef_V583_BHI_vs_TSB_Planktonic
fail	EF1813	sulfatase domain protein	1755962	1758022	2061	reverse	ATGAAAAAAATAAATAACCGATTAGGACTCTTTTTATTTTTTGTTTTACTCTTTTGGGCAAAAACGATTCTGGCGTATTACCTAGATTTCTCATTGGGTGTTAAGGGCAGTCTCCAGCGAGAAATTTTATGGTTCAATCCAGTTGCTACTACGCTGTTATTATTTGGTTTTAGTTTGTATTTTAAAAAGCATAAAACATTTATGCTTAGCTTAACTCTTTTAAATGTTTTAAATACATTAATTTTATATTTGAATATTATTTTTTATCGTGAATTCACTGACTTTATTACCATCCAATCTGTTTTTGGCTTTTCAAAAGTTTCAGAAGGAATTTCTGGTGATTTACTTGCCTTAATGAGGGTCCACGATGTCTTTTATTGGCTAGATACTTTAGTGCTG…	0.999416	-0.937244	0.58866	-1.59216	0	32.6555	Diffexp : Ef_V583_BHI_vs_TSB_Planktonic
fail	EF1646	heat shock protein HslVU, ATPase subunit HslU	1598076	1599479	1404	reverse	ATGAATGAATTAAACAAAACACCAAAAGAAATAGTCAAAGAACTAGATCAATATATTGTTGGACAGCAAGCTGCCAAAAAATCAGTGGCGGTAGCTTTACGTAACCGCTATCGTCGCTTGCAATTAGAAGAAAATATGCAACAAGATATTACGCCTAAAAACTTACTAATGATTGGACCAACAGGTGTTGGTAAAACTGAGATTGCTCGTCGTCTCGCAAAAATTGTCAATGCGCCTTTTGTAAAAGTTGAAGCAACCAAATTTACAGAAGTAGGCTATGTTGGTCGGGATGTCGAATCAATGGTGCGGGATTTAGTAGAAAATGCGATCCAAATTGTTGAAAAACAACAATACAGTCGCGTGTATGCGCAAGCATTAAAAAAGGCCAATCAACGTTTA…	NA	-0.934105	0.606077	-1.54123	0	959.14	Diffexp : Ef_V583_BHI_vs_TSB_Planktonic
fail	EF2987	conserved hypothetical protein	2860870	2862036	1167	reverse	ATGAAAAAGTCAGGCCAGAAGAAGCGAAATAAAAAAGTGTGGTTCGGTATTGGTGCCGCAGTGGTCGTCGTCGGATTTATCGGAGCAAAAACAGTTTTTTCTTCAAAAGAAGTTGAACCTGAATACACAACGTATACCATTACAGAAATGGCCTCATTAAAATTAGATGGTCAAGTGAGTTTTCTAGATACTCGGGATATTTTCTTTGATCCTTCTTTAGGAAAAATTGCCGAAATAAATGTTGAAAATGGTAAAGAAGTCAAGAAAGATAGTCCATTGTTAACGTACAATAACTCAGACATCCAAGCCACAGAAACAGAACAAGCGAATGCTGTTAATCGGAACAATCTTCAAGTTCAACAAGCACAAGAGAACGTTAACTTAGCCACTCAAAAATAC…	0.999416	-0.933983	0.554507	-1.68435	0	37.7265	Diffexp : Ef_V583_BHI_vs_TSB_Planktonic
fail	EF1302	transcriptional regulator, putative	1266226	1267113	888	reverse	ATGGAACTATTTCGTTTACATTATTTTTTAGAGTTATGCAAAGTGAAACAATTTACTAAAGCAGCCGAAAATTTAGCAATTTCTCAAGCTGCATTAAGTAAGCAAATAAAAATTCTTGAAGCAACGTTAGGCGCGGAACTTTTTAATCGCCAAGGCCAAACTACCACCTTAACGCCAGCTGGATTAATTTTAGAAAAATATTGTTGGCGCATCACCAATGAGTTGGTCTCAATTGAAGAAGAGCTAAAAGAAATTAATCATTCTTCCAACCATATTTATGTGGCCACTTATCTCTGTGATTTAGAATATAAATTGAATGACTTACTAATGACAACATTAACGGATCGTTCATCCAACTTACAAGTCCACACTATTATTACAGAAAATATTCTTCAATCC…	0.999416	-0.931133	0.615348	-1.51318	0	52.4541	Diffexp : Ef_V583_BHI_vs_TSB_Planktonic
fail	EF1358	glycerol dehydrogenase, putative	1333423	1334562	1140	forward	ATGAGAAAAGCATTGATTTTACCAACGAAATATGTTCAAGGGGAAGATGAATTACTAAACTTAGGTTACTTCGTTTCAACTTTTGGAAAAAAAGCGTTACTAATTGCAAATCCTGCTGACGTTGATCGTGTACGTCCACAATTGGAAGAAACAGCGAAAAAGTTTGACATTACCTTCGTAGAGGGTGGCTTTAGTGGAGAAGTAACGCGTGAAGAAACAAAGCGCTTGCAAAACGTTGGACAAAAAGAACAAGCAGACTGTATCATTGGTTTAGGTGGCGGTAAAGCAATCGATGCTTCAAAAGTCGTAGCAGAAGGTGAAAACTTAATTATTGTACCAACGATTGCGGCTCAAGATGCACCAACTTCGCATTCAGCTGTACTATATCATGAAGATGGC…	NA	-0.927132	0.595022	-1.55815	0	812.069	Diffexp : Ef_V583_BHI_vs_TSB_Planktonic
fail	EF2436	glucokinase regulator-related protein	2355366	2356256	891	reverse	ATGAATTTAGAAAACTTAACAACTGAACGTAGAAATGAAAATACAATGGGCTTAGATGAGATGAGTGTCAAAGAAGCTTTACAAAAAATGAATCAAGAAGACCAAAAAGTTGCAATGGCAGTGGGTCAAGAATTAGCAGCCATTGAACCAGTGGTAGAAGCCATCATCAAAAGCTTCAATCAAGGCGGCCGCTTGATCTACATGGGCGCTGGTACGAGTGGTCGGTTAGGTGTCTTAGATGCAGCCGAATGCGTACCAACTTTTGGCGTCGAGCCAGAGATGGTTCAAGGCCTCATCGCTGGTGGTCAAAAAGCAATGACTGTCGCAGTAGAGGGTGCCGAAGATTCAAAAGAACTAGGTCGTCAAGATTTAGTTGATCTAAAATTATCAGCAAATGAC…	0.999416	-0.924025	0.594416	-1.55451	0	18.8092	Diffexp : Ef_V583_BHI_vs_TSB_Planktonic
fail	EF1658	branched-chain alpha-keto acid, E2 component, dihydrolipoamide acetyltransferase	1611637	1612935	1299	reverse	ATGGCCACAAAAGAAATCAAAATGCCTCATCTAGGCGAAAGTGTCACAGAGGCAGCCATTGTCCAATGGTTAGTTAAACCAGGAGATTCAGTGAAACGCTATGATCCCTTAATGGAAGTCGTTTCTGATAAAGTCACCACGGAAGTCCCATCAGATTTTGATGGTGTAGTAAAAGAATTTCTGATTTCTCTAGATACAGATGTGCCCATCGGAACAGCGGTGATGACGTTAGAGACAGAAGAAACAACAGAAGAAACAGAAGTAGCTACTTTAGCACCAGTGAAAGAAGCAAGTGCGGAACAAGCGCAAGAACATGAAACGGCTGAAACAACAAGCACTGCGACGTCCCATCAAAAAAATAATGGTCGTTATTCCCCAGCAGTCCTTAAAATTGCCCAA…	0.999416	-0.91798	0.678692	-1.35257	0	22.5872	Diffexp : Ef_V583_BHI_vs_TSB_Planktonic
fail	EF1927	glycerol uptake facilitator protein	1868647	1869351	705	reverse	ATGACACAATTATTCGGTGAATTTTTCGGAACGATGATTTTAGTTTTACTAGGGGATGGCGTCTGTGCCGCAGTTAACTTGAAGAAAAGCAAAGCCTTTGCTTCTGGTTGGGTCGTTATTGCTTTAGGTTGGGGCGCTGCTGTTACATTAGCTGTTTACATGTCTGGGTATATGAGTCCAGCGCATTTAAATCCTGCTGTAACAGTTGCGATGGCAATTACTGGAAACTTTGAATGGGGCATGGTTTTACCTTATATCGTAGCTCAAGTCCTAGGCGGTTTTATTGGTGGTTTAGTTGTCTGGTTAGCTTATTTACCCCATTGGAACATTACAGAAGACAAAGGTGCTATTTTAGGAACCTTCGCCACTGGTCCAGCTGTCCGTAACTATCCAGCCAAT…	0.999416	-0.91722	0.619546	-1.48047	0	17.8123	Diffexp : Ef_V583_BHI_vs_TSB_Planktonic
fail	EF2621	conserved hypothetical protein	2535030	2535305	276	reverse	ATGCAAATTAAAGAAGAAAACAATCGTTTTGCTCTATATAACGATGAAAACCAAGAAATTGGTGAAATGACTTGGTCAGATGCTGGCGAAAGCATGATGATTATTGATCATACGTTTGTTGATCCAACTTATCGTGGACAAAAATTAGCTGAAAAACTTGTTTTAGCCGGTGTTGAAAAAGCGAGAAAAGAGCATAAAAAAATTATTCCGCTATGTCCATTTGCCAAAAAAGAATTTGATACTAAACCTGAATACGGAGACGTATTGAGAAAATAA	0.999416	-0.915303	0.647339	-1.41395	0	340.102	Diffexp : Ef_V583_BHI_vs_TSB_Planktonic
fail	EF1131	L-ribulose-5-phosphate 4-epimerase	1103478	1104188	711	forward	ATGAACAATAAAGCGATCATCCAAGCAATGAAACAACGTGTTTATGAAGCGAATCTGGCTTTGCCAAAACTGGGCTTAGTCAAATTAACGTGGGGCAATGTTAGTGAAATCAATCGGTCATTAGGGATTATCGTAATTAAACCAAGCGGCGTCAAGTATCAAGAAATGACCAAGGAACAGATGGTAGTGACTGATTTAAAGGGACAACTATTGGAAACCAATGCATTAAAGCCGTCTTCTGATTTACCCACGCATCTTTATCTTTATCAAAAAATGCCAGAAATTGGAGCGATTGCGCACACGCACTCCCTGAATAGTGTTACGTGGGCTCAAGCAGGGCGAGCCTTACCTCCTTACGGTACCACCCATGCGGATGCTTTTTATGGCGCTGTACCTTGC…	0.999416	-0.914077	0.628975	-1.45328	0	11.652	Diffexp : Ef_V583_BHI_vs_TSB_Planktonic
fail	EF0452	AMP-binding family protein	421500	423026	1527	reverse	TTGACACACTTACTTGATTATCAACCATTAAACCTCTATACAAACTATCAAGAAGCCGCAGAAAAAACACCAACTGTTCCAATTATTTTTGATGAATCTTTGCCTGCTTTTCCTGCACTTGGCTTAGAAACAACTTATGGTGAAAGCCATCAAGAAATTTTGAAACGGGCATATCAATTAGCCACTTTAGGTGTAAAAAAAGGCGACAAAATTATTATTTATAAAAGTCCTAAATTCGACACGTATTTACTAGCTGTTGCAGCCTCATATCTAGCAGCCGTTCCTGTAATGGTTTCATACCATTTACCTTTTGAAACAATTGAAGTATTCGTTGATCGTTTAGAAGATCCTTATATTTTATTTGATGATGTGACTGCTGAAAAAGTTCAAGCTGTTCGT…	0.999416	-0.912327	0.561907	-1.62363	0	170.429	Diffexp : Ef_V583_BHI_vs_TSB_Planktonic
fail	EF0362	chitin binding protein, putative	330281	330865	585	reverse	GTGAAAAAGAGTTTATTAACAATCGTCCTGGCTTTTAGTTTTGTTTTAGGTGGCGCTGCATTGGCCCCTACTGTTTCGGAGGCTCATGGTTACGTAGCAAGTCCTGGAAGTCGTGCTTTCTTTGGTAGTTCTGCTGGTGGTAACTTAAATACAAATGTTGGTCGTGCACAATGGGAACCTCAAAGTATCGAAGCGCCCAAAAATACGTTTATTACTGGTAAATTAGCCAGTGCAGGTGTCTCAGGTTTTGAACCTTTGGATGAACAAACAGCTACTCGTTGGCACAAAACAAACATTACAACAGGTCCCCTTGACATCACTTGGAACTTAACTGCCCAACATAGAACTGCTTCTTGGGATTACTATATTACTAAAAATGGCTGGAATCCCAATCAACCA…	0.999416	-0.912216	0.66016	-1.38181	0	29.5674	Diffexp : Ef_V583_BHI_vs_TSB_Planktonic
fail	EF0271	glycosyl hydrolase, family 1	258775	260205	1431	forward	ATGGCATTTAGAAAAGACTTTTTATGGGGTGGCGCAACAGCAGCCAATCAATGTGAAGGTGGCTATAACGAAGGCGGACGTGGTTTGGCAAACGTCGATTTAGCGCCAACTGGTCCAGATCGTTTTCCAGTAATCACTGGTGAAAAGAAAATGTTTAACTTTGATGAGGAACATTTCTATCCTGCACAAGAGGCGATTGATATGTATCATCGCTATAAAGAAGATATCGCCTTGTTTGGTGAAATGGGTTTTAAAACATACCGTTTATCCATTGCTTGGAGTCGAATTTTTCCAATGGGAGATGAAACAGAGCCGAATGAAGAAGGCTTGAAGTTCTATGAAGACTTATTCAAAGAATGTCATAAATATGGGATTGAGCCACTAGTAACGATTACACAC…	0.999416	-0.910179	0.546048	-1.66685	0	76.4053	Diffexp : Ef_V583_BHI_vs_TSB_Planktonic
fail	EF2747	D-alanyl carrier protein	2655579	2655815	237	reverse	ATGAACATTCAAGAAACAGTATTAAACATTTTAGAAGATATTACAGGAACAGACGAAGTTGTGAACAATCAAGACATTCAATTATTTGAAGAAGGATTATTGGACTCTTTAGCGACGGTTCAATTATTAGTAGAAATTGAAGGACAATTAGGAATCCAAGTTCCTGTATCAGACTTTGACCGTGAAGTATGGGGAACACCAAAACAAATCATTCAACAAGTGGAAGCTTTACAATAA	0.999416	-0.9064	0.560382	-1.61747	0	77.1512	Diffexp : Ef_V583_BHI_vs_TSB_Planktonic
fail	EF0797	conserved domain protein	756975	758000	1026	reverse	ATGAAAAAAACAACAGGGATTCTCTTATCCATTGCTGTCTTAGCGATGCTAATTGGTGGATCTGGCGCCGTCTATTATTACAAGCAAGCGGAAAAATCAGTCACACCGCTAAAAGAAAGTTATACACTAAAAAATAAACAAGCAGGCGAAGAACTTCACTTATCCTTAAAAGGCAAAGGACCTTATACCATTTATAAAACTGATAGTAACAAAATGGGGTTACGATCACCGAATAATGCCTTTTATTCAAAAGCTGAAGGCACCTTAGATGTCAAAGAAGAAAAAAATAAAATAACAGCAACCATCAATACCACTCGTACACAAAACCAATCCGAATTGTCATTCTTTAATATTGGTATTTTTAGTGACTTCACACCGAACGTGAGTGTCCAGATTCCT…	0.999416	-0.906053	0.607384	-1.49173	0	206.125	Diffexp : Ef_V583_BHI_vs_TSB_Planktonic
fail	EF1025	CBS domain protein	983760	984389	630	forward	ATGAAATTAAGTAAACGACAAGAGCAAATTATCGCTGTTGTAAAAGAGCATCAGCCAGTTAGTGGTGAACGCATTTCGGACATACTAGCCGTTTCACGTGCGACATTGCGTTCTGATTTGTCTTTTTTAACACTTTCAGGAATTTTAAAAGCAAGTCCGAAAGTTGGTTATACTTACGAAAGTGATAATATGGAGGCTTTTTTCTTTTTTGATGTTTTTCAAACAAAAGTTCAGGAGATCATGAGTCCACCATTGATGGTTGCCCAAGACACCTCAATTCGAGATGCGATTACCAACTTGTTTATGTATGATGTCGGTTCTCTTTATGTCATGGATGAAGCAAAAGAATTATTAGGGGTTTTGTCACGAAAAGATTTATTACGGGCCTCTTTAAATACA…	0.999416	-0.901937	0.606379	-1.48742	0	35.868	Diffexp : Ef_V583_BHI_vs_TSB_Planktonic
fail	EF2645	conserved domain protein	2557147	2558160	1014	reverse	ATGTTAAAATTAGACAAAATCCAAGCAAATAAAATTGTTGAAAAGTTGATGGCAGATATTCCTTATAACATCAATATTATGGATGAACGAGGAAAAATTATTGCGAGTGGAGATTCTGCTCGAATTGGGGAGCGCCATCGTGGTGCAGAAAGAGCCATCAATGAACGAAAAAATATTGAAATTTATAAAGATACTTCTTTAGAGAAAAAAGGCACCAATGAACCGATTATTTTGAATAATCACATTTTAGGTGTCGTAGGCATTTCAGGAGAACCAGACGAGGTGCGCAAATTTACCAAGCTTGTGCGCTCGATTGTTCTTTTACTGACAGAAGAATTAAATACACAACAAGAACGCGAAAAAAAGAAGAAACAAAAAAATCAGTTTATCCAGCACTTA…	0.999416	-0.901543	0.595185	-1.51473	0	46.9324	Diffexp : Ef_V583_BHI_vs_TSB_Planktonic
fail	EF1534	peptidyl-prolyl cis-trans isomerase, cyclophilin-type	1488775	1489524	750	reverse	ATGAAACATAAGAAAATGCTTGCTGTTGCTTCAGTTGCAGCATTCACCTTGCTTTTAGCAGGCTGTAACACAACCAATAATAAAGGCACGACCGCAACGAGTGATTCTGTCGCTAAATCCAGTGAAAGCAAAACAAAGGATTCGGTCGACTTAAATTCACTAGATTTACCACAACTAGATGACAAAGTTGCCGAAGATCAAGACTTAGTCCAAATGGTTACTTCAATGGGAAATATTGAAATCAAACTATTTCCTAAACAGGCTCCAAAAACTGTCGAGAACTTTATGAAACATGCCAAAGATGGCTATTATGATGGCTTGACTTTCCACCGCGTCATCAATAACTTTATGATCCAAGGTGGCGATCCTAGCGGTGATGGAACTGGCGGAAACAGCATC…	0.999416	-0.90036	0.598256	-1.50497	0	626.874	Diffexp : Ef_V583_BHI_vs_TSB_Planktonic
fail	EF3289	DNA-binding response regulator	3170711	3171400	690	forward	ATGAAAATTTTAGTTGCAGATGATGATAAAGAAATTGTAGAACTATTGAGTATTTATATTCATAATGAAGGATACGAAGTCGTGAAAGCTTATGATGGAAAAGAAGCGTTATCCAAATTGCACACAACACCAGATATCGATTTATTAATCTTGGACATTATGATGCCAATCATGGATGGAATGGAAGTAGTGAAAGAACTTCGAAAAGAATCGCAAATTCCAATTATTATGTTAACAGCAAAAACAACCGATATGGATAAAATCAAAGGCTTAGTTGCTGGTGCAGACGATTATGTCACCAAGCCTTTTAATCCTTTAGAAGTAATGGCTCGGGTAAAGTCTATTTTACGTAGAAGCCAAATGCAATTAACCAAAGAAGAACCCGATGAATTAGAAGTC…	0.999416	-0.900273	0.59607	-1.51035	0	311.968	Diffexp : Ef_V583_BHI_vs_TSB_Planktonic
fail	EF1662	butyrate kinase	1616385	1617467	1083	reverse	ATGGAAACAGTATTGGTTATTAATCCTGGCTCGACCTCCACGAAGTTAGCGCTTTTTGCTAATCATGATTGCTTGGCAGAAGAAACGCTTAGACATAGCGTCCAAGAATTGGCACCTTTTGAAAATGTTGTCAGTCAAACATCATTTCGAAAACAAATGATCGCGGAATTTTTAGAAACACATAACATCATACAATTAGCCGCTGTTGTAGGGCGTGGTGGTTTGCTTAAGCCTATTCCTGGCGGTACGTATCTTGTCGACCAACAAATGCTAGAAGACTTGCGGACAGAACGCTTTAATACCCATGCTTCAAATTTAGGGGCGATTTTAGCTAATGAGTTTGCAGAAAAATATCACGTGCCAGCCTTTATTGTCGATCCTGTTGTTGTAGATGAGCTA…	0.999416	-0.899786	0.664337	-1.35441	0	22.3149	Diffexp : Ef_V583_BHI_vs_TSB_Planktonic
fail	EF1340	pheromone cAM373 precursor lipoprotein	1309986	1310486	501	reverse	ATGTTAAAAAAACCATTTTTACTATTTTTTTCACTTTTAGGAGCTATTTTTATTTTAGCTAGTTGTGGCATAGGAAAAGATGCTGTCACAGATACTAAGTACAAAGTTAGTTTGCAGCAAGCTGCTGAAATCTATGAAAAAGAAGCTGGCAACAGCAAACCATTAGTAAATGTCCAATTTGATACAGAACCAGCAAGTGACTACAGCTATATCTTTACTAACGATACAGAAACACTTTACGTGAATCCTGAAACAGGAAAAGTCACCAAAAATACTGAAGCAAATCAACTTGGCGAAAACGAGACAGCCTTTTCAGCTGCTGAAGTCAAAGAATTAGGCGCTGTTAACGACGTTTTAGCCAAAGCAAAAAAAGAAGTTGGAGGACTTTCTCCACGTATT…	0.999416	-0.899738	0.571439	-1.57451	0	257.207	Diffexp : Ef_V583_BHI_vs_TSB_Planktonic
fail	EF0386	carbamate kinase	356740	357678	939	forward	ATGAGTTTAAACGTAATTGCCCTAGGTGGGAATGCTATTTTAGATACGGATCCAACAGATGAAGGCCAAAAAGCCGTCGTTAATCACGCGGCCAAATATATTGCAGAATTTGTTGCTAAAGGGGAACAAGTCATTGTCTGTCACGGAAACGGACCACAAGTAGGGAATTTGCTTTTACAACAAAAAGCAGGCGAAAGTGAAAAAAATCCAGCGTTGAAATTGGATACTTGTGTTGCGATGACACAAGGAAGCATCGGTTACTGGTTACAAAATGCTTTAACTAATGAGTTTGAAAAACGTAACATTGCTAAACCAGTTATCTCTGTAGTTACGCAAGTACGTGTGGACAAAGAAGATCCTTCGTTTAAAAAACCATCCAAACCAATTGGTCCATTCTAT…	0.999416	-0.898495	0.593382	-1.51419	0	33.612	Diffexp : Ef_V583_BHI_vs_TSB_Planktonic
fail	EF0677	phosphoglucomutase/phosphomannomutase family protein	629268	630776	1509	forward	TTGGCAGAATTGAAAGCGCTACAAAATGGTTCGGATATTCGGGGAATTGCTTTGGATACGGAAGAGCAAACTGCAACATTAACCGCAACAGCAGTAGCCGAGATTGCGGTGGGCGTGGTTCGTTGGTTACAGGATAAAAAACAGCTGCCACGAAAGGCACAACAGCGCCTGACAATTGCAATCGGACATGATAGTCGTCTAACGGCGGAGCCGATTAAGCAAGCATTAGTAGATACGTTTCTTTCATTAGGTATTCAGGTGATTGACGTTGGTTTAGCTACGACGCCTGCTATGTTTATGGCTACTCAATTTCCAACGCTTCAATGTGATGCAGCGATTATGATTACAGCTAGCCATTTGCCTTATTACTTTAATGGCTTGAAGTTCTTCACAGCAGAA…	0.999416	-0.895679	0.610273	-1.46767	0	188.92	Diffexp : Ef_V583_BHI_vs_TSB_Planktonic
fail	EF1907	maoC family protein	1850439	1850924	486	reverse	TTGAATATCGGAAAACCGAGAAAATTAGGCAAAACCATCGAAGATATCGAAGAGGGAGATTCGTTGTCCTTGACAGAGTCAATTGAAGACAAGGACTTATTACTTTATTTGGGCTTGACCAATGATGCGAATCCTTTATATATCCAACATGATTATGCCCAAAAAACAGAATATGAAAAACCAATCGTACCATCAATTATGCTGATGGGAATTATCACTAGTGCGATTTCTAAACATTTACCAGGACCAGGTTCACATGTTGTGAATTTCTCTGTGAACTTTGTGGAACCCGTTTTTCATTACGAAACATTGACTTTCCAATTAGAAGTAATCAAAGTCGACAAAATGAAAGATGTGATTACCATTTCAGTTGAGGCTGTTAATGAGCAAGAAAATCGC…	0.999416	-0.895248	0.565687	-1.58259	0	1113.23	Diffexp : Ef_V583_BHI_vs_TSB_Planktonic
fail	EF0755	conserved hypothetical protein	710288	711382	1095	forward	TTGAACAGAAAAAAACAACGATTTCTTTTTTTTCCGATACTACTAATTCTTTTAGCGTTAGTACCTAGCAATGGTTTTGCCAGTGAATTTAATTTTGCGGTTACGCCTATTCCATCAGAAAAACAAGTAGATAAAGAAAAAACTTACTTTGATTTATTACTAGCACCAAATGAAGAAACTGAGTTGAAAGTGAACTTGCGCAATGATACAGATAAAGAAGTAAAGGTAGGTATTTCCATCAATAGTGCCATTACCAATTCAAATGTAATCGTGGAGTATGGTGAAAATAAGGGGAAAAAAGATCAAAGTTTAGCGTTTGATATAAAAGACTACGTTCAATACCCTAGCTCAGTTCGTTTAAAACCGAAAAGTGAACAAACGGTTTCTATTAACGTCAAA…	0.999416	-0.887988	0.674919	-1.3157	0	6.88277	Diffexp : Ef_V583_BHI_vs_TSB_Planktonic
fail	EF2615	hypothetical protein	2530681	2530782	102	reverse	ATGAATGTAAATGATTCATTTTTTAATCGCTTCGGAAAGCAGTACCACCCTGCATTAGATTGGTTTATGGAAAAGGTTTTCCAACCAATTTTCAACACATGA	0.999416	-0.887848	0.561906	-1.58006	0	44.9703	Diffexp : Ef_V583_BHI_vs_TSB_Planktonic
fail	EF1035	lipoprotein, putative	996890	997543	654	forward	ATGAAACTAAACGGGATTATTATGATAGCGGTTGTTGGAAGCGTTTTATCTAGCTGTGGTTGGCAAAAATCGAAAGAGGAATCACAGAAAGTACAAACCGTACAAACAAACAATGTAAATACTGAAGAAACAAGAGCAATTTCAGCAACCGAAGTTAGTCAAACCACGGCGTTGGAATTAGAGCAAACAACGCAAACACAAGAATTAACTGAATTAGTTACAGAAGAAGGGACGATTTGGAATCAGCAAAAAGCAAAACAGTTAGGACAATACATGGAAACCTGGGGTCAAGAACGCAATCAGAACTATCAAGCGTACCAACCAGGTCACTCTGTAGCTTTTTACACGATTCAAGTGCCTGATGATTTATTGAGTTATGAACCTAAAATACAACCAGCT…	0.999416	-0.885798	0.6281	-1.41028	0	24.0402	Diffexp : Ef_V583_BHI_vs_TSB_Planktonic
fail	EF2265	carbohydrate kinase, pfkB family	2185899	2186900	1002	reverse	ATGGCAAACATACTAACTTTAGGCGAAATTATGTTGCGACTTTCAACGGATATAGGTGTTCGTCTTAACGAAACACAGCAATTGATCTGTCACTATGGCGGCGGCGAGGCAAATGTAGCTATTTCATTAGCCAATTTTGGTCATCAGGTTTCTTTTGCAAGTAAAGTGCCTGATAACTCACTAGGTCAAGCGGCAGTGAAACATTTGCGTCGAAACGGTGTGATGAGTGATTTTGTACAACTTGGCGGAGCGCGTTTAGGAACTTATTACATGGAAACGGGGATCGGTGAACGTGCTGCTAGTGTAACTTATGATCGAGCGGGGTCAAGCTTTGCGGAAGTAACAGAGTTTCCGTGGTCTTATGAAAAGCTTTTTTCTGGGATTGAGCTATTTCATATT…	0.999416	-0.883118	0.602646	-1.4654	0	20.3638	Diffexp : Ef_V583_BHI_vs_TSB_Planktonic
fail	EF3239	conserved hypothetical protein	3112814	3113029	216	reverse	ATGGAAAAGCAACAATATGTTTGTGAGAAATGTGGCAACATGCACTATGTGTCGGACCAATTTCAAGCAACAGGTGGGAACTTTGCGAAAATTTTTGATGTTCAAAATAAAAAATTTATTACAATTAGCTGTACCCAATGCGGCTACACCGAACTTTACCGCAGCCAAACAAGCGGCGGCATGAATGTCCTAGACTTTTTATTAGGTGGCGGTTAG	0.999416	-0.881078	0.620821	-1.41921	0	46.4885	Diffexp : Ef_V583_BHI_vs_TSB_Planktonic
fail	EF1394	conserved hypothetical protein	1373547	1373981	435	forward	ATGAAAACAGGAGAAATTATTGCAATAAATATTAGCCCGCGAAGAGGCACACAGAAAAAGGAAATTCCTGAAGTCAACTTAATTAAAGGTTTCGGATTAGAAAATGATGCGCACGGCGGTAATTGGCATCGACAAGTCAGTTTGTTATCTTTTGAAGAAATAACGGCTTTCAATGAAAAAGGAGCTCGGGTTGGCAATGGTGCTTTTGGGGAAAACATAATCGTCTCAGGGATTGATTTACGTCAATTACCTGTTGGAACGAAAATGAAAATAGGCGATTCCGAATTGGTGGTTACTCAAATTGGGAAAGAGTGCCATAAACACTGTCAGATTTACGCGCGAGTGGGCGATTGCATCATGCCTAGAGAAGGAATCTTTGCAGTTGTTGTGACAGAAGGT…	0.999416	-0.880757	0.674845	-1.30512	0	6.71324	Diffexp : Ef_V583_BHI_vs_TSB_Planktonic
fail	EF1659	branched-chain alpha-keto acid dehydrogenase, E1 component, beta subunit	1612959	1613945	987	reverse	ATGGCTGAGATGACTTATTTAGAAGCAATTAACTTAGGAATTTCTGAAGAAATGGCTCGTGATGAAAAAGTAGTTATTTTTGGAGAAGATGTCGGCGGCGACAAAGGCGGCGTGTTCGGTGTAACAAAGGGCTTGGCTGCTAAATACGGTGACGAGCGTTGTTTTAATACACCGTTAACAGAAGGCTTAATTGGTGGTTTAGCTGTCGGCTTAGGTTTAATGGGCTATCGCGCAATTGGTGAATTTCAATTTGCGGATTACATTTTGCCTGCAACCAATCAATTGTTATCAGAGGCTCGGACAATGCGCTATAGAACAAAAGGCGATTGGACTGCGCCAATCGTTTATCGGACCCCTTATGGCGGCGGTGTTCGTGGTGGGCTGTATCATTCTCAGTCT…	0.999416	-0.877893	0.650807	-1.34893	0	19.256	Diffexp : Ef_V583_BHI_vs_TSB_Planktonic
fail	EF0796	type 2 phosphatidic acid phosphatase family protein	756153	756803	651	reverse	ATGAAAAACAAACTTTATTATCAATTTGCAGGTAGTTGTTTTCTTTTAGTATTTATGTTTTTAGGCTATGTTGTTCGTTTTTATCCAACCTGGCTCAAAGGCTTTGATCAAACGATTACTTCTTTTGTTCGTCGTCCTTTTCCACAGCTAAATAACTTTTTTATTTGGTACACCAAATTTGCCAATTCATTGACGATTATCATCTTAGCAATCGTTGTCATTGCTCTGTTTATTGTTTGGAAATATTATGCTGAAGCATTATGGCTCTTTATTAATACTGCCTTAATTGCTGGCGTAGGTAATTCTTTATTAAAATTATTCTTTATGCGCCAACGTCCTACTTTGGAGCATTTAGTAACTGAACATACGTATAGTTTTCCTAGCGGACATGCTGTAGGA…	0.999416	-0.873434	0.632636	-1.38063	0	12.1655	Diffexp : Ef_V583_BHI_vs_TSB_Planktonic
fail	EF2959	ribose uptake protein, putative	2832110	2832997	888	reverse	ATGAATGCGACTGCATTATTAATCGGTTTAGGACCGCTTCTAGGTTGGGGGCTTTTCCCAACAATCGCTTCCAAAATTGGTGGTCGTCCAGTGAATCAAATTCTCGGTACCAGTTTAGGAACATTGATTTTTGCCGCTATTTTTTCAATGATTAATGGTTTAGCTTTTCCAGCGGGCATGGATTTATTCTTTTCAATTTTATCTGGTGTCGGTTGGGCCTGTGCGCAAATCATTACGTTTAAATGCTTCACGATGATTGGTTCATCACGTGCCATGCCAGTAACGACCGCGTTCCAACTTTTAGGTGCTTCTCTCTGGGGTGTCTTTTTCTTAGGAAACTGGCCAGGTGCGACAGCCAAATTGTTAGGCGCATTTGCCTTAGTGTTAATCATGATTGGT…	0.999416	-0.866755	0.584291	-1.48343	0	156.127	Diffexp : Ef_V583_BHI_vs_TSB_Planktonic
fail	EF1707	glycosyl hydrolase, family 38	1653551	1656241	2691	reverse	ATGACAAAGAAAAAAGTCTATATTGTTTCCCATAGTCATTGGGATCGTGAATGGTATCTGCCTTATGAAGAACATCATATGCGCTTAATTGAATTAGTGGATAATGTATTAGATTTAATTGAAAATGATCCAGAGTTTAACAGTTTCCATTTAGATGGACAAACGATTATCTTAGACGACTATTTACAAGTTCGCCCAGAGAAAAAAGAAGCCGTGAAAAAAGCTGTCCAAGCAGGCAAACTAAAAATCGGACCATTTTATATTTTACAAGATGACTTTTTAATTAGCTCTGAATCCAATGTTCGAAACATGCTGATTGGGCATTTAGAAAGTCAAAAATGGGGAGCACCAGTTCAATTAGGTTACTTCCCGGATACATTTGGGAATATGGGTCAAACG…	0.999416	-0.865357	0.566518	-1.5275	0	112.785	Diffexp : Ef_V583_BHI_vs_TSB_Planktonic
fail	EF0820	ribosomal protein L25	783535	784143	609	reverse	ATGTCAGTACAATTAGAAGTTAAAGAAAGAGCTATCCGTCCACGTTCACTAAGAAATCAGCTACGTCACGAAGGGAAAGTACCTGCCATTGTTTACGGTTACCAAATTGAAAGTACACCAATCTATTTTGAAGAAAAAGACTTATCAAAAATTTTACGCGAACATGGTGCTAACACCGTTATTAAAATGACAGTTGATGGCAAAAACATCAACACATTAATGTCGAAAGCACAGTTAGATACCTTTACTGGTCAAATGCTTCATGTTGAATTCTTATCTGTAAATATGAAAGAAACAACAGAAGTCGAAGCAGAAGTTCAATTAATTGGTGAATCTGCAGGTGTGAAAGCTGGGGGTACCTTAGCTCAAAACTTGTACACTGTTTTAGTGGCAGCCACA…	0.999416	-0.865129	0.54543	-1.58614	0	1309.53	Diffexp : Ef_V583_BHI_vs_TSB_Planktonic
fail	EF0094	formate/nitrite transporter family protein	98403	99173	771	forward	GTGAAATGTTTGTATACACCAGATGAAATTTTAGGTATTAGTATTGAAAATGGTCAGAAAAAAATTCAAAAGCCTTTGGTAGCAAAACTCATTTTAGGATTTATCGGCGGTGCCATGATTTCCCTCGGCTATTTGGCTTATGTGCGTGTTTCCGCCTCTATTCCAGCAGATTTAGCCAGTGTTCAAGCTTTAGTGGGAGCTGCGGTTTTCCCAATTGGTCTAATTGTTATTTTAATGGCTGGTGGTGAGTTAATCACAGGAAATATGATGGCGGTGAGTACGGCTTGGTTTGCTAAAAAGGTCTCTTTCAGAGAATTACTCGTGAACTGGGTCACAATTACATTGGCAAATATGGTTGGCGCCCTATTTGTTGCCTATTTTTTTGGCCATTATTTAGGT…	NA	-0.864493	0.63895	-1.35299	0	63.8873	Diffexp : Ef_V583_BHI_vs_TSB_Planktonic
fail	EF0021	PTS system, mannose-specific IIC component	24115	24918	804	forward	ATGTCTGTTATATCAATTATTTTAGTTTTACTCGTTGCCTTTCTAGCTGGTATGGAAGGGATTTTGGATGAGTTCCAATTCCACCAACCGTTAGTAGCATGTACATTAATCGGATTAGTTACTGGTAATTTAGAAGCCGGAATTGTTTTAGGTGGTACTTTACAAATGATCGCGTTAGGTTGGGCGAACATCGGGGCTGCCGTTGCACCGGATGCCGCTTTAGCATCTGTTGCCTCAGCAATTATTTTAGTTTTAGGTGGCCAAGGTGTTAAAGGTGTTCCTTCAGCGATTGCCATCGCAGTTCCTTTAGCGGTTGCAGGTTTGTTCTTAACAATGATCGTTCGGACAGTTGCGGTTCCAATCGTTCACATGATGGATGCGGCTGCTGAAAAAGGCAAC…	0.999416	-0.863487	0.610705	-1.41392	0	4141.77	Diffexp : Ef_V583_BHI_vs_TSB_Planktonic
fail	EF3194	LrgA family protein	3067447	3067866	420	reverse	ATGGAAAAGAAAGTATATTCATTTTTACAACAAGCAGCAGTTTTTGCCATTATTATGTTAATCGCCAACGGCTTGGCGTTCATTTCCCCAATACCAATGCCTGCTTCAGTAATTGGCATGGTGTTATTGTTCATTGGTTTATGTACAAAAGTTGTTAAATTGGAGCAAGTGGAAGGGCTAGGTAATAGCTTATCAACGGTTATTACATTTTTATTTGTTCCTTCAGGGATTTCCTTAGTTAATTCTTTAGGGATTATGCAACAATTTGGCGTTCAAATTATTTTTGTTATTTTAGTAGCAACATTAGCGTTACTAGCAACAACTGGTTGGACGGGCGCCTTTTTATTGCATATGAAAGATGCTCGAAAAGAAAAAGAACCCGCAGCAACGAAGAAAGCG…	0.999416	-0.863194	0.614447	-1.40483	0	666.686	Diffexp : Ef_V583_BHI_vs_TSB_Planktonic
fail	EF1529	PTS system, IIC component, putative	1486152	1487450	1299	forward	ATGTTAGATAAACTGACTGTTTGGATTGAAAATCATCTAGCTGGACCAATGGCTAAAATTGCCAATCAGCGCCATTTACGTGCGGTGCGGGATGGGATTATTGCGACATTACCTTTAATTATTGTCGGTTCTTTTTTTCTAATTATTGCGTTTCCGCCGTTACCAGAATCTTGGGGCATTACTCAATTTTTAACAAGTAATGCTGCTACAATCTTATTGCCTTACCGAATGACAATGTACATTATGGCGTTATATGCGACTTTTGGCATTGGCGCTAGTTTAGCGAAATCATATAATCTTGATCAAGTCTCTGGAGGGATTTTGGCTACGATTGCTTTTTTATTAACATTAGTACCTGTAGCGATTCCTGAAGAAGCCAGTAAAGCAGCTGGCGTTTCT…	0.999416	-0.861588	0.595105	-1.44779	0	22.0637	Diffexp : Ef_V583_BHI_vs_TSB_Planktonic
fail	EF2580	D-hydantoinase	2495130	2496503	1374	reverse	ATGTCTATTCTGCTCAAAGGTGGAACCGTCGTATCTGCATATAATCGTCGTCAATTGGATATTCGAATTGACGGCGAGCAAATTGTAGAGATGGGGGCAAATTTACCAGTAGAAAATTCTCAGATTGAGGATGTTACGGGGTGTTATGTATTACCAGGCTTTATTGATGCGCATACGCATCTGGAATTAAATAATGGCAAAGGTTCGTTAAGTACGGCGGATAACTTTACCACTGGAAGCCAAGCGGCGGTGGCCAAAGGTACGACTACGGTTATTGATATGGCTACACCTAATAAAGGCGGCTCATTGAAAGACTGTTTAGCTACTTGGAATCAATTGGCTGAAGGCAAGAGTTCATGTGATTATACTTACCATATGTCCATGATTGAATGGAAACCA…	0.999416	-0.861068	0.614463	-1.40134	0	19.7386	Diffexp : Ef_V583_BHI_vs_TSB_Planktonic
fail	EF2599	transcriptional antiterminator, bglG family	2518427	2519269	843	reverse	ATGAGGATTGAAAAAGTTTTAAATAATAATGTCGTGCTTTCAAGAAATGAGCAAGGCGAAGAAATTGTTTATATGGGACGCGGCTTAGCCTTTCAAAAGAAGATTGGAGACACGATCAATCCAGATTATGTTGAAAAGGAATTCGTGTTAAAGGACTCCGCTATGGCAGGGCAATTCCAGCAGCTGTTTGAAGACGTCCCCACCAAAGAAGTAGAAGTCGTCAAACAAATCGTTGATTTAGCAGAAACAACGCTAGCGATTGAGCTTTCATCAAATATTTATTTAACTTTAACGGATCATATTCACTATGCGTTACTTCGAGCCAAAGAAGGAATTGATATTCCGAATCCTCTTGTATTCGAAACACGCAAATTTTATCCTAAAGAATTTGAAATCGCA…	0.999416	-0.860726	0.631379	-1.36325	0	12.8364	Diffexp : Ef_V583_BHI_vs_TSB_Planktonic
fail	EF2425	phosphoglucomutase/phosphomannomutase family protein	2342516	2344240	1725	reverse	ATGTCTTGGGAACAAGTTTACCAACAATGGTTAGATGAAGAAAATATTCCAGAAAATTTAAAAAATGAATTAAAGGACTTAAATACAGACCCTGAAAAATGTGAAGATGCATTTTACGCACCATTAGAATTTGGGACTGCCGGGATGCGTGGGATTTTAGGCGCCGGTATTAATCGGATGAATATCTTTACGGTTCGTCAAGCAACAGAAGGACTTGCACGTTTTATGGATACGCAAGATCCTGAAACAAAACGTCGCGGTGTAGCTATTGCCTATGATTCACGTCATATGTCTCCAGAATTTGCAATGGAAGCAGCTAAAACATTAGCTAAACATGATATTCCTTCTTTTGTGTTTGAAAGCTTACGACCAACACCAGAATTATCTTTTGCGGTCCGC…	0.999416	-0.859246	0.519475	-1.65407	0	910.653	Diffexp : Ef_V583_BHI_vs_TSB_Planktonic
fail	EF0465	transcriptional regulator	432882	434090	1209	forward	ATGAAACTATGGAAAAAAGTAGTACTGGGCTTCTTGAGCGTCTTGCTAGTGGCAGTAGCTGGGGTATGTGCTTACGGGATTAAGATGTATTCAGATGCCAATTCAACAATTAATGGGATCTATCAATCAGTTAACCGTAAGTCCAATAAAGGAGCCACGGCCAATATTGATGCGCAAGAACCATTCTCTGTTCTTTTAATGGGGATTGACACAGGCGATTTAGGTCGAACAGAACAAGGTCGTTCAGATACTACAATGGTTGTAACCATCAACCCGAAAGAAAACAAGTCCACAATGATCAGTTTGGATAGAGATATTCTAACAGATATTGTTGGAAATGACACACAAGACAAATTGAACCATGCCTATGCATTTGGTGGCGCCGAAATGGCGATTAAT…	0.999416	-0.858993	0.587772	-1.46144	0	2356.23	Diffexp : Ef_V583_BHI_vs_TSB_Planktonic
fail	EF0836	conserved hypothetical protein	795571	796659	1089	forward	ATGAAAAGAGCATTAGGTGTATCAGTTTATCCAGATCATAGTGATATCAATCAAGATAAAGCGTATTTAAAAAAAGCCAGCGAATGTGGGTTTACTCGAATTTTTATGAGTATGTTAGAAGTGACCGATGGCAAAGAAGCGGTTCAGAAAAAATTTAAAGAATTAATTAGTTATGCGAAAAATTTAGGATTTGAAACAATTTTAGATGTCGTTCCAAGTATCTTTGATGAATTGGAAATTTCATATGATGATTTGACTTTTTTCAGCGAATTAGGAGCTGATGGGATTCGGTTGGATACAGGGTTTGATGGAAATAAAGAAGCCATGTTGACGTTTAATCCATTCGGCGTGGCTATTGAGTTGAATATGAGTAATGATGTCGCTTATCTTGATAACATT…	0.999416	-0.858854	0.657827	-1.30559	0	8.76723	Diffexp : Ef_V583_BHI_vs_TSB_Planktonic
fail	EF0903	mevalonate diphosphate decarboxylase	868879	869874	996	reverse	ATGCTTTCAGGAAAAGCACGAGCGCATACAAATATTGCTCTGATTAAATATTGGGGAAAAGCCAATGAAGAATACATTTTACCAATGAATAGTAGTTTATCATTAACATTAGATGCCTTTTACACAGAAACAACTGTGATATTTGATGCCCATTATTCAGAAGATGTATTTATTTTAGATGGTATCTTGCAAAACGAAAAACAAACAAAAAAAGTCAAAGAATTTTTGAACCTTGTTCGTCAACAAGCCGATTGTACTTGGTTTGCAAAAGTGGAAAGTCAAAATTTTGTGCCTACTGCAGCTGGTTTGGCTTCTTCAGCGAGTGGTCTAGCTGCTTTAGCAGGGGCCTGTAACGTAGCCTTAGGATTAAATCTTTCAGCAAAAGACTTATCACGTTTA…	0.999416	-0.858666	0.590187	-1.4549	0	191.352	Diffexp : Ef_V583_BHI_vs_TSB_Planktonic
fail	EF0518	cell wall surface anchor family protein	479496	479825	330	reverse	TTGTTTGATTTATATTTTAAATTATCAATAAAAGAAAAGCTAGGAAAAAAGCATTCAAACGAAAACCCAGTTAATACAGATACAGGCGTTGTGATTGTCGCAGTTGAAGATAGTAAACCGATTATTCAATTAGCAGACGGAACAACAAAGAAAGTTGAAGCTAAAGAAATTGGAGCAGACGTTCAAAAAGACGGAACAGTAACGGTTAAAGGTTCAGACGGAAGAATGAAAGTTTTACCAAAAACAGGAGAAACAGAAAATATTGCATTGTCTGTCCTAGGTTCATTAATGGTATTAGGATCAGCATTCATTTTTAAAAAGAGAATCTAA	0.999416	-0.858435	0.670392	-1.2805	0	2.27773	Diffexp : Ef_V583_BHI_vs_TSB_Planktonic
fail	EF0545	conserved domain protein	501514	501900	387	forward	TTGAAGAAAATGAATATTATTTATCCACCACTTGTGGAACAGAGCTTTCAATTTTATCAAGATTATGAACAAGAAAGATATGATAAGTCTGAATTATACAGAATAATGGTTATGAAGAATATTATTAATGAAAATGGCACTCCAACAGAAGAGGCTCTTAAAAAAGGATTAGTTAAAGACTTTTATGAAGAATATGATTTATCTTTTGAAGAATTTTTAAAATTGTACCCGTTTTTTAATAATTATGACCCTGATTATTTCCAGAAAATAGATGGTTTTTGGGAAGTTCCCGTTTGTTTAAAAGAAGAATTAATATTATTACTGAATGATAAAGATTGTGCCTATGATGTACGGATTCAAATTCAACAATTTCTTGAAGAAAGGTGA	0.999416	-0.852931	0.674119	-1.26525	0	1.80177	Diffexp : Ef_V583_BHI_vs_TSB_Planktonic
fail	EF1407	hypothetical protein	1386437	1386694	258	forward	ATGAAAATACTAACACCCGTTTATCAAATAAAATTTAAAAAAGTACCAAATCAATTACTGATTGATGAGCGTTTAATGAATGAATTGGGTAGATGGCTGAATCGTACAGGTCGAATTTGGGCCTGTCAATCATCAAAATCGGCAAAGGAATTTAAAAATACATTTTATGAAAGTACAGGCTTGTCCGCAAATGAAGTGTATATTTCTGCCGAGACGGATGGCCTTTTTCGTTTAGCAGAAAATAAAGCGTCTGATTAA	0.999416	-0.852521	0.679035	-1.25549	0	3.47239	Diffexp : Ef_V583_BHI_vs_TSB_Planktonic
fail	EF2170	glycosyl transferase, group 2 family protein	2079338	2080312	975	reverse	ATGCCCAAAATTAGTATTATTGTTCCTGTATACAATGTAGAAAAATATTTAGAAAAATGTGTACGCTCTATTTTAGCTCAAACGTTTACTGACTTTGAATTAATTCTGGTGGACGATGGCTCTCCAGACAGTTCTGGAGCAATGTGTGATCAGTTTGCTGAACAAGATCAACGGGTAAAAGTTATCCATAAAGAAAATGGTGGGCTAAGCGATGCTCGTAATGCTGGAATTGAAATAGCAACAGGTGAGTATTTAGGTTTCGTAGATAGTGATGATTACATTGCAGATGATATGTATGAACTATTATATACAAATATCGTAAAAGAAGATGCCGATTTATCAATCTGTGGTATTTATGATGTCTATGAGGGGAAAGAGCCAATTGTAAAAAGTTTAATA…	0.999416	-0.851134	0.552015	-1.54187	0	59.5175	Diffexp : Ef_V583_BHI_vs_TSB_Planktonic
fail	EF2151	glucosamine--fructose-6-phosphate aminotransferase, isomerizing	2053427	2055235	1809	reverse	ATGTGTGGAATTGTCGGAATGATTGGAAAAGAAAATGTCACGGAAAGTTTGATTCAAGGATTAACAAAATTGGAATATAGAGGTTATGATTCTGCTGGGATTTGTGTGAATGATCAAAGCCAACAGCCCCATGTAGTTAAGGCAGTTGGGGGCATTGCCGATTTAGCAGCAAAATTAACGCCAGAAATCGATGGAACAGTTGGTATTGGTCATACTCGTTGGGCCACTCATGGCGAACCAACTGTCGCCAATGCACATCCCCATGTTTCAAGCGATCAACGCTTTGCATTAGTGCATAATGGTGTCATTGAAAACTTTGAAGAATTAAAAGAACAATTTTTAAGTGGTGCTCACTTAATTGGTGATACAGATACTGAAATCGTCGTTCAATTAATTGCT…	0.999416	-0.849201	0.636849	-1.33344	0	5595.12	Diffexp : Ef_V583_BHI_vs_TSB_Planktonic
fail	EF1546	LysM domain protein	1500586	1501212	627	forward	GTGAGTAAAAAGGACAAAAAGAAAAACCAAGCTCGTGAGCCATGGGAACAATCAATTTATGAACCTGATCAAAATGGTGGTGGTTCTCGTTTAGCAAAACGCCAACAGCAACGAGGAAATTCATTATTTCTAACTGTTTTAGTTATTTTGCTATTATTAATTATTGCCATTCCAATTGGGACTTTCTTATGGATGATGCAAGACAAGAAACCGAACGAAAGTGCTAGCAAAAATAGCCAGCCATCTTCTTCATTAGTCCAATCATCATCAAAAGAGAAGAAAAAAGAAAGTACGTCAAAATCAGTGGAAAGCTCAGAACCAGCAAGCAGCCAACCAGCTGAAAATACAACACCTTCAAGTTCAGATGCTGCTGCACAGCAACAACAGGACCAACAAGCA…	0.999416	-0.846929	0.570505	-1.48453	0	2124.67	Diffexp : Ef_V583_BHI_vs_TSB_Planktonic
fail	EF2748	basic membrane protein DtlB	2655848	2657050	1203	reverse	ATGAATTTTCCTCATATGATTCCCTATAATGCACCGTATTACTTTGTTCTGCTAATTGCGGCCTTGTTGCCGATGATTTTAACTTTAGCCATTAAAGGGACACGTTGGCCTTGGTACCAAACACTCGTGACACTGGTCTTTCTATATATCAGTTTTGGTGGCGAATTTTGGCAACAAGGAGTCGCTCTGATTGTATATGTTATTTATCAAACGTTACTAACGTGGGGCTATGCGGCTTATCGAAAAAATAAAAATGCAGGTTGGGTCTTTTATCTGGCTGTCTTTTTAGCTATATTACCGCTTGTTTGGGTGAAAGTTTCTCCCTTCATGACAGGCAAAACAACCTTACTTGGCTTTTTAGGGATTTCTTATTTAACCTTTAAAGCGGTCCAAGTGGTC…	0.999416	-0.846104	0.591883	-1.42951	0	321.89	Diffexp : Ef_V583_BHI_vs_TSB_Planktonic
fail	EF1981	hypothetical protein	1918338	1918631	294	forward	TTGTTCTTTAATTTTTGGAGAATTTCGGCTTATTTCCGAAGGAGTTGCTTCTGTTTCCGCCGTTTATCAATTTTTAAGCCTGGGACAAAAATCCAAAGTGATTTTTGTCCCAGGTTCTTTTTTTACAAAAAAAATGCCAATATTCAGAAAAAAAAGAAGCGGTTTCAGTTTCTTTTTTTCTTTGTTTGTTTTACAATTATTATAGAAACAATTAATGATTTTTTTTACGCTGAAAGGAGCGGTTATTATGTTACAACAATATCAAAAAATTATGATAGCAATCGATGGTTCTGA	0.999416	-0.84045	0.628479	-1.33728	0	24.8647	Diffexp : Ef_V583_BHI_vs_TSB_Planktonic
fail	EF0559	polysaccharide biosynthesis family protein	517088	518671	1584	reverse	ATGAGGGAAAAGTTATTAATAGGGAGTTTTTGGTTATCATTCTTTAATATTGTTTGTAAAATTCTCGGATTCATTTATCTAATACCTTGGCTAAAATTTATGGGAACTATCCACAATCAACAAACTGCTCAAGCTATTTATAATGTTGCATACTTACCTTATGCTTTATTCTTATCACTTGGTACAGCTGGATTTCCTAGTGGCATTGCTAAAAAAATTGCTGAATTAAATATTAATGGAAATAAAAACCAAATAAAAGAATTGTTCAAAAGTGGCTTGATAGTTATGGAAATAATAGGGATTCTCTCTGCTTTATTAATGTTTATTTTTGCTCCTACATTAAGTAAAATAAGTCCAATAGTTGATCATACTGCGGGTATCACAGCAATCCGTAGCCTT…	0.999416	-0.839716	0.641703	-1.30857	0	25.2228	Diffexp : Ef_V583_BHI_vs_TSB_Planktonic
fail	EF1661	branched-chain alpha-keto acid dehydrogenase, E3 component, dihydrolipoamide dehydrogenase	1614970	1616379	1410	reverse	ATGGCGGAACAAACAGATTTACTGATTTTAGGTGGCGGAACAGGAGGCTATGTAGCAGCAATTCGAGCTGCACAAAAAGGGCTAAACGTCACAATTGTTGAAAAATACAAATTAGGTGGCACTTGTTTGCACAAAGGCTGTATCCCTACAAAAGCTTTATTAAGAAGCGCAGAGGTTTTTGATACCTTAAAACAAGCGGCTTCTTTTGGGATTGAAACAGAGGCAGCGTCCATTGATTTTTCTAAAATACAACAACGGAAAGAAGGAATTATTGAGCAGTTACACAAAGGTGTTGAAGGCTTATGCAAGAAAAATAAAATCAAAATTTTAGCAGGCGAAGGTGCGATTTTAGGTCCCTCCATTTTTTCACCAGTCTCTGGCGCAGTGGCAGTTACGTTT…	0.999416	-0.838407	0.668339	-1.25446	0	19.407	Diffexp : Ef_V583_BHI_vs_TSB_Planktonic
fail	EF2776	thiamine-phosphate pyrophosphorylase	2681500	2682135	636	reverse	ATGAGAGAGAAATTGAAAGTTTATTTGGTGACAGGCCGGTATGATTTTAGTGATACTGAATTTTTAAAACGAATTGAAACTGCTTGTCGCAGTGGAGTGACATTGGTCCAACTGCGCGAAAAGGAAGTGTCAACACGGCGCTTTTACGAATTAGCAGTGAAAGTTAAAGTGGTAACAGATGCGTATCAGATTCCGTTGATTATTAATGATCGTGTCGATATTTGCTTGGCAGTGGATGCAGCAGGTGTGCATATAGGGGATGATGAATTACCGGTTGCTCTTGTGCGAAAACTGGTTGGGTCCACAAAAATCGTAGGTGTTTCAGCCAAAACGGTGGCACGAGGAGTTGAAGCGGAAAACGAGGGCGCCGATTATTTAGGCGTGGGCGCAATTTTCCCC…	0.999416	-0.837074	0.574185	-1.45785	0	41.852	Diffexp : Ef_V583_BHI_vs_TSB_Planktonic
fail	EF0901	isopentenyl diphosphate delta isomerase, putative	866743	867786	1044	reverse	ATGAATCGAAAAGATGAACATCTATCATTAGCTAAAGCGTTCCACAAAGAAAAAAGTAATGACTTTGATCGTGTGCGTTTTGTTCACCAATCGTTTGCTGAATCCGCTGTTAACGAAGTGGATATTTCCACTTCGTTTCTTTCTTTTCAGCTTCCCCAACCTTTTTATGTCAATGCAATGACAGGTGGTAGTCAGCGTGCAAAAGAAATTAATCAGCAATTAGGCATTATTGCCAAAGAAACTGGCCTTTTAGTTGCGACAGGATCTGTCTCGGCAGCGTTAAAAGATGCTAGTTTAGCGGATACGTATCAAATTATGCGAAAAGAAAACCCAGATGGACTCATTTTTGCCAATATTGGTGCAGGCTTGGGTGTGGAAGAAGCAAAGCGAGCGCTTGAT…	0.999416	-0.836678	0.616849	-1.35637	0	341.742	Diffexp : Ef_V583_BHI_vs_TSB_Planktonic
fail	EF1314	aspartate aminotransferase, putative	1281964	1283181	1218	forward	GTGAGAAATTTTAAAAAATCCGATAAATTAAATAACGTAAGTTACGATGTCCGTGGTCCTGTTTTAGAAGAAGCAGAACGCATGCAAGAAGAGGGCATACGTATTTTGAAATTAAATACAGGGAATCCAGCGCCATTTGGTTTTGATGCCCCAAATGAAATTGTGCGCGACATGATTGTAAATGTTCGCGATTCAGAAGGTTATTCCGATTCAAAAGGTATTTTTTCTGCAAGAAAAGCGATTGAACAATATTGCCAATTAAAAAAATTTCCTAATGTAACGATTAATGATATTTACACTGGTAATGGCGTGAGTGAACTAATTACCATGTGTATGCAAGGCTTGTTAAATAACGGCGATGAAGTACTTGTGCCAATGCCAGACTATCCTTTATGGACT…	0.999416	-0.83262	0.610702	-1.36338	0	1398.89	Diffexp : Ef_V583_BHI_vs_TSB_Planktonic
fail	EF2219	sensor histidine kinase	2132209	2133921	1713	reverse	ATGAAGCGAATCTTCAAAAAACTGTTTAAAAAAAAATATTTATTAAATCGATTAGTACAAAAATACAGTCTACTGTTAACAAGTATTATTTTGTTAACGGTGGCTGCTTTGTGCGTTTATGTTACTTATACAATTAACTTATCAATTGATTCACAAAAAAATAACGCCGTTTCCCAAATTGACAGCTATGTAACGAATAAAAATAATGCAGCGACGAATATGATTAATGAATTAGCTGGCTCTGCAAGTAAAATTGAAAACATGCGAAAATATATGGAACTTTCTCCTCCTGAGTATTTTGACTATACTTACAGTCAATGGTCGGAAGATCGGGTCAGTACCCACTTTGGAAATAATTTAAGTACATTATTTAGCACCTTTCCTGACTTAGAAGAAGTG…	0.999416	-0.832187	0.580214	-1.43428	0	58.436	Diffexp : Ef_V583_BHI_vs_TSB_Planktonic
fail	EF1207	citrate carrier protein, CCS family	1172742	1174067	1326	reverse	ATGGAAAAGAAATTGCCCGCAACAGCTGCTAATGAAACAGATTGGCGCAACAAATTAACCAAAACGAGGATTGGTTCGGTTACGTTACCTGTTTATCTTGTAACAGCTAGCATTATTCTTGTTACGGCTCTATTAGAACAACTACCAGTCAATATGTTAGGTGGTTTTGCCGTAATTTTAACAATGGGTTGGTTACTTGGAACAATTGGTGGAAATATTCCTATTTTGAAACATTTTGGCGGTCCAGCAATTTTATCTTTATTAGTACCATCAATTATGGTCTTTTTCAATTTACTCAACCAAAATGTCTTAGACTCAACAGATATTTTAATGAAACAAGCAAACTTTCTCTATTTCTATATTGCATGTTTGGTCTGTGGAAGTATCCTTGGAATGAAC…	0.999416	-0.831637	0.663298	-1.25379	0	12.5883	Diffexp : Ef_V583_BHI_vs_TSB_Planktonic
fail	EF1397	molybdenum ABC transporter, molybdenum-binding protein	1375450	1376250	801	forward	ATGTCTAAACAAAAAAAGGCTGTGTTCCTGCTTAGTTTATTCAGTTTAGTTGCCCTAATTGCTGCATGTACAAATCAGCCGCAAAAAGAAACAGTTTCAACAAAAAAAGAAGAAATAACCCTTGCGGCAGCAGCTAGCTTAGAATCAGTCATGGAGAAGAAAATTATTCCAGCCTTTGAAAAAGAGCATCCAGATATTCAGGTAACTGGAACCTATGATAGTTCTGGAAAATTACAGATGCAAATTGAAAAAGGCCTAAAAGCCGATGTATTTTTCTCAGCTTCGACAAAACAAATGAATGCATTGGTTGCAGAAAAACTAATTAATAAAAAAAGTGTCGTTCCTTTATTGGAAAACCAGCTCGTTCTTATTGTGCCTAACCAAGATCAAGCAAAGTGG…	0.999416	-0.830966	0.677155	-1.22714	0	4.80456	Diffexp : Ef_V583_BHI_vs_TSB_Planktonic
fail	EF0552	PTS system, IIC component	510724	511509	786	forward	ATGGAAGCAAGTATTTTTCAATTAGTATTAATTGTGCTGTATGGATTTTTTATTAACTTTGAAAAAAACTCAACAATGTTTGGAACTTATCAACCGGTAACAGCGGGTTTTGTTACAGGATTAATCCTAGGTGATATATCAACAGGTTTATTTATCGGTGGTACTTTACAGTTACTATCTTTGGGAATAAGTAATTTTGGAGGAGCTTCAATACCTGACTATCAAACAGCAAGTATCGTAGCAACTTTTATTACAATTACTACTGGGCAAAAACCATCTGTAGGAATCTCTATTGGTATACCAGTAGCTTTATTGATGGTCCAACTAGATGTTATCAGAAATACCATAGGTATCTGGATGGTTCACAAAGCTGAAGCAGGTGTGAAAAAAGGTGATTAT…	0.999416	-0.828268	0.676444	-1.22444	0	8.10584	Diffexp : Ef_V583_BHI_vs_TSB_Planktonic
fail	EF1161	conserved domain protein	1131751	1132269	519	forward	ATGAAAAAAATCCTTTTAGTCTTAAACCACAGTTTAGCAGGATTTGGCAGTGATGAACAAGCTCAGCTGAAACCAAGTGGTAAAAAAGCTCCCTTAGGTCCAGGGGTAACATTGCTACCATTTTTACAGAAGCAAGGTGCGGAAATTGTTGCGACACTTTATTGTGGTGACCAATATTATTTGGAAAACGAGGAAGAGGTAGCAAAGAAATTTATTGGCTTTGCAAAAAAGTTTCATGCCGATGCGGTTCTTTGCGGACCAGCCATGCATTATCCTAATTTTGGAGAAATGGCTGCTCGTCTAGCTTGTAAGTTTAATGCTGCAGGCATTCCTGCAATTGCAGCGATGGCAGAAGAAAATCCAGCAGTTAGTCACTATTATCAGCAAGTACCGATTGTG…	0.999416	-0.824577	0.637163	-1.29414	0	9.33477	Diffexp : Ef_V583_BHI_vs_TSB_Planktonic
fail	EF2428	transcriptional regulator, PadR family	2346972	2347304	333	reverse	GTGATTGGTAGTGATGCAATTCGAGGATACAACGATACCTTTATTCTCTCAATCTTACAATCCGGCGCTTCATATGGTTATGCGATTTCTAAACGCATTCGTGAAATTTCTAAAGAACAATATTCGATTAAAGAAACGACACTTTATTCTGCTTTTACACGTTTAGAGAAAAATGGCTACATTGAATCATTTCCAGGAGAAGTAACGCATGGCAAAAAGCGGACCTATTATCAAATAACCCATGCAGGAGAGCGTTATTTAGAGGAAAAGTTACTAGAATGGGAAGTAACAAAAGACGTCGTCGAAGCATTTGTAAAGGAGATGGGAAAATGA	0.999416	-0.822513	0.64921	-1.26694	0	17.3591	Diffexp : Ef_V583_BHI_vs_TSB_Planktonic
fail	EF2171	epimerase/dehydratase, putative	2080314	2081372	1059	reverse	ATGTTATTTACAGACGATAATTATTTATCAGACGTTGAACGAGTTTTAGAGAAGACACCAGATTGGACGAAAGTAACTAATAAATCTGTTTTTATAACTGGTGCTTCAGGCATGATTGGGACCTTTTTAATTGATGTGCTTATGTACCAAAATAAAACGAGAAATGCGAATATTTCGATCTGGGCGATGGGACGAACATTGTCGCGTTTAGAAGAGCGATTTACTAGTTATCTAGAAGATCCGTTATTCCATATAGTTATCGGAGATGTCACAGAAGAAATTCAGATAGCAGAAGCTTGTGACTATGTGTTGCATTGTGCTAGTAATACACATCCTAAATCATATGCCAGTGATCCAATTGGAACGATTATGACCAATATTGCTGGTACGCAGCATATT…	0.999416	-0.822343	0.544951	-1.50902	0	75.275	Diffexp : Ef_V583_BHI_vs_TSB_Planktonic
fail	EF1645	transcriptional regulator CodY	1597273	1598055	783	reverse	ATGGCTACATTATTAGAAAAAACACGTCAAGTGAACGAGCTTTTGCAAAAAAACAATCTGTTTGACGTACAAGCAGAACTTCCGTACAACAAAATGGCAATGATTTTAGGGGATATTTTAGAAAGTAATGCGTATATTATTAGCAGTTCAGGGGATTTGTTGGGGTATACTGAAAAATTAGATGTTAATAATGCCCGTATCAAAAATATGTTTAAAGAGAAAAAATTTCCTCAAGGATACACCGAGGCCGTGGATATGCTCAAAGTAACCGAAGCCAATATTCCAATAGATAGTGATTTAACTGCATTTCCTTTTGAATCACGAGAGCTGTATCCGTTTGGTTTAACCACTATTGTGCCTTTGTACGGTGCTGGCAAACGCTTGGGTACGATTATTTTA…	0.999416	-0.822147	0.603846	-1.36152	0	617.053	Diffexp : Ef_V583_BHI_vs_TSB_Planktonic
fail	EF1026	conserved hypothetical protein	984402	985214	813	forward	ATGAAAAAAGAGATCATTGTTTATACTATTTCCGATTCACTTGGAGAAACATCACAAAAATTGTTAGCTGCAGCAAGCGCACAATATCCAGATATTTCTTTTCTTAATCGATACAATTTTTCTTTTGTCACAACAGAAGAAGAATTATTAGAGATTTTAAAAGATGCCTTAAAAGATAAAGCCTTAGTTGTCAGTACATTAGTCAGTAAACAACTAATCACAGCGGCGAAAGAATTTAGTGAACGAACAGGGTTGTTATATTTAGATTTAATGGCGCCATTTTTTGAATTAATTCAAGCGAAAGCCGGAGTAGATCCTATTGAAGAGCCTGGACGACGCCACCAACTAGATCGTGCCTATTTTGATAAAATCTCAGCGATTGAATTTGCTGTAAAATAT…	0.999416	-0.820008	0.632864	-1.29571	0	66.3174	Diffexp : Ef_V583_BHI_vs_TSB_Planktonic
fail	EF1948	conserved hypothetical protein	1886595	1886945	351	forward	ATGACCATCATTGCAAACTATATTCGCCAGCAACCCCAACATCAAACACAGTTAACAGAAATCTACCAAGCAATTTTAGCAGTTGTTCCTCAGGAGACTACTGAAAAAATCGCTTATGGAATGCCGACCTTTTACTTAAATGGCAATTTAGTGCATTTTGCGGCGGCTAAGCAACATTTAGGTTTCTATCCTACGCCATCAGCCATCCAACGTTTCAGCAAAGAATTACGCCCTTTTAAAACCTCAAAAGGTGCCATTCAATTTCCCTACACGCAAGAGTTACCTCTTTCATTAATACAGGAAATAGTTAAATTCCGTGTACAAGAGAACATGAAAACAGGGTCTCATTGA	0.999416	-0.819297	0.670548	-1.22183	0	9.99176	Diffexp : Ef_V583_BHI_vs_TSB_Planktonic
fail	EF2178	membrane protein, putative	2090087	2091388	1302	reverse	ATGGGAAAAGTATTGAATAGAATCGGTCGACTTATTTTATTAGTTACAATGATCGGCTCGTATACGATGTGGGTCGTAGGAATTGATGCGCCAGTCACAAAATATATGTATGCCAATAGTTCAATTTTATTATTAATAGCAGTAATACTTGTACTGCTATTAAATTGTACGAAATTAAAATTTATTGACTGGCTGACCGTAGCGTTGGCGCTAGCCACCTGGCTCTTGTTTCACTTTACGGAATCAATCCGTCATAGCACGATGCAAACAGATACAATGATTCCTTTAATTATTTTGTTGGTTCTTTGTTTTAAAGTTTGTGTCTTTGATCGTTTGGATCAAACGCTTTTATTAATTGTCTCTTTAGTTGCTTTGAGTGCGACTTTGTATCGGATGTCC…	0.999416	-0.818157	0.556438	-1.47035	0	106.373	Diffexp : Ef_V583_BHI_vs_TSB_Planktonic
fail	EF2767	transcriptional regulator	2672917	2673579	663	reverse	ATGACATTTACAGAACAAGCCAAAGATCAAGCGCAAGCTTCTTGGCAAGGGAGTTTTCAGCATCCTTTTATCACAGAATTACATGAAGGAACCTTGAGTCCAACGATTTTTCGCTACTATTTAATTCAAGATCATTACTATTTAAAACACTTTAGTCAACTTTATCGCTTGATTGCGGCACAAACGCAACAACCTCGATTGAAAAAATTACTCTTAACAAATGCGGAAAATCTCGCGTTGGGCGAATTAGCTATTCGTGAAACTTTTTTTGAAGAACTAGCGATTACGGAAGAAGAAGTTGCAGCGACACCGATTGCACCAACCGCGTATCACTATGTTTCTCATATGTATCGCCAACTTATTGAAGGAACGCCTAAGACGGCCGCAGCAAGTATGTTG…	0.999416	-0.817839	0.598047	-1.36752	0	49.5808	Diffexp : Ef_V583_BHI_vs_TSB_Planktonic
fail	EF3290	sensor histidine kinase	3171390	3172571	1182	forward	ATGCTCGTTAAACCTAAAAAGATTGAAAAACAAAAACGAATTACCTTAACTTCTAAAGAAATCAGCGAGTTATTAGCAGAAGCAATTGTGACAATTGTTTTATTACTACTATTAAATGTCTCAATTATGTTCCTTTTAGGACAACTACTTAGTGAAAACTCGCCCTTAGCTGGTGTCATCTGGGCCACTAAGGATGCGGTCGCTAAAGAATTAAATACTGATTTGTTTTGGAGCTGGAATAAATTTGTCTTACCCATTTTCTTTTTAGTAGATGCAGCTGTTCTCTATTGGCGCTTAATTCGTCGCTACCATCAAATGCAATTGCGTCATATTATCAGTGAGTTACATTACATCGCTGATGGTAATTACAATCACCGCATTCCGTTTGAATTAAGTGGT…	0.999416	-0.817309	0.584606	-1.39805	0	584.639	Diffexp : Ef_V583_BHI_vs_TSB_Planktonic
fail	EF1808	agaS protein	1751423	1752595	1173	reverse	ATGTTTACAGCAGAAAAAGAAGAACTAGAACAACTAGGAGCGGAAATCACTACACGTGAAATTCGTCAGCAACCTGAGCTTTGGCAAGAAACCGTGACACTTTATCATGAAAATCAAACAGCTTTGGAAAACTTTTTAAAAGAAGTCCAGGCCAAAGCGCAAGGAAAACGCACAAGAGTAATTTTTACAGGAGCAGGGACTTCGCAATATGTCGGTGATACGGTTGTACCTTATCTCCGAGCACACGGCGACACACAAGCCTTTTCATTCGAAAGTATTGGGACAACGGATATTGTGGCCAAACCAGAAGATTATTTGATTAAAGACGAACCAACATTGTTAGTTTCGTTTGCAAGAAGTGGAAATAGTCCTGAAAGTTTAGCGGCAGTTGAAGTAGCT…	0.999416	-0.816416	0.589866	-1.38407	0	25.016	Diffexp : Ef_V583_BHI_vs_TSB_Planktonic
fail	EF1653	ribonuclease HII	1606528	1607295	768	reverse	ATGGCAAAAGAGTCGATTCAGGCAATCAAAGAAGCGTTGTTAACTGTCACTGATGCAACCGATGAACGATTAGCAAGCTGGCGAGAAGATGAACGTTCAGGAGTGCAACAAGCGATCAAACAATGGGAACGTCGCCAGTTAGCCAAAGAAAAAGAGTGGCAACTTTTTAAAGAAATGAGTCAATTTGAGGAAGCGGCCTATAAAAAAGGCCATCGTTTAATTGCAGGAATTGATGAAGTAGGCCGCGGACCATTAGCTGGCCCTGTTGTGACAGCTGCAGTTATTTTACCGAAAGATTGTCAGTTATTAGGCTTAAATGATTCAAAAAAACTATCTGCTAAAAAACGGGAAACGTTATATAACCAGATTCAAGAACAGGCTGTCGCTATCGGGTTAGGT…	0.999416	-0.816346	0.584322	-1.39708	0	90.625	Diffexp : Ef_V583_BHI_vs_TSB_Planktonic
fail	EBG00001182705		3032845	3032930	86	reverse	TTTTAAATAATTCAAAAAGTCACCGTCTTAAACGGCTCTACATCAGAGAGGTATGTTGAAGCATATCTCTCTTTTCATTTTCATTA	0.999416	-0.815413	0.657146	-1.24084	0	3.27665	Diffexp : Ef_V583_BHI_vs_TSB_Planktonic
fail	EF0814	transcriptional regulator, GntR family	776268	776975	708	reverse	ATGTTACCTAAATATGAACAAATTAAACAAGACCTTTTACGTGAAATAAAAAATCATACCTTTATTCCTGGTGATAAATTTTATTCTGAAGCCGATATTAAACGAAAATATGCTGTTAGTTCTATCACAGCTGTCAAAGCACTGAATGAGCTGACCAGTGCAGGTTACTTGTATCGTATCCAAGGAAAAGGGACCTTTGTTTCGAAATCAAAAGTTTCTCAAAATGTAAAATTTTCTGATATCGAGTTGCATTCTTTAGACTCTGAAAAAGTTAAAGTCCTTTCAATTGAAGAAGATAATCAAGCCGAAATTTTAAAGGAATTAGGCTTACCAGCTAACGCTTCTTATTATAGAATCAAGCGTGTACGCTATTCTGAAGATACACCCTTTCTCGTACAT…	0.999416	-0.814841	0.612728	-1.32986	0	31.0065	Diffexp : Ef_V583_BHI_vs_TSB_Planktonic
fail	EF2067	conserved hypothetical protein TIGR00481	1988825	1989340	516	forward	ATGCATATTACCAACCGTTCTCATTTGGCCGATCGTTATGGCAAACGAACCAGTGCAGAATTTTTATTACACGAACGTCCTATTTTATCTTTTCCTATTTCTTTAGCGGCCATTCCTAAAGAAGCCCGTTATTTATCCTGGGAATTAATTGATTATGACACGATTCCTCTAATCGGTTTCCCTTTTATTCATTGGTTAGCTGCCAATGTTCCTGTAACCAATGAGATTCCTGAAGACTTTAGTCGAACAGCACTCAAGCCTACCATTCAAGGAAAAAATAGTCTTGCTTCTCCTTTGGGGAAACAGATGATTCCTGCGCTTGCCACTGAAACGTTACCTGAGTTAACCGAACGTTATCTGGGGTTAAGCCCTCGCTCTGGTGTGCACACCTATACGTTA…	0.999416	-0.814486	0.676838	-1.20337	0	6.17907	Diffexp : Ef_V583_BHI_vs_TSB_Planktonic
fail	EF0583	ABC transporter, ATP-binding protein/permease protein	544404	546158	1755	forward	ATGAAAGTATACAAAAAATTATTTAGTTATGTCCCTAAAATGAAATACTACGGATGGTTAGCCACTTTATTTTCTGATTTTTCTGTCGTATTAACAGTCTATGGATATTACAGTATTTACAAATTTCTTCAGTCTCTAATTATTGTAGGAGATGAATATTTAGCTAAGAGTTATGCGGTTCAAACTGTTGCTTGGTTAACTTTAGGAGCTTTATTTTATATTTTTTCTGGCTTATTTTCTCATATCCTTGGGTTTCGCTTAGAGACTAATTTGAGAAAAAAGGGAATTAGCGGTTTAACAAAAGCAAGTTTTCGTTTTTTTGATTTAAATTCTTCGGGATATATTCGAAAGACAATTGATGACAACGCGGCTAAAACACATATGGCAATTGCTCACTTG…	0.999416	-0.813053	0.559212	-1.45392	0	30.922	Diffexp : Ef_V583_BHI_vs_TSB_Planktonic
fail	EF1363	hydroxymethylglutaryl-CoA synthase	1337551	1338702	1152	reverse	ATGACAATTGGGATTGATAAAATTAGTTTTTTTGTGCCCCCTTATTATATTGATATGACGGCACTGGCTGAAGCCAGAAATGTAGACCCTGGAAAATTTCATATTGGTATTGGGCAAGACCAAATGGCGGTGAACCCAATCAGCCAAGATATTGTGACATTTGCAGCCAATGCCGCAGAAGCGATCTTGACCAAAGAAGATAAAGAGGCCATTGATATGGTGATTGTCGGGACTGAGTCCAGTATCGATGAGTCAAAAGCGGCCGCAGTTGTCTTACATCGTTTAATGGGGATTCAACCTTTCGCTCGCTCTTTCGAAATCAAGGAAGCTTGTTACGGAGCAACAGCAGGCTTACAGTTAGCTAAGAATCACGTAGCCTTACATCCAGATAAAAAAGTC…	NA	-0.810025	0.6075	-1.33337	0	490.35	Diffexp : Ef_V583_BHI_vs_TSB_Planktonic
fail	EF0516	membrane protein, putative	477367	478404	1038	reverse	ATGGAAGAAAAATTAACTCCAAAAATATTTTTAAATAAAGTATTAGCGGGTACCGCAACGGGGATCATCGTAGGGTTGATTCCTAACGCGGTATTGGCAGCAATTTTGAAATTATTTGGTGAAAATACCTTAGCAGTAACGATCACACAAATGGCAGTTATTTTCCAACTAGCTACTCCACTATTGATTGGCGCTTTGATTGCGGTGCAGTTTGGCTTCAAACCAATGCAAATGTTAGTAGTTGCCGGTGCAGCTTTCGTTGGCTCCGGTGTTGTGAAATTCAATCCTGACACAGCTACTTATATCGGTGCTGGTACCGGAGACATCATCAATACCATGATTACTGCATCAATCGCTGTCGGCATGATCTTGTTGATCGGCGAAAAATTTGGGTCCGTG…	0.999416	-0.809997	0.617204	-1.31236	0	1521.44	Diffexp : Ef_V583_BHI_vs_TSB_Planktonic
fail	EF0634	decarboxylase, putative	588943	590853	1911	forward	GTGAATGCAAAATCTAATTCATTAAAATTTGTAAGGAGGAATTTTCGTATGAAAAACGAAAAATTAGCAAAAGGCGAAATGAACCTTAATGCACTATTCATTGGGGACAAAGCCGAAAACGGACAATTATATAAAGACTTGTTGATCGACTTAGTAGATGAACATTTAGGATGGCGTCAAAACTACATGCCACAAGACATGCCAGTTATCTCTTCTCAAGAACGCACATCTGAAAGCTACGAAAAAACTGTCAACCATATGAAAGATGTATTGAATGAAATCTCTTCTCGCATGCGTACACATTCAGTTCCATGGCATACAGCAGGTAGATATTGGGGACATATGAACTCAGAAACATTAATGCCTTCTCTATTAGCTTACAACTTTGCAATGCTATGG…	0.999416	-0.807757	0.5941	-1.35963	0	3993.28	Diffexp : Ef_V583_BHI_vs_TSB_Planktonic
fail	EF2844	hypothetical protein	2731471	2731770	300	reverse	ATGAATAGAAAAATTGAAAGAATGATTATTGAACTTGAAAAAGAATGTAAGGCACAGAATGTTGAACTTCTTTTATGTGCTACAAATTTTGAAACAGGCCAAGGAAGTACTGCGTTTTGTGGTTCAGTTATCGGTTTAGCTATACTCTTGCAAAAACTTGTAGGTGATCTAAAAGAGCAATTAAGTATAAGCGAATCTTGTGATTGTCCAGAATGTGTAGCAGAAAAAGCCGAAGATGCTGCAAATGAAAAATCTATGGATGAACTACTAACTGCATTTTTACGAGGTGAACTGCAATGA	0.999416	-0.806165	0.635349	-1.26885	0	1.29571	Diffexp : Ef_V583_BHI_vs_TSB_Planktonic
fail	EF0988	conserved hypothetical protein TIGR00242	945302	945733	432	forward	ATGCTTATGGGTGAATACCAACATAATATCGATGCCAAAGGCCGCCTAATCGTTCCATCAAAGTTTCGTGAGGAACTTGGTGAAAAATTTGTGGTAACGAGAGGGATGGATGGCTGTTTATTTGGTTATCCTTTAAATGAATGGTCACAACTTGAAGCAAAACTTCAAGAAATGCCCTTAGCTAAGAAAGATGCACGTACCTTTGTACGATTCTTTTATTCCGCTGCAACAGAATGTGAGATTGATAAGCAAGGTCGTATCAATATTCCGGCGAATTTACGAACACATGCCAGTTTAGAAAAAGGCTGTGTTGTTATTGGCGTCTCTAACCGAATTGAAATTTGGAGTGACGAACGTTGGCATGCATTCTCTGATGAAGCTGAAGAAAACTTTGATGAA…	0.999416	-0.804027	0.589749	-1.36334	0	940.607	Diffexp : Ef_V583_BHI_vs_TSB_Planktonic
fail	EF0795	conserved hypothetical protein TIGR01212	755169	756137	969	reverse	ATGCAAATTTTTCCCTATTCAGATGATCCAAATAAACGCTATCACACTTGGAACTATGCACTTCGTCAACAGTTTGGTGAAAAGATTTTTAAAGTGCCAATTGATGGTGGCTTTGATTGCCCCAATCGTGATGGGACGGTTGCCAAAGGTGGTTGTACGTTCTGTAGTGTTTCTGGCTCAGGCGACATGATTGTTGCACCTAGCGATCCCCTGCCGCTTCAATTTCAAAAAGAAATCCAATTGATGCATCAAAAATGGCCAACTGTCGATCAATACATTGTTTACTTCCAAAATTTCACCAATACACATGCGCCCGTTGACGTTATTCGTCATCGGTTTGAACAAGTAGTCAATGAAAAAGGTGTCGTTGGTTTATCCATTGGTACCCGTCCTGATTGT…	0.999416	-0.801799	0.560317	-1.43097	0	153.004	Diffexp : Ef_V583_BHI_vs_TSB_Planktonic
fail	EF0382	conserved hypothetical protein	349790	351382	1593	reverse	ATGAAATTAAGAGAGTTATTATCGATAGGTGACTTAAAAAAAGGTAAAATTTTGACGAAAGAGATTGGTTTAGACAATGAAGTTGACTCGGCAATGGTCTTAGAAGCGATTGACATTGAGAACTGGAGTAGAAAGAATCAGTTAATTTTGACTTCTTTCTACGCATTGCATGATCTACCCGAAAAAGAGTTGGAAAATTTTTTCGTAAAGATGCGCCGAATTGGCATCAGCGGCTTAATTTTGAAAACAGATCGATTCATTAAAATGATTCCAGAGTGGTTTATCGAATTATGTTTCAATTATGAAATTCCTTTAATTAAAATCACACAAGACATTAGCTATGAAAAAATTCTATTTACGATTTACGAGCCTTTGTTGAATTATCAGTCGCATGTCTTA…	0.999416	-0.801403	0.582231	-1.37643	0	132.703	Diffexp : Ef_V583_BHI_vs_TSB_Planktonic
fail	EF0417	conserved hypothetical protein	387695	388873	1179	forward	ATGAAGAAGAAAACGATAATTATATTGGGGGCAGTTGCGGTAATTGCGGTTGGGGGCATCGTAACTGTGAATGCGTTAAATAAAAATGCACAACAAGTAGCTGTCAAGCAAGCGCCTAAAGATGACTGGGGAATTGACTATTTTGACGTTCCCGACTTGCAACAAATTTATATTAACGGTGTCATCCAACCGGAACAAATGGAAGCCTTTGCGCGTGATCAAAAAATAACAAAGGATCCAGAGATTAAGGTGAAAAACGGCGATGTCGTAGATGCAGGCACAGAATTATTTACTTATGAAGATGAGGCGGTCACAAAAGAAATTGAGGCACAACAAAATAGCTTAGCCAAATTAGAAACGAAGCGGGCGAATATCTATAATAAGTGGAATCGGGCCATT…	0.999416	-0.797682	0.579402	-1.37673	0	45.4216	Diffexp : Ef_V583_BHI_vs_TSB_Planktonic
fail	EF1547	cytidylate kinase	1501449	1502129	681	forward	ATGGGGAAAATCAGTATTGCTATTGACGGACCAGCTTCGTCAGGCAAAAGTACAGTTGCAAAAATTTTAGCAAAACAATTGAATTATGTGTATTGTGACACGGGTGCCATGTACCGAGCGATTACGTATCTGGCCTTGCAAAATCAAATCGACATTCAAGCGGAAGAGCCATTAGTAGCGCTTTGTGTCAACCACACTATTTCTTTTCAGCAAGCAGAGAATGGCCAACGTGTTTTTATCGACGGTCATGAAGTGACCGAAGCGATTCGCCAGCCAGATGTAACGAATGCTGTTTCAGCTGTTTCAAAACATGCAAAAGTTAGAGAAGAAATGGTGGCGTTACAACAGAAAATTGGTCAAGCCGGCGGAGTTGTCATGGATGGTCGAGATATTGGTACT…	0.999416	-0.797208	0.597539	-1.33415	0	496.59	Diffexp : Ef_V583_BHI_vs_TSB_Planktonic
fail	EF1853	hypothetical protein	1799584	1799808	225	forward	ATGGAGGATTTTTGGTATCATAATAAGTCAGTTTCTGCTCCAATTTCCCTTTCCCAATGCGGATATGAATCTTATCATCCCAATTCTTCTATTCGTAATTATATAGTTCAACAAAAATGGATATTTCATTATGTTTTATCTGGTAAGGGATTCTTAGAAGTAGAAGCTCAACATTTTGAACTTATAGAACACGATATTTTCTTTTTTTTCAAGGTCAAAAAGTGA	0.999416	-0.796045	0.676924	-1.17597	0	3.75339	Diffexp : Ef_V583_BHI_vs_TSB_Planktonic
fail	EF3199	ABC transporter, permease protein	3071419	3072090	672	reverse	ATGACTTTTTCAGAAACCTTTGCCGAATATTGGCCATCTATGCTGATTGGTTTAAAAGAAACAGGGATTATGATGTCGATTTCGATGGCTATCTGTTTGCTTGTCGGCTTACCTTTAGGCTTAGGACTATTTTTGGCTAATCCGAAAGTCAAAGGGCATCAACCTTGGCTGTACTGGGTTTTAAATTTCATTGTAACTGTTATTCGCTCGTTTCCTTATTTATTATTTGTGATTGCGTTGATTCCAGTTACTCGTTCTGTTTTAGGAAAGGCGTTTGGCCCAATTCCTTCATCTGTGCCATTGAGTATTGTTGCGATCGCGATTTTTGCTCGCTTGGTTGAACAAGTGCTGTTGGATGTTCCAGAAGAAATTTATTTTTTAGCTAATTCGTTAGGTACC…	0.999416	-0.79523	0.628247	-1.26579	0	179.698	Diffexp : Ef_V583_BHI_vs_TSB_Planktonic
fail	EF1100	ABC transporter, ATP-binding/permease protein	1070185	1071780	1596	forward	ATGACTAAAAAAATATGGTCGCACTTTCGGAAAAGCTTCACTTGGTACATTTTGATTGGCGTGATTGTTTCATTATGTAGTGCTTTAGCAATTTATTTTTTTCAACAGTTGTTAGATCATTATCAAAAAAGTTTCCAACTAGGGTTGTTAGTAGCGTATGGAACGACAATTATTTTAATTCCTCTATTGTCTTACTGTGAACAGAAACCGAAAGCTTACTTAACTAATGGCATCTATTTCTATTTGAAGAAATTAAGTTTAATAAAAATGAGCAAGATTTCCTATGAAGAATATCTAAAACTGGGAGCGGGGGCTTTACTACAAAAAGTAGAAGTTGGTGCAGCAGCTGGGAGAAATATCCACTTGAATTTTTATGGGCGCTTATTTCGAGAGTTAATT…	0.999416	-0.793121	0.645212	-1.22924	0	6.3317	Diffexp : Ef_V583_BHI_vs_TSB_Planktonic
fail	EF0517	2-dehydropantoate 2-reductase, putative	478430	479368	939	reverse	ATGAAAATTGCAATTGCAGGGGCCGGCGCGATGGGTTCCCGGTTCGGACTGATGTTGAAACAAGGTGGTAACGATGTTTTGCTAATCGACGGCTGGCAGGAGCATATCAATGCCATCAAAGAAAACGGATTGAAGGCTAATTATAATGGCGAAGAAATTACTGTTAAAGTCTCAATTGTTAATCAGAATGAGGTGCCCACTGGTGAGCAATTTGATTTGATTATCTTATTCACGAAGGCAATGCAGTTGGAAAAAATGCTGCAGGATGTTAAACCATTAATTGCTGATCACACAGAAGTTTTGTGTCTTTTAAACGGTATCGGTCATGAAGACGTAATCGAAAAATTCGTACCGATGGAAAAAATCTTTATCGGCAACACCATGTGGACTGCTGGTCTA…	0.999416	-0.792123	0.607477	-1.30396	0	1657.11	Diffexp : Ef_V583_BHI_vs_TSB_Planktonic
fail	EF1095	hypothetical protein	1065022	1065315	294	reverse	ATGCGTGCTAAGTTATTTTTAATTTTGCGGAATCGAGTGTTATCCCGTGTTGTCTTTGTCATTCTATTTTTACATGTGCTTTTTACCACAAATGATTTCACGGTGTTGCTACTCCTCTTACTATTGAATTATTTACTCACGCTTGAGGATAGCGCGAAAAAAAACAGAAAAATCCAAACTTGGCAGGAATTTAAACAGTCGATTGATTGGCCCTTTGTCGCTTTTTATTCAGGGCTTGCTCTTTTAGTTATTTCGTTAATACTTCTGTTTCTCTGGTTCAATTATGCACGATAA	0.999416	-0.791164	0.672439	-1.17656	0	4.10615	Diffexp : Ef_V583_BHI_vs_TSB_Planktonic
fail	EF2188	racemase domain protein	2104378	2105082	705	reverse	ATGACTAAAAACAATGATGTATTGGATGCCTTCAAATTTATTGCTGCATTAAGTGTAGTTGGAATTCATACCTTTCCCTCTAAATCTATTTTGGGTAGTGATTTGAAAATATTAGCCCGCTTTTCTGTTCCGTTTTTTTTCATAGTATCTGGATATTTTTTGTTTAAAAAAATTTCTTTTAGAGAAAAAGAAAAAGATAAAAAAATACTATTCAATTATATAAAAAGAATCTTAAAAGTATATCTTTCGTGGTTGATCTTTTACATTCCCTTCTTTATCGTATCTATTATGAATTTTGTTAAAGGGGAAATGGATTTAAGAGGAAAAATATCATTTATACTGAGCATATTATTAGGCTATGTCCCCAGAATAGGTGTTTCTTGGTATTTAATCGCATTA…	0.999416	-0.791131	0.5448	-1.45215	0	44.7985	Diffexp : Ef_V583_BHI_vs_TSB_Planktonic
fail	EF1844	hypothetical protein	1791454	1791870	417	reverse	ATGAAAAAAATCGGGTATTTTAGTTGTATTATTTTTTTCATGTTTTTGGTAGGTTGTAGTAATAACAAAAAAGAAAACGGCAATCTTTTGAATGCCAGTTCGTTTCCTTTAATACTCACCACGATTATTGAAAAAGAAGAAGACCTAACGAAAGGTTCAATTTTTTTCAACAAGGATAAAACCATGACGCTTGAAAAAGAATATTTAGTTAATCCCAATAATGAAGACACAAAAAAAACAAGTAGAACAGAAAAAAAGGTATATAAAAATATTAAAATACAAGAAAATAAAGAGAGCTATGAAATTATAGGTCAATTGGACAAAAAAACGAAAAAAATAGAGTTTAAAAAAGTTGATGAAGGTAAACGTATATCTGATGCAGAAGGTAATGTGTATGGT…	0.999416	-0.791022	0.651747	-1.2137	0	5.73858	Diffexp : Ef_V583_BHI_vs_TSB_Planktonic
fail	EF0747	conserved hypothetical protein	702992	703702	711	forward	ATGAAACAATCAAAAAATAAACAAGTTGTTATTGGTGAACCAACGAAAAAAAACATTTATCTTCAAGATATAGAACAGGAAACGCAAGCTTTTATTCTCCAAAACAATCCACAATTGACAGCTGAATCGATGATTACATTGGCGGAGTTACTTAATTATCGTTTGGATTACATGAAACAATTGGTCGCAAATGATTCTGAAAAAATCCAACAACTGAATGAATTGGTGGTTCAACATATCAAAGAAGATAAGCTGATTTCCAATAATATGAATGAAAAGATGGAAAAGAAATTAACCTTTGGCCAACGAGCAGCGGATACCATTGCTAAATTTGGCGGTAGCTGGGTGTTTATTGGCTTCTTTTGCTTCGTGTTGATTGCTTGGATCGTGATTAACTCT…	0.999416	-0.78954	0.612817	-1.28838	0	147.822	Diffexp : Ef_V583_BHI_vs_TSB_Planktonic
fail	EF0134	hypothetical protein	136200	136424	225	forward	ATGAATCGATTAGAGGAATTAATTAAGAATCCAAAAAAATTCAACTTATCAAATGAAGCGATTGATTCATTAAGGGAATTATTTGTTACTTTTGAAACGAACCCATTTTTCCCAATGAGCAGGTATGACTATGCTCGGAGATACTTAATGCAACTATATTTTGCTGGTTTTATTAGTAGTGATTTAGTTCAAAGTATTTTGAGTGAGTTCAAAAAGAGTGGGTAA	0.999416	-0.789327	0.653903	-1.2071	0	1.98649	Diffexp : Ef_V583_BHI_vs_TSB_Planktonic
fail	EF2502	cell division protein, FtsW/RodA/SpoVE family	2424764	2425951	1188	reverse	ATGAATAGAAAAGAGAAAACAAATTTAGATAGTCGAATTGATTACGGCGTGATATTACCAGTTTTTCTTTTATCACTAATTGGTATGCTATCGCTTTACGTAGCGCTTTACAATGATCCAAGCAAACCTAAAATTGGTAGCTTGTTAATGAAACAAGGACTGTGGTATTTAGTCGGAGGATTAAGTATTGTCATTATTATGCATTTTAGCTCAAAATTACTCTGGCGGTTAACGCCCGTTTTTTATGCACTTGGATTAGTATTAATGGGATTACTACTGAAATTCTATGACCCCGTGCTAGCAGAGCAAACAGGTTCTAAAAACTGGATTCGCTTTGGTGGCACCACATTCCAACCATCGGAATTGATGAAGATTGCGTTTATTTTGATGTTGGCCTAT…	0.999416	-0.788351	0.555538	-1.41908	0	233.306	Diffexp : Ef_V583_BHI_vs_TSB_Planktonic
fail	EF0052	hypothetical protein	53530	54156	627	reverse	ATGACAGAACTAAAGAAAATAACTTCAAAAAATGGACATGTTTACCTCTTTAAAGATATACAACATAAACAACGAAATGAGTTAGGCATAGCCTCTGGACAATCAGTACTGATTTCAATTTTTGAACCGGATCCATTCTATTTTACAGAAGATATTCAACTTATTCATTATAAAGATATCGTTAAAACCGAATCCGTTTCTTCAAAAGAAAATGAATTTTTTGAATATGTAAAACAAAATTCACCAGTTGCTTATAAAAAGAAAATCTCGGATAGTTATAGTATCTCTGAGTATATTAATTATGCTCCACAACTTAAATTTAAGTATATTATAAAAGATAGTATACTAACTATTACGGGGGAAATTAAAGACAGAAATGTTAACTTTCCAATTTCTCAG…	0.999416	-0.787989	0.65495	-1.20313	0	20.2939	Diffexp : Ef_V583_BHI_vs_TSB_Planktonic
fail	EF2189	conserved hypothetical protein	2105075	2105440	366	reverse	ATGCTACCAACCGTGTTATGGCTAGCTTTATTTTTATTTGCAATTGGCTTTTTCTTATACATTATTCGAGGGATTAATAAAAATATTTTTCTCCTAAAAAATGCTTTGATTTGGTTATTAATCTCAATTGTCTTAATTATTTTTGCTATTTTCCCGCATGTGGCAGAATGGTTAGCAATGGCCTTTGGGTTTGAAACAACATCAAACTTCTTATTATCAGTTGCGGTGATTGTCCTGTTAATCATGGAAATTAAAAATTCTGTGTTGATTTCAAAACACGAAAATCGCATTAAAACATTATTGCAAGAATTATCTATCATGAAATCTGAAGAAAAATGGGAGAATAGAGAGGGGAAAAATGACTAA	0.999416	-0.787378	0.564929	-1.39377	0	72.4208	Diffexp : Ef_V583_BHI_vs_TSB_Planktonic
fail	EF3032	conserved hypothetical protein	2911479	2912222	744	reverse	ATGAAGAAAAAAGCTGATTTTTTAGAGCTGTTTGCTGTTGAAAAACCAATTATTGGGGTGATTCATTTAAAAGGTAAAACAGATCAAGAGATTCAAGAGCGAGCAAAAAAAGAGATTCAAATTTACAGTGAACATGGGGTAGATGCAATTTTGATGGAGAACTATTATGGGGATTATGTTCAGCTAGAAAAAGCGCTCCAATATGTTACTTCATTAGATTTACCGATTCCTATTGGTGTAAATGTGTTAAATGTTGACCCATTAGGTTTTCATTTAGCCAATAAATATCATTTACAATTTTTACAGATTGATTCTGTGGTTGGTCATGTGAAACCGCGGGATGAAGCATCCTTACAAGCTTTTTTTGATTTATATCGTGCAAAAACAACAGCAAAATTA…	0.999416	-0.785928	0.654455	-1.20089	0	11.2855	Diffexp : Ef_V583_BHI_vs_TSB_Planktonic
fail	EF2775	phosphomethylpyrimidine kinase	2680673	2681503	831	reverse	ATGACCGAATATAATTTGACCCCACAAGTAGTCACGATTGCTGGTTCTGATTCTGGTGGGGGAGCTGGCATGCAAGCAGATTTAAAAACATTTCAAGCACGGCAGGCATTTGGCTTAAATATTGTCATTGCATTGACGGCACAAAATACGTATGGCGTGCAAGATAGCTTACCGATTCCTAGTTCATTTATTGATGCACAATTCCAATCACTGGCGGCTGATTTTAAAATTGGGGCAGCGAAAACGGGGATGTTAGCAGATAGTGAGCGTGTCGAAGCTGTTGTTCGCAATTTGCAGAAAGTTGATTTTGGTCCGTTGATTGTCGATCCTGTAATGGTGGCTAAAGGTGGACATCATTTGTTAGAAGCCGAGGCAGTTCAAACGATTAAAGAGCAACTG…	0.999416	-0.783755	0.612852	-1.27886	0	69.7209	Diffexp : Ef_V583_BHI_vs_TSB_Planktonic
fail	EF2439	undecaprenol kinase, putative	2358167	2358997	831	forward	ATGCTTTTTGCTAACCTATGGAAAGCAATTATTCTTGGTATTATCGAAGGAATTACCGAGTGGCTTCCAATTAGTAGTACCGGACATTTAATTTTAGTGGATGAGTTTATTAAACTCGATCTAAGTAAAGATTTTATGGAAATGTTCAACGTCGTTATCCAATTGGGAGCGATTATGGCGGTTGTTATTTTATACTTCCACAAATTGAATCCTTTCTCACCAAAGAAAAATGGCGAAGAGAAAAAAGATACTTGGATTCTTTGGTCTAAAGTCTTAGTCGCTTGTTTACCAGCGGCAGTTATTGGTCTAAAATTTGATGATTATTTAGATGCACATTTTTATAACTTTTTAACAGTATCGATTATGTTAATTGTTTATGGGATTGCTTTTATTATCATT…	0.999416	-0.781155	0.601007	-1.29974	0	164.165	Diffexp : Ef_V583_BHI_vs_TSB_Planktonic
fail	EF3003	lipoprotein, putative	2876262	2876954	693	forward	ATGAAAAAATTAGTTTGTGTTATTTTAGTTATTTTTTTAACAGGTTGTAGTTCTCAAAAAGCGAATGAACCTAAAAAACAAGAAAATTCTACCAATCATACAACATCAATAAAAAGCAGTACTAATCATTACAGTTCTAGCATAGAAACAAGCTCTAATAATAAACTAAAAGAAACTTCAGAAAGTGCCAGCACCACTCAAACTTCGTCAAAGTCGAAAAATGAAGTATCTACAAATGTCGAAGAAGCAAATTCTTTAGAAGCAACACCTTATGCTGTCGATCTTAGTAGCTTAAACAATCCACTCGTATTTAATTTTAAAGGAATGAATGTGCCAACTTCAATTACGTTAGAGAACTTAAATTCAACACCAACTGCTACCTTCCGAACTAAATTGTTT…	0.999416	-0.780814	0.554826	-1.40731	0	36.2554	Diffexp : Ef_V583_BHI_vs_TSB_Planktonic
fail	EF1346	hypothetical protein	1317308	1317421	114	forward	TTGAGCATTTTAAATAAAAAAATAAAAAAGGGTATACAAATGCAATCGTTTGCGCTAAAATGTGTTCGAGTATTAGAAAATACACGAAAAGCGACAATTAAAGGAGAGAATTAA	0.999416	-0.776935	0.598293	-1.29859	0	1.08149	Diffexp : Ef_V583_BHI_vs_TSB_Planktonic
fail	EF2190	glycosyl transferase, group 2 family protein	2105440	2106165	726	reverse	ATGAAGGTACTTTTAATCATTCCTGCTTACAATGAGGAAGAAAACATTTTGCGGACGATTGCTTCCATTGAAACATTTAAACAGGAAGTTACGCATTTTCAACATGAATTGGATTATGTGGTAATTAATGATGGCTCGACAGATGGAACCAAACAAATTTTAGAAGCCAACCAAATTAATGCCATTCATTTAGTGTTGAATTTAGGTATTGGCGGGGCGGTACAGACCGGCTATAAATATGCCTTAGAAAATGAGTATGATGTTGCGGTTCAGTTTGATGGTGATGGTCAACATGATATCAATAGTTTACCTATTTTACTGGAACCATTAGCAGAGGGTAAATGTGATTTTTCGATTGGCTCTCGTTTCATTCCTGGAAACGAAGCGTCTTTTCAAAGT…	0.999416	-0.776765	0.565939	-1.37252	0	405.338	Diffexp : Ef_V583_BHI_vs_TSB_Planktonic
fail	EF0103	transcriptional regulator, ArgR family	106944	107432	489	forward	GTGAATAAGCAAACACGCCAAAGTTTGATTAAAGAAATCATTCAAACAACCGTAATTCATAGTCAAAATGAGTTGTTAAGAGAATTAAAAAAGCGCGAGATAAATGTCGCACAAGCAACGATTTCACGGGATTTATGGGAATTAAAAGTCGTCAAAGCATTAGATGAGTCTGGCGAGATGCGGTTAACGATTTTTGAACAATTCACTTCTTTAGAAGAACGAAAAAAAGAACAGTTGATACAAGCAATTCGTGAGGTAGTGACCAAAGTTGAACGTGTCGCCTTTTTACTAGTGGTTCATACATTACCAGACAACGCAACATTGTTTTCAGCTGTACTTGATGAAGTGTCTTTGTGTGAAAAGAAATGTTCTGTCGCTGGCTTCGACACTGTTATTATT…	0.999416	-0.774809	0.567617	-1.36502	0	159.679	Diffexp : Ef_V583_BHI_vs_TSB_Planktonic
fail	EF2559	pyruvate flavodoxin/ferredoxin oxidoreductase family protein	2472448	2475981	3534	reverse	ATGAAAAAAACAATGGATGGAAACACCGCAGCGGCTTATATTTCATATGCGTTTACAGAAGTTGCCGCTATTTATCCTATCACACCAAGTTCAACAATGGCTGAGTTGGTAGATGAATGGGCGGAAAGTGGTTTAAAAAATATTTATGGTCAAAAAGTTCAAGTTATTGAAATGCAATCAGAAGCTGGGGCAGCGGGAGTAGTTCATGGTTCGTTAAAAACAGGTGCGTTAACCACTACTTATACTGCTTCACAAGGTTTACTGTTGATGATTCCCAATATGTATAAAATCGCAGGAGAATTGCTGCCTTCTGTGTTCCACGTGGCGGCTCGGGCAGTAACGACAAGTGCGTTGAGTATTTTTGGTGATCATGGCGATGTGATGGCTACCCGCCAAACA…	0.999416	-0.771109	0.554744	-1.39003	0	67.954	Diffexp : Ef_V583_BHI_vs_TSB_Planktonic
fail	EF0834	PTS system, IIC component	793924	795237	1314	forward	ATGAATGGTTTTGTACAGTGGATGGAAGTTAAGTTAATGCCGATTGCGAATAAATTTGGTTCGCAACGCCATATGACAGCGATTAGAAAAGGATTAATTGCAACGATGCCTTTAACAATTGTGGGCTCATTCTTTACAATTTTTCAAAATATTCCAATTGAGGCATACACAAAATTGATTGAACCTTATCAAGCAATTTTAGATATTCCTTCCCGCTATACGATGGGGTTACTTGCACTTTATGCAACATTTGGGATTGCTTCATCATTGGCCAAAAGTTATAAGCTTGACTCTTTGACGTGCGGAATTTTAGCATTAATGGCCTTTTTAGTAACAGCGGCACCACCAACACGTGTCTTTGAAGATGTTGACAACGTCATTACAGCAGGGCGCTATATT…	0.999416	-0.770069	0.59262	-1.29943	0	13.2698	Diffexp : Ef_V583_BHI_vs_TSB_Planktonic
fail	EF1641	iron compound ABC transporter, iron compound-binding protein	1594180	1595139	960	reverse	ATGAAAAAATTTACTTTAACAATGATGACTTTAGGTTTAGTAGCAACACTTGGCTTAGCAGGATGTGGTAAACAGGAAAAGAAAGCAACTACCTCTTCTGAAAAAACAGAAGTAACGTTACCAACCAAAGACCGTAGCGGCAAAGAAATTACTTTACCCAAAGAAGCAACCAAAATTATTTCCCTAGTGCCATCAACAACAGAAGTGATTGAAGACTTAGGTAAAACCGACCAATTAATCGCAGTTGATACTCAAAGTAGTACAATGATGACTGATTTAAAAAAATTACCACAAATGGATATGATGGCTGTCGATGCCGAAAAATTGATTGCCTTGAAACCACAAATTGTTTATGTGAATGACATCAATTTAGCTAGCTCAGAAAGTGTTTGGAAGCAA…	0.999416	-0.768758	0.569294	-1.35037	0	65.2135	Diffexp : Ef_V583_BHI_vs_TSB_Planktonic
fail	EF2435	PTS system, IIBC components	2353889	2355343	1455	reverse	ATGGCAGAAGAAAGAATTAAACGCATTGCTGATGGGATTTATAAAGAAGTTGGTGGTCAAGAAAACGTGGACAAAGTCATTCATTGTATGACTCGTGTTCGTATGGATATCCGCGATTATGACAAAGTGGATATTGAAGGATTGAAAAAAATTGATGGCGTTATGGGCGTCGTAGAAGATGATACGTTACAAGTAGTTGTTGGTCCAGGGACTGTTAACAAGGTTGCACAAGAAATGGTAGATCAAGCAGGTGTCAAATTGGGAGAACCATTTAATCATGGCACCACAACTGATGCTTCAGCAGGCAAATCTGGAAAAGATTTAGTAGAAGAAAAAGCCGCTCAAATGAAAGCACAACAAAAAGCGAAACAAAATAACACTTCACCATTTAAAAAAGTG…	0.999416	-0.768357	0.561722	-1.36786	0	45.9878	Diffexp : Ef_V583_BHI_vs_TSB_Planktonic
fail	EF1906	conserved hypothetical protein	1849760	1850446	687	reverse	ATGAATAATCAAGAGTATATCCAAACTGGCACAGGTTTGAATAAATTTTATGCCAAAATTTACGGATTTTTAGCGTTAGGAATTGGTATTAGCGCAATCATGGCTTATGCAATGACAACTGTCTTTTTACCTGTTCTAGCTACTTTATTCCAATCAAGCTTAGCTTTTTGGATGATTTGGCTTGTTGAAATTGGCTTAGTTTTATATCTAGGCGCAAAAGCACAGAAAAATCCAACCATTGCGATTGCAGGATTTGTTGCGTATGCATTATTAAATGGTGTCACTTTATCCGTGACGTTATTAATGTATACTGGTGGAACAGTGGCCGGCGCATTTTTAAGTGCAGCAGCTACCTTTGGCGCGATGTCATTAGTAGGTGTCTTTACGAAGAAAGACCTA…	0.999416	-0.766785	0.573344	-1.33739	0	1274.22	Diffexp : Ef_V583_BHI_vs_TSB_Planktonic
fail	EF2985	permease, putative	2858998	2860206	1209	reverse	ATGAAACGTTCAATTATTTGGAAAACCGCCTTCCGTTCCATTTTGAAAAATAAGCGACGCAGCTTGTTAACGATGCTAGGGATTGTCATCGGGATCGCTTCGGTGATTACCATCGTGGCTATCGGTAACGGCTTTAAAGAAGACATGGTCGATAAATTATCTGCTGAAAAACAAAAAGAAAATGTGAAAAAGATTTCTTTTTCGGCCTACAACACTTCGGATATGTTTAGTGACCAAGCGATGTTTACCGACAATGATTTAGGGGTCGTGCGCATGGTTCCTGGCGTAGAAAAAATTGATTTTGATCAAAGAGAAGTTGATGGCGCCCAAAAAGGTACACTGAATTTTCAAGCAGGACCGAAAAATCTTTCTGTAACCTATGAACTTGCCAACAAAACC…	0.999416	-0.766135	0.556384	-1.37699	0	34.1903	Diffexp : Ef_V583_BHI_vs_TSB_Planktonic
fail	EF2471	arginyl-tRNA synthetase	2392021	2393712	1692	reverse	ATGAACAACAAAGAAATCGTAGCAAAAGCGTTACATGATGTTTTAAATGAAGAATTAACGATGGATCAAATCGAACAATTATTGGAAAATCCTAAATCTGTTGATCATGGAGATGTTGCTTTTCCAGCCTTTTCATTAGCTAAAATTTATCGTAAAGCACCACAACAAATTGCAGCAGAATTAGCAGAAAAAATTGATGGCACAAATTTTGAAAAAATTGAAGTGGTGGGACCTTATTTAAACTTCTTCATGAATAAAGAAGCAGTCAGTCAAGCTGTCATTGGCGAAGTAGTCAAAGAAAAAAATAACTACGGAAACAGTACCTTTGGCAATAATGGCAATGTTCCTATTGATATGTCTTCACCAAACATTGCTAAACCAATTTCTATGGGGCACTTA…	0.999416	-0.764024	0.550512	-1.38784	0	172.184	Diffexp : Ef_V583_BHI_vs_TSB_Planktonic
fail	EF2588	conserved hypothetical protein	2505908	2506453	546	forward	ATGAAAAAAATAACACCACGAATCATTACAATTATCGCTTTTAGTGTTGCTTTAAATTACCTTGGCAGTACCATTGCGTTACTCCTTCGTTTACCAATTTATCTTGATAGTGCGGGAACTATTTTTACAGGTGCGTTATTAGGCCCACTCTTTGGCGCACTGACAGGTATTTTAACAAGTCTACTAACTGGATTGACAACGGATATCTTTTCTCTGTATTATTCACCTGTCCAACTCTGCACAGGAATTTTAGCAGGTTTGCTCCTTCATCAGCAGTTAAAAGTAACCAAATTACCATTTAAAACGTTGTGGTTAACGATACCAGGAACAGTGATTTCTTCCTTAATAACAGTTTGTTTATTTGGTGGAATTACTTCTGCTGGCTCCAGCATAATTGTC…	0.999416	-0.763888	0.522783	-1.46119	0	101.356	Diffexp : Ef_V583_BHI_vs_TSB_Planktonic
fail	EF2823	terminase, large subunit, putative	2719474	2721201	1728	reverse	ATGATTGAACCTGGTGTAAATTATGCTGATTTATTTGCGAAAGAAGTTCGAAAACATCCTAAGAAATATCCGAAAACGGTTCGTTTAGCAATAGATCGTTGGTATCGATGGAAGAAACGAAAAGATATTTGGTTTGATGTTGATCGTGCAAATGAAATGATGGACTGGGTAGAATCTTTTATTGTTCATACAAAAGGCGATATGGTAGGTAAACCATTTCTTTTAGAGCCATGGGAAAAATTCATTTATTCTTGGATTTATGGCTGGGTAAAAGAAAATGAAAAAGGGCAAGTAGTCCGTGTTACTCGTGAGGCATACGTACAAATACCAAAGAAAAATGGGAAAACATTAATAGCCGTAGGGGCGTTGGGATATGCTATGTATGGCGAAGGTGCCTTA…	0.999416	-0.760479	0.663448	-1.14625	0	11.7655	Diffexp : Ef_V583_BHI_vs_TSB_Planktonic
fail	EF1828	glycerol uptake facilitator protein, putative	1779175	1779885	711	forward	ATGTTTCATCATATCTTATCAGAATTTATGGGAACTGCATTAATGATCGTATTTGGGGTAGGTGTTCACTGCGACGATGTCCTAAAACGAACAAAATACGCTGGTTCTGGTCACATGTTTGCAATCACTACTTGGGCTTTTGGAATCTCTGTTGTTCTGTTCGTCTTTGGCGGAGTCTGTATTAATCCAGCAATGGCCCTCGCTCAAGCTATTTTAGGAATGATTCCATGGTCTTACTTCATTCCCTATGTCATCGCTGAAATGTTAGGCGGCATTTGTGGCGCCGTCATTGTTTATATTATGTATGCTGATCATTTCAAGCTATCCGCCGATAGTGTCGATCCGATCGCCATTCGTAATATTTTTTCTACAAATCCGAACCAACGAAATTTACCAAGA…	0.999416	-0.760468	0.67517	-1.12633	0	5.67938	Diffexp : Ef_V583_BHI_vs_TSB_Planktonic
fail	EF2183	ABC transporter, permease protein	2099937	2100731	795	reverse	ATGTTTAAAGAAACATTTTCAATTTTCAAGAATATTTTTCAGAACAAAAAATTGTTATTACAATTTTCATTTAATGATTTTAAGGCCAAGTATGCTGGTTCAGCACTAGGAATTGTCTGGGCGTTTTTAACGCCATTAGTAACTGTTTTGACGTATTGGTTTGTCTTTTCTGTAGGCCTTCGTTCTAGAGCTGGCGACAATATGCCATTCATTGTCTATTTAGTAACAGGGATGGTACCTTGGTTCTTCTTTTCAGATTCGTTATTATCAGCCACGAATGTGTTTCGTGAATATAGTTATTTAGTTAAAAAAGTCGTGTTTAATGTACAAATTTTACCAACATCTAAAATTTTATCGAACTTGTACACCCACTTGTTTTTCATTCTAATTGGTTTTGTA…	0.999416	-0.760317	0.608568	-1.24935	0	68.0193	Diffexp : Ef_V583_BHI_vs_TSB_Planktonic
fail	EF0616	ornithine cyclodeaminase, putative	575675	576655	981	reverse	ATGCTATTTCTTAAAAAAGAAGATATTATCAAAAATTTTTCAATGAGAGAAGCCATCGATGCAGACAAAAAAGCATTGTCATTGTATTCAGCAGGAAAGGCAATTGTGCCTCTTCGCACCAATATCGATGTGCCAAAAAGTAACGGACAAAGCTTATATATGCCAGCTTATGTAGAAGGTGGCGAAGGAGCACTAGGTGTCAAAATCGTTTCCGTGTATCCTAAAAACATCAAGAAAAACTTACCAAGTGTACCAGCAACGATGATCGTATTGGATCCAGAAACGGGTATGGTATCCGCTTGTTTAGATGGTACTTATTTGACACAATTAAGAACAGGCGCTGTTCAAGGAGCAGCAACAGAACTTCTTGCAAAAAAAGATGCTAAAATCGGCGCGCTG…	0.999416	-0.759144	0.591883	-1.28259	0	208.412	Diffexp : Ef_V583_BHI_vs_TSB_Planktonic
fail	EF0574	hypothetical protein	537292	537396	105	forward	ATGGAGTTACCGAAAACTGGAGAAAAGTATAATGGTCTTCCCATGTATTTAGGATTATTCACGGTAATTGTAAGTATTATAGGGCTGAAAAAAAATAAATTTTAA	0.999416	-0.755259	0.613064	-1.23194	0	0.877186	Diffexp : Ef_V583_BHI_vs_TSB_Planktonic
fail	EF1650	DNA topoisomerase I	1602597	1604675	2079	reverse	ATGGCCTATAAGTATCTCGTGATTGTAGAATCACCTGCCAAAGCCAAAACAATTGAAAAATATCTAGGAAGAAACTACAAGGTGGTTGCCAGTGTTGGTCACATTCGCGATTTACCAAAAAGTAAAATGGGGATTGATATTGAAAATAATTATGAACCTCATTATATTTCGATTCGCGGAAAAGGCGATGTCATCAAAAGTTTAAAAGCGGCTGCAAAAAAAGCTGAAAAAGTCTATCTCGCAGCCGATCCGGACCGAGAAGGTGAAGCAATTGCTTGGCATTTAGCTTATCTTCTTGGCCTTGATTTAAAAGATAAAAACCGTGTGGTATTCAATGAGATCACTAAAGAAGCGGTAAAAGCGGCATTTAAAGAACCTAGAACCATCAACGTTGATTTA…	0.999416	-0.755103	0.584332	-1.29225	0	297.488	Diffexp : Ef_V583_BHI_vs_TSB_Planktonic
fail	EF2860	ErfK/YbiS/YcfS/YnhG family protein, putative	2742164	2743588	1425	reverse	ATGCGTAATACACGTCGTCAAAAATCAGGAAAAAATAATAAAAAGAAAGTAATTATTACTTCTTTGGTTGGACTAGCTCTGGTTGCTGGGGGCAGTTATGTTTATTTTCAAAGTCACTTTTTACCAACCACAAAAGTAAATGGAGTTTCTGTAGGCTGGTTAAATGTAAATGCTGCAGAAGAAAAATTAGCGCAAGTTAATCAAACCGAAGAAGTTGTGGTTCAAACGGGGACAAAAGAAGAAAAAATTCAACTTCCTAAAAAATACCAATTGGATCAAAAATTTTTAAAAGACCATTTACACAGTAGCAAGGTGAAGCTACCGTTAAACGAGGCATTCAAAAAAGAACTAGAAGCCAAATTAGCAACTTTGAGTTTTCCAGAGGGGAAACCAAGCAAA…	0.999416	-0.754769	0.628125	-1.20162	0	1271.83	Diffexp : Ef_V583_BHI_vs_TSB_Planktonic
fail	EF1326	transcriptional regulator, TetR family	1293518	1294126	609	reverse	ATGGCAAAGAAAACAGACCTTAGAGTACAACGAACCAGAAAAATGATTATTGAAGCTTTTTTTAAACTTGTAGAAACGAAAGGCTACGAAGCGGTGACGATTCAGGATATTGCTGATGAAGCTATGATTAATCGTGCGACTTTTTATGCTCATTTTAAAGACAAACAGCATTTATATGATGCAATCTTCACCTTTACGCTTAGTGCTTTTACCGCTATTCTTGATTCGCAACAACTGGTTAATGGCAACCGTGTCCGCGTGAAGCACATTGAAGAACTTCTGACGCAACTCTATATTAATATTCAAGAGAACAAATCTTTCTTCTTAACTATCATGGACAATAATTTCAACGAACACTTTCGAAAACGCTTAGCTGAAATTATCGAAGAAAAATATGCG…	0.999416	-0.754045	0.562601	-1.34028	0	77.6559	Diffexp : Ef_V583_BHI_vs_TSB_Planktonic
fail	EF3059	transcriptional regulator, TetR family	2931241	2931810	570	reverse	ATGAGCGGAACGCACGATACAAAACAAGCAATCGCTTCAGCTTTAATAGAATTATGTGAACAAAAGGATTTTCGTAAAATAAGTGTCCAAGATATTACCAAAAAAGTGGGCTTGAATCGTCAAACATTTTATTATCACTTTACAGATAAATATGATTTATTACGTTGGATTTATCGTCACGATGCATTGATTTACTTAGAAACAGATATTTGTTTGGAAAACTGGGAGGAACAAGCCCTGAAGTTATTAAAAGCGATTAAAGAGAAGAGTCATTTTTACTATACAACGGTGACCTCAGATTCAGAAGTTCTTCTTAATGTTTTTTCCGCTTCGACCAATCGCTTATTTATTTCATTATTTGAACAAGTCGATGTTGAGAACCATTTAACAGATAAAGAC…	0.999416	-0.752359	0.614063	-1.22521	0	73.8877	Diffexp : Ef_V583_BHI_vs_TSB_Planktonic
fail	EF0152	hypothetical protein	152073	152516	444	forward	ATGGCAGAAGAATCCAAATATCCGCCAGTGAAAGAAAAATCTGTGTTTTATCAGCGTTATAGTCGTGTTTCGACGATTTCTATGTTGATGGATTTAGGTTTTAGTGTGAGTGAAGCCCAGATTGATAATGAAGATATTGTTTATATGGAACAGTATAAAGAGTTTTTATTAAATAAAGGAATTGTGGAAGAAAAAGTTCCTTTTAAACGAGAATTTGTAGCGGAGTATCCATTAAGCAAAATGCGACGACTTTTTGTAGAAGGCTATTATTTACGAAAACCGAGTGGTGAAAAAATGTATGGTAGCTACTATTACGATTTTTATTTTAAAGAGTATTCAGGAATGGGGATTTATTGTACGAAAGCAACAAAATCTCTTTTTTTACATGTTTTTGAACAA…	0.999416	-0.752034	0.678893	-1.10774	0	4.35444	Diffexp : Ef_V583_BHI_vs_TSB_Planktonic
fail	EF2843	hypothetical protein	2731250	2731474	225	reverse	ATGATTGAAGTAAGAGGTTTAAGTGATGATGTTTACGAATTAATGTTAGCGAATGCTCAAAATAGGATTATTCAATCAATTCGAACTGCAGCAGCAAATGGTAATACAAGTTGCGTAGTGAATAGTAAAGGTCTTACATCAACGTTTTTATCTCAATTAGAAACAGAAGGATTTGATCACGTTGAACTTGAAGAAAACAAAACGAAAATATTTTGGGAGTGGTGA	0.999416	-0.749674	0.671722	-1.11605	0	2.73969	Diffexp : Ef_V583_BHI_vs_TSB_Planktonic
fail	EF2089	hypothetical protein	2008474	2008893	420	reverse	ATGGATAAGATAAAAATATGGATTACAATGGACGAAAATCAAATGCTTACGGACTATTCGTTTATTGCTAAGAAAAACTATATTGAAATTGAAGTAAATGAAGAGCCAAAAGATTATTTGAACTGGGGTTTACGCAATGGCAAATTAGTTCATTATCCTGATGATTTAAATGGCCTAACAAATAATAGAACAACTTCTTTTGTTGGGAATGTAATGTTGAACTTTGCGGTTATTTCTTGGGCATTGTCTTATATACCACTAATCGGCAAAGTTATTTTAGATTATCCTAAATATGCAGATATTAAAGCTGAATACGGCTTACTTGGATTGACAGATGACAATATGAAAACATTTGTTAGTTACAAACGAATTACAGAAAAACAATATGAAGAAATAACA…	0.999416	-0.745724	0.623109	-1.19678	0	9.75325	Diffexp : Ef_V583_BHI_vs_TSB_Planktonic
fail	EF2642	glycine betaine/L-proline ABC transporter, glycine betaine/L-proline-binding/permease protein	2553274	2554983	1710	forward	ATGAATAAGTATCAATTACCTGTCGCGTCTTGGGTTGAAAGTTTTACTGATTGGTTAACTTCAACATTTGCTGGATTATTCAGCTTTTTACAAACAATTGGTCAAAGTGTAATGGACAACATTACTGCCTTACTAACAGCCGTACCACCACTTGTGCTGATCGTGCTATTAACGATTGCTGCTTTCTTTATTTCTAATAAAAAAATTGGCTTAAGTTTATTCACGTTTATTGGCTTAATGTTTATCTATAATCAAAACTTATGGAACGATTTAATGAGTACCGTTACGTTAGTTTTACTTTCTAGTGTTATTTCCATTATCATTGGTGTGCCACTAGGGATTTTAATGGCGAAAAGCGAAAAAGCCAAGAGTATCATTACACCGATTTTGGACTTCATG…	NA	-0.745582	0.656443	-1.13579	0	229.577	Diffexp : Ef_V583_BHI_vs_TSB_Planktonic
fail	EF0794	conserved hypothetical protein	754606	755169	564	reverse	ATGCTACAAACAGCCCTACATTTTAGTCACCAACTTTTAAAAGAAGTGGTGGAACCTGGCGACTTCGTCATTGATGCAACAATGGGAAATGGTCATGATACAGCATTCTTAGCAGAGCTGGTTGGCCCTTCTGGTGAAGTTTTCGCCTTTGATATCCAAAAAGAAGCGTTGATCAATACAGAACAAAAGTTAACAGAACTTAATTTACTCCCACAAACTACGTTATTTCCATTAGGACATGAACATCTTCATGCTGTCCTAGATGAAGAAACAGAAATCACTGCCGCTATTTTTAACTTAGGCTATTTACCTAAAAGTAATAAGGAAATTATTACAAAACCCACTACGACTAAACAGGCGTTAGATGGGTTACTGCCTCATTTGGTAAAAGGAAGTCGC…	0.999416	-0.744583	0.593552	-1.25445	0	74.3742	Diffexp : Ef_V583_BHI_vs_TSB_Planktonic
fail	EF2024	transcriptional regulator, ArpU family	1952426	1952842	417	reverse	TTGATTCTATTGTTAAAAGAAGTAGATTTTCGACAAACAAAAGCGAATGCTAGAAATGTGTTGAAGAGTTTTAGACGTTTAGAGCGAATAGCTGGTCGCTCTTTGATAGATTTAAAATCACCAATTATTACAGATATGCCTAAAAGCCAAAGTCACGGGAATAAAGCAGAAGATGCGCTAGTACAATTAGTAGATGCAGAAGCAGAAAGAGACGCAATTGTATCTGCGCTTATGGCATTGAGCCTAACTAGCAGACAAATTTTGCATTATAGTTTCTGTGTGCAGGATCATTACTCTAATTACAAGATAGCTAGGGAAGTTGGATATTCCGAAAGAAGTATTCAACGAATGAAATCAGAGGCTTTAATTGAATTTGCCGAAGCGTATCGAAATGGAAAA…	0.999416	-0.744555	0.678569	-1.09724	0	4.60901	Diffexp : Ef_V583_BHI_vs_TSB_Planktonic
fail	EF1468	conserved hypothetical protein	1428020	1428496	477	forward	ATGCCGCAAATTAATGGGGCTTTTAGTTATGAGCTTTTAGCTGATGAGCTAATAGCAATTGTTAAGAAATCAACTGGACTTCAACTTATTGAAAGTAGCACAGCTGGTCCACAGCCAGATAAACCGTTTTTTTCTTATGAGGTCATCTCGCCATATATTCCAGTGACTATAGATGTCACTGATAATGAAGTATTTGAATTAGTAGTGTCTATTAAATGTCATACAGATTCTAGTATTCAGGCACTTAATTTGTCAGAGCAGTTAAGAAAGCATTTAAACGGTTTTTCTGTAAAAGTAGACCTTCAAAACTCTAAAATAGCCTTAGTTTCAACAACACAATCTCAAAAACGAGATAATTTCATTAGTATTGATTATGAACGTCTGGCTGGCTTTGATGCT…	0.999416	-0.743133	0.679063	-1.09435	0	2.49468	Diffexp : Ef_V583_BHI_vs_TSB_Planktonic
fail	EF0831	conserved hypothetical protein	791927	792283	357	forward	ATGGATGCCACAAAACGGTCAACACAAACCGTGATTGTTTCTGGAAAAGGTAATAAGAAGAATGAAGCTTTTGCAAGTGCATTGAATGATGTTTCAAAAAAAGTATTAAAAGAAACAACAGAGGTCCTCATCCGGATTGAACCGAAAGAAGTAACTATTCGTCAGGCAAAAGAACAAGTTTATACAGAAAAATTTCTGTTCTTCTTCTTTCCTAGAAAGAGAGTGATTTATCATGTCGAACTAGCTGTAGAAGTGGAAATCCAAGCCATTGCAGTCGAAGAAGTTGATTTTTTAACGGAAACAATTAAAGAACCGAACGCAGTAGTAGTTCCGTTTCTTTCAAAAAGAGGCGTATAA	0.999416	-0.741609	0.677613	-1.09444	0	3.60621	Diffexp : Ef_V583_BHI_vs_TSB_Planktonic
fail	EF2594	transcriptional regulator, TetR family	2513338	2514015	678	reverse	ATGCCTACGAATACGTTTTTTCATTTGCCAGAAGAAAAGCAACAACGCTTATTAGATGCTGCGCAAATTGAATTTTCGCGCCATTCTTTACAAGAAGCGTCAATTGCAAATATTGTTAAATTAGCGGGAATTCCGCGCGGTAGCTTTTATCAATATTTTGAGAACAAAGAAGATTTGTATTTTTATTACTTTGCGACATTAAGAAAAAATAGTGAACGAGATTTAGAGAAACAAATTATTGCGGAAAATGGTGATTTAATCGAAGCCATGGATGTCTATTTCTCCAAAATGATTGTCGAAGTGCTAACTGGAGAGAATGCTTCTTTCTATCGGAATTTATTTGTCAACATGGACTATCGTGCTTCACGTCGGGTGACGGATAATTTAGCGACTGGGGAA…	0.999416	-0.738744	0.566183	-1.30478	0	22.5213	Diffexp : Ef_V583_BHI_vs_TSB_Planktonic
fail	EF2194	glucose-1-phosphate thymidylyltransferase	2108797	2109663	867	reverse	ATGAAAGGAATTATTTTAGCAGGCGGAAGCGGGACACGCTTATATCCGTTAACAAAAGCAACATCAAAACAATTAATGCCAATTTACGACAAACCAATGATTTATTACCCAATGTCAACGTTAATGTTGGCGGGAATTAATGAAATTTTGATTATCTCTACACCAGAAGATACACCACGTTTTGAAAGCTTATTCGGCGATGGCCATGATTTAGGCATTCATATCGAATACGCGGTACAAGAAAGCCCAGATGGTTTGGCGCAAGCATTTATTATTGGTGAAGAATTTATTGGTGATGACAGTGTCTGCTTAGTTTTAGGGGACAATATTTATTATGGTGGCGGCTTATCAAAAATGTTGCAACGAGCGGCTTCTAAAGAATCAGGGGCAACAGTCTTT…	0.999416	-0.737491	0.549709	-1.3416	0	657.821	Diffexp : Ef_V583_BHI_vs_TSB_Planktonic
fail	EF2915	conserved hypothetical protein TIGR00247	2792443	2793828	1386	reverse	TTGGCTAATGATAACCAAAATAACCAAGATCCCAAATCTTCGCTTAGAGATCAAGTAACTGGGTCTTTAAATGGTAGAAATGATGGCGATCAACCTGATTCCTCTGAAAAAAATGATAGGTCACCCCAACCTTCATCTGATGAATCACAAGAAACAGCGAGCCGCACAACACAAACACGTGCAGGTTCTAGAGCTGCTCGAAGACGTGGGAAAGACAAGACAACACAGACAGTCGAAGAGCCAACCCCGATTGAAACAGACGAAAAGCCAACAAATACAAAAAAACAAACACGTAAAAAAGAAGATCGTTTAGTCGGTCGTATCGTGTTAATTGTAGTTTCTGTATTAGTTTTAATGATGGCAATCTTTGGGTTTACTTTTTATAAATATGTAGATGCT…	0.999416	-0.735649	0.548659	-1.34081	0	769.996	Diffexp : Ef_V583_BHI_vs_TSB_Planktonic
fail	EF1903	conserved hypothetical protein	1847060	1847668	609	forward	ATGAGAAATGTGAGTGTTACCCTATCTAGAAAAATTGTTAATATTATTTCCATTTTGGGCATTGTTGCAACCATAATTGCAACCATCTATTTTATCCGATTAGGTGTCTTCAAGGACATCAATGCACTAAGAGGACTAGTAGGGCAATCTGTCATTCTCGGTCCGATTATTTTCATGTTAATTCAGATTATTCAAGTGGTTATTCCGATTATTCCTGGTGGTGTTAGCTGTGCTGCAGGGGTCTTGATTTTCGGGCCAACAATGGGCTTCGTCTATAATTACGTTGGTATTGCACTTGGCTCTATTATCATTTTCTTATTAGGTCGTAATTATGGGAAACCATTCATTATGAGCCTTGTCAGTGATAAAACATATAACAAGTATATCGGTTGGTTAGAC…	0.999416	-0.733896	0.566539	-1.2954	0	66.0905	Diffexp : Ef_V583_BHI_vs_TSB_Planktonic
fail	EF1300	cell division protein, FtsW/RodA/SpovE family	1263875	1265050	1176	forward	ATGAATCTACGTACTTTAGGTCTAACAAAAATTCTTTTGACCTTTATTATATTAAGTATTATTGGCGCGTTAATGATTTATAGCGCCAGTAGCTATGACTTGTTGATGCAAGGCGTGAAGCCCACTGCTGTGTTTATTAAACAAGGCATTATTATGTGTCTCAGCTGGGTGCTAATGTTCGTGATTTACAAAGTTCGACTAGAAGTGTTATTTAATAAGAAAATTGCGATTGGACTGCTTTTAGTTTCGGTACTATTACTGTTAATGGTTCGACTACCTTTTTTTGGTGTAGCAGTGAATGGCGCACAACGTTGGATTTCTCTCTTTGGAATCCAGTTTCAGCCATCAGAACTTTGTAATTTTGCGATTATTTATTACTTGAGCTGTTATTTAGGTGAA…	0.999416	-0.729386	0.577004	-1.26409	0	50.5183	Diffexp : Ef_V583_BHI_vs_TSB_Planktonic
fail	EF2021	hypothetical protein	1949474	1949641	168	reverse	ATGCGTGTTGTAATGTCTGTGCAGATAAAAAAGAATGCATCTATTTTTGAAATGACGAGAGAAGCCACGCCAAAGGAAATTGATGATTGTAAGCTTGTTTATTGTGGGCATGGTTTCTTTGATGAAGCAGACATTCAAAATAATATTAACAAGAATTTGATGGATTAG	0.999416	-0.729371	0.676937	-1.07746	0	3.02493	Diffexp : Ef_V583_BHI_vs_TSB_Planktonic
fail	EF2186	conserved domain protein	2102800	2103051	252	reverse	GTGAAATTTGCGCAACAATTAGGTGTTTTTTATGATGCACAAAATTATTTTACGTTACCAATAGTTGCTGTGTTAGTGGTTATTTTAAGTTTTAATTTAGAAAATATACGTATTCCTGGAAGTGACTTTTTAAGAAAATCTAGTATTATTATTTATTTAGCGCAAAATCCGATAAAATATTTACTATTTTATGCAGCTAGTCAATTAGGGATTCAAAAGTTAACGGGAGCGTCAATAATTTTGTGTAAATAA	0.999416	-0.725956	0.603236	-1.20344	0	15.3748	Diffexp : Ef_V583_BHI_vs_TSB_Planktonic
fail	EF3179	conserved hypothetical protein	3052210	3053094	885	reverse	ATGGAAGATTTTGTAAAAAGTGTTGTTAAAAACTTTTCAAAAGAATACCGCCAACAACCGTTGCCAACGGATCTACAAGCGGAAGTCAAAGCGCGTTTTCATAAAGAGAAAAAGCGGTACACCTGGCTTCGTTTTAGAAACCGCTCACTGCAAAGTAGTCTAGTAGTGGCTTGTGGCTTTGTCTTATCAGTCAATTTGTTTCCAGGCTTTAGTGAAGCAGCCCGAAACATTCCTGTGTTAGATAAAATTGTTCAATTAGTCACCATCAAAACGTTGACAGCGAAAAAACAGGAAAGTGAAGTAAACATCGATGTCCCTAAAATTCAAACATCCCAAGAATCTTCAGTAGCCGACACGCTCAACAAAAAATACTTGAAAGAAGCCCAAACAGAATTTCAA…	0.999416	-0.72466	0.624241	-1.16087	0	22.5085	Diffexp : Ef_V583_BHI_vs_TSB_Planktonic
fail	EF1686	hypothetical protein	1636688	1636885	198	forward	ATGGAAGCAATTCGTCGTGTTGGATTTTTATTTTTTGTATTGGTTATAGGTATTTTCTTGGGAACATTAGGATTACGTCTTGCTTTTATGATCGTGACGCCGTTATTTATTCTTTGGTTTATGTCATGGGATGAGAAGCGTTATACACGTACACGTAAACAACAGCAAGCAAGATACGTTTATCGTAAGTTCCCTTAA	NA	-0.722898	0.663774	-1.08907	0	389.569	Diffexp : Ef_V583_BHI_vs_TSB_Planktonic
fail	EF1519	cation-transporting ATPase, E1-E2 family	1473518	1475854	2337	forward	ATGTTGAATAAAGTCGACCTGAAAAAAGGGTTAAGTACAGAAGAAGTTGCCAAGCAGAAAGAGTTAGGCCTTCAAAATAATTATGAGGAAAATGTAGCAAAATCTACAAAAGATATTATTTTTGATAACGTCATGACGTTATTCAACTTTTTAAACTTTGCAATCGCTGTTTGTTTACTATTTGTCGGAGCGTATTCCAATCTGGCTTTCTTAGCGATTATTATTGTGAACATGTCAATCGGGATTTTCCAAGAAATTCATGCCCGTAATTTAGTTCAAAAATTATCTATTGTGGCAAAAGAAAATGTTCATGTTGTTCGAAATGGCGTACAACAAGAAATTGATACAAAAGAACTAGTTATGGAAGATATTGTTATTATCTCTGCAGGGGAACAAGTT…	0.999416	-0.721196	0.589249	-1.22392	0	1037.83	Diffexp : Ef_V583_BHI_vs_TSB_Planktonic
fail	EF0803	conserved hypothetical protein	764384	764827	444	reverse	ATGCCTACTAATAAAAAAGAAGGAATGCTTTTTACTACGTTAATGTGCTTTCTGATGGTTTTCGGAATGAGCACCTATAATTTATTATTGCATGGAGAATTTTCATTGTACGCCTTATCAAAAGGTTTGCTTCCTGGATTTATCGTTGCTTTTATTTTAGATGTTTTCATCGTTGGTGTCTTAGCTAAGAAAATCGCTTTTTCTTTACCCTTTAATAAAGAAAAACGGCTATTACTTATTCTGACCATTTCGAGTCTCATGATTATCAGCATGGTGACTTGTATGTCTTTATTTGGCTTATTAATGGAAGGCCAGACGTTGTCACTAAGTGCGTATTTCCAAGCTTGGGGCCTGAACTTTATTGTTGCCCTTCCTTATCAATTGCTGATTGTCGGTCCC…	0.999416	-0.720572	0.635581	-1.13372	0	8.14267	Diffexp : Ef_V583_BHI_vs_TSB_Planktonic
fail	EF0381	conserved hypothetical protein	349003	349821	819	reverse	GTGCACTTGAAAAACAATCAAACACTCGCTAATGGCGCAACAGTTACTATCTACCCCACTACGACTGAACCAACGAACTATGTCGTCTATTTACACGGTGGCGGGATGATTTATGGAACCAAAAGTGATTTACCAGAAGAACTGAAGGAGCTGTTTACAAGCAATGGCTATACCGTTTTAGCACTGGACTATTTGTTGGCTCCAAATACAAAAATCGATCACATCTTAAGGACGCTAACGGAAACCTTCCAATTGTTAAACGAAGAGATTATTCAAAACCAGTCCTTTGGTTTGTGCGGGCGTTCCGCTGGCGGTTATTTAATGTTACAGTTAACCAAACAATTACAAACACTAAATTTGACGCCACAATTTTTAGTCAATTTTTACGGCTATACAGAT…	0.999416	-0.719357	0.606583	-1.18592	0	120.357	Diffexp : Ef_V583_BHI_vs_TSB_Planktonic
fail	EF3018	conserved domain protein	2895972	2897753	1782	reverse	ATGTTTTTTAATTTTATTGGGTTAACGTTATTTTTTGGTATCGGGATCTTAGTTGCGAATGGCGCCAAAATTGTAGCGAATAAAGGGAAAAAGAGTAAGGGGACCATTCTATTAATGGTGATGGAATTGCTCTTGTTAGGTATCTTTTTATTTGTGACTTTGCCAAGTAAAAATCTTTCAACCGTGTTATGGATTAATCTGATTGGCGCAGTGATTGCTAGTGGGGTGTTATTAAGTACACGCTTAGCTAGTAAAGTCGAAGTTCCTGGTATCCAAAAGGGCCGCAAAGAAGTAGGGAAGAATACCAACAAAACGGCTAACAAAGACTGGTCTGGCAAGATTTTGGGTGTTGCCGTTTTGGCAATGATTTTGTTGACTATTGTCAGTAGTATTACCAGA…	0.999416	-0.718308	0.594433	-1.20839	0	112.659	Diffexp : Ef_V583_BHI_vs_TSB_Planktonic
fail	EF0020	PTS system, mannose-specific IIAB components	23088	24080	993	forward	ATGGTAGGAATTATCCTAGCAAGTCACGGTGAATTTGCTGAAGGGATCTTGCAATCTGGTGCAATGATCTTTGGCGAACAAGAAAATGTAAAAGCAGTTACGTTAATGCCTAGCGAAGGTCCCGATGATGTAAAAGCAAAAATGCAAGAAGCCATTGCATCGTTTGACAATCAAGACGAAGTACTATTTTTAGTTGACCTATGGGGAGGAACACCATTTAACCAAGCGAACTCATTGTTAGAAGATCATAAAGACAAATGGGCAATCGTTGCAGGTATGAACTTACCAATGGTTATTGAAGCATATGCTTCTCGTTTCTCTATGGAATCAGCACAAGAAATTGCGACACACATTCTTGAAACAGCAAAAGATGGTGTCAAAGTTAAACCAGAAGAGTTA…	0.999416	-0.71759	0.59487	-1.2063	0	3475.29	Diffexp : Ef_V583_BHI_vs_TSB_Planktonic
fail	EF2587	inosine-uridine preferring nucleoside hydrolase	2504931	2505905	975	forward	ATGCAAAAAGTAATTATTGATTGTGATCCTGGAATTGATGACACGCTTGCTCTCTTGTATGCACTTGCTTCACCAGAGCTAGATGTCCAAGCGATTACCGTTGTTTGTGGAAATGTCCCTGTGGAGATTGGCGTGGAAAATGTTTTTAAATGTTTGGAAAAAGTTAATCGCTTAGATATTCCTGTCTACCAAGGGGCTGCTAGCCCTTTAAAACGGCCATTTGTTAGTGCACAAGATACACATGGCATGGATGGTTTAGGTGAAACATATTTCCCCAGAACTAGCAAAATCCAAGCACAAGCGCTTTCCGCTGCTGACTATTTAGCACAAACCTTTCAACAAGCTACCGATTGCTCAATCATTGCCCTTGGTCCTTTAACAAATATTGCTTTGGGTTTA…	0.999416	-0.716926	0.534285	-1.34184	0	214.617	Diffexp : Ef_V583_BHI_vs_TSB_Planktonic
fail	EF1357	transcriptional regulator, AraC family	1332276	1333262	987	reverse	ATGACTGTAGAATTAAAAAATATTTTAGATTTAGAAAAGTGGGAAAAATTGCAAGAATCATTGGCCTTAAGCACTCGTTTAGCCATTATTTTAGTCGATTATAAAGGGCGACCTGTGACGAAACATAGTCAAGTTCAACCCTTTTGCCAACTGGTACGTCACTCCCCTGAGCTCTCGAAACTTTGTGAAAAATGTGATGCTCGTGGTGGCTTGGAAGCTGTTCGCACTGGTCAGCCTTTTATCTACCGTTGTCACTTTAACATCGTTGATATGGCCATCCCCATTATTGTTGATGACCAGTATGTAGGAGCCATTATGGCTGGTGAAGTTTTGCTCGAAGATCACCAAGAAGAGTTAGAACAGGTTTTAACCATGAATGATGCCTTCATTCAAGAATTT…	0.999416	-0.71689	0.570476	-1.25665	0	72.654	Diffexp : Ef_V583_BHI_vs_TSB_Planktonic
fail	EF0617	membrane protein, putative	576668	577546	879	reverse	ATGATTCGGAATATTTTGCTGGCACTAATTGTCGCAATCAATCTATATTTTATTATTTACTTTCTAAGAGACCTTTTCAAAAACAAACAAAATTTCAAAGAAGAACCTGGGGATATGCGTCTGTTGCCCTTCACGTCATTTATCACCTTCTTTCTTTCAACATTTGGCGTTTCCGACTTTGCTATCGGAACCGTCCTTTATCCAAAGTTGAAATGGGTCAGCATGAAAAAACTACCCGGAACGTTGAATACCCAATGTGTAGTACCGGTAGCCGTCATGGCATTGTCTTATATCACTGCTATCAACGTAGGGATCAAGACATTAGCTGTTTGTATTATCTGCCAAATTATCGGTGCATATTTAGGACCAAGATTTGTCGTGAAGTTACCAGAGAAAACG…	0.999416	-0.71414	0.618894	-1.1539	0	145.517	Diffexp : Ef_V583_BHI_vs_TSB_Planktonic
fail	EF1665	conserved hypothetical protein	1619684	1620406	723	reverse	ATGAACGCAAATCGCTTAAAGTTATTGATGATGGGGTTAATGGTTCTTGACCATATTAGTTATTTTGTTCCGCCAGAATGGGCACTGATTTTTCATGTAATTACTCGTTGTGTCGGTGTGTTTTTTGGTTACATGGCTGTAGAAGGTTTCAACTATACACGGAATGTTTATCGTTACAATGGTCGTTTGTATATTTGGGCAGCAATCATGTTTGTTGGAAATACGCTTCTAAATCATTTAGTGAATAATCCAGCTGTCGCTGTTCACAACAATATTTTCTTCACCTTAGCCCTTGGTGTCAGTATGTTAATTGTGACAAAAGCGATGCTAGAGATGCCAAAAATCAGTTTAAAAATTGTTTTATTGATTAGTATACTAGCAATTTTAGGAATAGGAGCA…	0.999416	-0.713174	0.607436	-1.17407	0	14.7778	Diffexp : Ef_V583_BHI_vs_TSB_Planktonic
fail	EF2217	alpha-1,2-mannosidase, putative	2128534	2130675	2142	forward	ATGAATATTCAAGCGATTGATACGCGACACGGAACTGCCAACCAACATAGTTTTTCAAATGGAAATTGTCTACCCTATACTGGCGTGCCATTTGGGATGAACTTTTACGCCCCGCAAACAACTGACCAAAAAGGCAGCTGGTGGTTTCATCCAGAAGATCGAACATTTCAAGGCTATCGAGTAACGCATCAACCAAGTCCTTGGATGGGTGATTTTAGTCATTTATTAATGACCCCTGTCAGTGGTTCATTGTCGGAACTTTCTTTATTCCATGCCCAAAGTTCTTATCGTCCAGAAGAAAGCCTTTTTTCTCCTGTCGAAATTAACTTAACTCAATTACGCTATCAAATAACTTCTCAATTAATCCCAAGCATGTATGGTGGTATCTTAACCATTGAT…	0.999416	-0.711362	0.541432	-1.31385	0	187.78	Diffexp : Ef_V583_BHI_vs_TSB_Planktonic
fail	EF1232	ABC transporter, permease protein	1199468	1200379	912	forward	ATGAAAAAACTAAAAAAGTTTTATGATCAGCGGCAATTGCATTGGATGGTACTTCCGGGTGTAGCATTCATGATTGTCTTTAACTACATTCCAATTTATGGAATTATCATTGCTTTTAAAAATTATACGATTGTTGACACGGTTTCTTCTGCACCATGGGTTGGACTTGAAAATTTTCGAATCATTATGGAAGATAGTTTTTTTTGGGAAGCAGTTCGTAATACCTTAGCGATTAGTTTAATGAAACTTTTTTTAGGATTCGCTATTCCGATTATCTTAGCGGTAATGATTTTTGAAATGAGAGATGGACATTTAAAAAAAGTGATTCAGACAATTTCTTATATTCCGCACTTTTTTTCTTGGATCGTTTTAGGCGGGATGTTGATTTCGTGGCTTTCA…	0.999416	-0.711276	0.672188	-1.05815	0	20.1414	Diffexp : Ef_V583_BHI_vs_TSB_Planktonic
fail	EF1841	HD domain protein	1789573	1790157	585	reverse	GTGGAAATGGATCATCAACAGGTGTTGAAAAATGAAATTAAACAATATTTAGTGAGTAAAAACTGTGAGAAGACGTATTATCATTGTATGGAAGTTGGAGAGTATGCCTATCAACTCGGTGAAAAATATTTAACTAGTCCAGAAAAAGTAAGTATTGCAGGATATTTACATGATATCTCTGCGGTTTATCCAAATAATCAGAGAATTAGTGTCGCACAAAAATATGGGATTGAATTAAACGAAACAGAAATGGCCTTTCCAATGATAATTCATCAAAAAATTTCTAAGTCTATTGCGAAAATGGATTTTGGTATTGAAGACAATGAAATTTTATCAGCTATTGAATGCCATACAACATTGAAGAAAAACTATTCGGACATAGATTTAGTTTTGTTTGTC…	0.999416	-0.710267	0.619765	-1.14603	0	11.2067	Diffexp : Ef_V583_BHI_vs_TSB_Planktonic
fail	EF2150	FemAB family protein	2051878	2053158	1281	reverse	GTGCTAATTTATTTAACAAAAAAAGATTGTGAGTTGTTTGATATGGATCAGTTTAGTACATTAACTGAACAAGAATTTACTACCTTTGCAATGACACATCCTGCAGGTAACTTTTTAGAAACACCCGAAATGAAACATTTATTGGAACGACGTGGCTGGCATTGTGAATACGTTGGCGTCAAACGAGAAGGCCAACTAATTGCTGCGTGTATCCTAAGCAAGAAAAAAGTCAAAATTGGTTATGCTTTCGACATTGACGGCGGAATTTTGATGGATTATACAGATAAAAAATGTGTAGAAGCCTTTTTCACAGGCTTAAAAAAATATGTGAAAAAAAATGATGGCCTTTATTTAACCTTTACTCCAAATAAACAAATTTGTTTACGTGATTTTAATGGC…	0.999416	-0.709759	0.550226	-1.28994	0	343.819	Diffexp : Ef_V583_BHI_vs_TSB_Planktonic
fail	EF2576	hypothetical protein	2491146	2491259	114	reverse	GTGATTGTCTCGAGTCAAGAACGCTTAGTCATGTGCGTTGACTTCATGCAACGACAACAGACAGTTAATACGAAAACTCGTTGTGAAAAAGAAAAAGCATCGTCCTTTTTATAA	0.999416	-0.707427	0.609013	-1.16159	0	9.4696	Diffexp : Ef_V583_BHI_vs_TSB_Planktonic
fail	EF0955	aldose 1-epimerase, putative	916958	917965	1008	reverse	ATGAAGGATAATCGTATCACCGTAACCGATATTCCAAACACAAACTTAAAAAAAATTACTTTGAAGAACGACTTTTTAGAAGTCGTTCTTCTCAATTATGGCGCGCGCCTCCATCAACTTTTGATGCCAAACAAAAATAATCATTGGGAAAATATCCTTTTATCGTATGATTCGTATCAAGATGTATTAAAGGATCAAAGCTTTTTTGGTGCCACTGTTGGACCAGTTGCTGGACGCATACGTAATGGCCATTGGCAAAATGGAATATTAGAACAAAACAGCGACGGTCATCATATCCATGGTGGCTCAAAGGGGTGGTCTTTTCAATATTGGACAGTCGAGCCCTTTGAAAAAAAGGATATCATTGGCGTTGCTTTTCATTTAACCGACACCATTTCT…	0.999416	-0.706765	0.634857	-1.11327	0	105.264	Diffexp : Ef_V583_BHI_vs_TSB_Planktonic
fail	EF2659	conserved hypothetical protein	2570825	2571331	507	reverse	ATGCAAAATTCGTTTCAAGCCAATCGAAAGCTAAGAACAGTCTTAGCCAATGGTATCATTATGGGCTTATATATTGTCCTCTCTTTATTGGTTCGGCCAGTTTCTTCTGGTATGATTCAATTTAGAATTTCAGAAAGTTTGAATCACCTAGTCGTTTTCAATCGCAAATTGATGTGGGGTGTTTTAGGCGGCGTTATCTTTTTTAACTTATTTTTTGGTTTCGGTGTAATGGATGCTCTGTTTGGTGGTGCGCAAACATTATTTGCGTTGAGTTTAACAGCTTTTTTACAAAAAAAGGTACCAAGTATTCCTGTTAGAATGTGTCTAAATAGTCTATTTTTCACTGTAAGTATGTTTTTTATTGCCTTTATGCTAGTACCAAGTGGCGGTCAAGCATTT…	0.999416	-0.701152	0.623553	-1.12445	0	30.345	Diffexp : Ef_V583_BHI_vs_TSB_Planktonic
fail	EF1569	transcriptional regulator, PSR protein	1521558	1522730	1173	forward	ATGAGTCGTGTAGATCGTTATAAACATATTCATGAAAAATCGAGACCAGCAGAGCATAAAAAGACCTTTAATCCCCGAAAATCAATGGGTGAACATAGAGAAGAAGAACCAGAAGAACTAGCTGAAAGCCTTCAAGAGCCAGTTTACGAAGACAGCTATACTGAGGACAGTCGCAGAAGTGAGAGGCGACATCAAACAGATTCAGGTGGTGGCAACGGTTCTGACCAACCACCCCGCGGAAAAAAAGACAAGAAACCAAAAAAGAAACGTAAAAAATCAAAAACAAAACGCTTTTTCAAATGGCTAGTGATCCTATTGATTCTGTTATTTGCCTATAGTACAGTCATGTTTTTAAAAGGAAAATCTGCAGCAGAACATGATGACTCGTTGCCTCAAGAA…	0.999416	-0.700771	0.607885	-1.1528	0	285.72	Diffexp : Ef_V583_BHI_vs_TSB_Planktonic
fail	EF2930	conserved hypothetical protein	2808984	2809583	600	forward	ATGACTAATCAGAAAAAATTTTTAAATGGACTCATTCGGTGGTTACCCCTAGTTGGACTGGTGCTTTTCTTCGGCTTAATTCTATGGGGATATTCCAGAGGAATTTTTCATTCTGTTGCTTCCTTGCAAGCTTTTATTAAACAGTTTGGTAACTATGCGGTTCTGTGTTTCATTCTTTTACAAATCGTCCAAGTGATTATCCCTATTCTACCTGGAGGAATCTCTTCTGTTGCAGGAATGTTGATGTTTGGCAATTTGCAAGGACTTTTGTATAGCTATCTTGGATTGATTATTGGTGAGTTTATTGGCTTTTTACTGGTTCGTTACTATGGACGTAGCTTTGTAAAAATAATCCTTTCACCCAATAAATACAAAAAATTTGAAGAGATTTTGGACAAA…	0.999416	-0.700478	0.611171	-1.14612	0	18.5563	Diffexp : Ef_V583_BHI_vs_TSB_Planktonic
fail	EF1359	conserved hypothetical protein	1334575	1334973	399	forward	ATGAAAGCAGATATTTTACTCGTTTCACATAGCAAAATGATTACAGATGGTATTAAAGAGATGATTGAACAGATGAACGCCAGTGAAGAAATTACAATTCATTCACTTGGTGGTACATCAGATGGTTCATTAGGTTCAGATCCAATGAAAATCATTGACACGATTAACGAAGCGGACTCTGACCGAGAATTTTTAATTTTTGCCGATTTAGGCAGTGCCGTTTTAAGTTCAGAATTAGCTTTTGATATGCTAGAAGAAGACCAACAGAAACATTATCATTTAGTCGATGCACCATTGGTTGAAGGTGCCTTTGCGTCAGCAATTACTGCAGGTGTCTCAGATGATTTGACGCAAATTTTAGCAGAAGCTCAAAATGCTGGTAAGAAAGGGTGGAACTAA	0.999416	-0.69994	0.568995	-1.23013	0	208.991	Diffexp : Ef_V583_BHI_vs_TSB_Planktonic
fail	EF0872	potassium uptake protein	832915	834921	2007	forward	GTGTTACACAAAGCAGAGGGGTTTGATCGTCGGAAATTTACGATGGCAGGGATCTTAGTTGCCATGGGCGTTGTCTATGGAGATATTGGAACGAGCCCTTTATATGTAATGAAAGCCATTGTAGGAGATAATGGTGGCTTGGCACGGGTCTCTGAATCGTTTATTTTAGGTTCGGTCTCATTAATTTTTTGGACATTGACTATCTTAACCACGATTAAATATGTAGTTATTGCTTTAAATGCTGATAACCATGGAGAAGGTGGGATTTTCTCTCTTTATACATTGGTTCGTAAAAAAAGTAAGTATTTGATTATTCCCGCAATGATTGGCGGTGCCGCTTTACTGGCTGATGGCGTTTTGACCCCAGCTGTGACAGTGACGACAGCGATCGAAGGCTTA…	0.999416	-0.697004	0.628966	-1.10817	0	445.827	Diffexp : Ef_V583_BHI_vs_TSB_Planktonic
fail	EF0253	aldehyde dehydrogenase	229558	231048	1491	forward	ATGAGTAAAAAAGAAATAAATCAAGTAGTTGCCAGTAGCTATCAATTGTATATTAATGGAGAGTGGACAACAGGTAGTGGTAACAAAATGATTGCTAGTTACAATCCTAGTAATGGCGAAAAATTAGCAGAATTTGTAGATGCCACAAATGCAGATGTGGATCGAGCTGTAGAAGCAGCCCAAGAAGCGTTTCAGACATGGAAAGATGTTGACGTTGTAACAAGAAGCAATCTTTTGTTGAAAATTGCTGATTTGATTGAAGAAAATCAAGAACATTTGGCTATGGTGGAGACTTTAGATAATGGAAAACCGCTTCGGGAAACGCAATCGATTGATGTCCCTGCCAGTGCAGACCATTTTCGGTATTTTGCTAGTGTGATTCGTGGAGAAGAAGGATCT…	0.999416	-0.69699	0.611212	-1.14034	0	33.6876	Diffexp : Ef_V583_BHI_vs_TSB_Planktonic
fail	EF0873	transcriptional regulator, Cro/CI family	834991	835689	699	reverse	ATGAAAATTACTACAAAGCAAGTCGGGGCACGCATGCGTGAAGCTCGAAAAAAGAAGAAGTACACTTTACGTTATTTAGCCAATAAAATTGGTTTATCTAGTGGAAGTACAATTAGTAACTGGGAACTAGGTTTGAATTTACCCAATAAACGATACTTAAAAAAAATCGCTAAAGCCTGTGACACAACAGTAGATTGGCTACTTTATGGTGATTTCGATCGATTTGTGCGCCAGCTATTAAAAGAAAATTTTCAAAATAAACAACTGCTAAAACCACCTTTTTTTACTCAGTTGATGGGACGTTTATCTGAAGAACAGCTATCCTATCACGATTCCTTAAAAATTATGATTCAAGCGCAAAAGTTACAGCAGTCCTTTTATGCTTTTCCTTTAACAGTA…	0.999416	-0.696075	0.670254	-1.03852	0	1.54332	Diffexp : Ef_V583_BHI_vs_TSB_Planktonic
fail	EF0779	glycerophosphoryl diester phosphodiesterase family protein	736443	738230	1788	forward	ATGTCTGCTTGGCAAACATTTAAAAATGGAACAAGGCAATTTTTTAAAGACATCTTGCAGTATTTATGGTTATTTTTTACTTTAAATGTCTTATTATTATTGGTGGGTGGGGCTTTTAGTTGGGCTACTTCCAACGCACTAAAAACTCAAGGTATTCCTTATCTTTCGTTTAATAACCTGAATTTATTGTTAGAAAAGCCGCTTGCTCTGGTGTTATTAATTCTCTTGTTGTTACTTTTTTTAGGTGCAGTTTTTTATCAGTTTACCTTTTTATTATTAGGGATTTTTCAAATACGGCAAGACCATCGCTTTCATTTTAAAGGAGTTACCAAGGCATCTTTTAAGGTTCTTAAAAAGCAAGGTGCCCGTTCGTGGTTATTCTTTTTCGGTTATTTTGTT…	0.999416	-0.69272	0.592512	-1.16912	0	90.4397	Diffexp : Ef_V583_BHI_vs_TSB_Planktonic
fail	EF1515	transcription antiterminator, bglG family	1469678	1470511	834	forward	ATGAAAATTAAAAAGGTGCTAAATCAAAATGCTGTACTTGTTCTTGACGAAGGACAGGAGAAAGTAGCTGTCGGTAAAGGCGTCGGGTTTAATAAGACTAAAAATGATGTCTTATCTCGACAATTGGTGGAGCGGATGTTTGTGATGGAGCCAGAAGGACTGAAAAAACTTCAAGTACTGCTATCACAAATTGAAGACAAATACTTTTTAGCGAGTGAAGAAATTATCCAACATGCTGAAACGGTATTGGGTGAAAAGTTGAATGAACATATTAATATTGGGTTGAGTGATCACATTGCTTTTGCAGCTGAAAATATTCAAAATAATATTATTGTTCGGAACAAGCTTTTAAGTGAAATTGAGATTTTATATAGTGAAGAATTTGCTATTGCTCAATGG…	0.999416	-0.692662	0.645828	-1.07252	0	13.0226	Diffexp : Ef_V583_BHI_vs_TSB_Planktonic
fail	EF3041	pheromone binding protein	2916466	2918121	1656	forward	ATGAAGAAATCTGTTTTATTTACTTCATTACTTGTATTATCAAGCTTAGCTTTAGCGGCCTGCGGCGGTGGCAGTGACGATAAAGGAGCTAGCAACGGCGGCAGCGACAACCAAGTATACACAATGGTTGAATCCCAAGAAATGCCTAGTGCCGATCCGTCCCTTGCGACAGATGAAGTGAGTTTTACCACTTTAAATAATGTCTACGAAGGAATCTATCGTTTAGATAAAGACAACAAACCCGCGCCTGCTGGTGCAGCCGAAAAAGCGACTGTTTCAGAAGACGGTTTAGTTTACAAAGTTAAATTACGTGAAGAATCAAAATGGTCTGATGGCAAACCAGTTACTGCTGCAGATTACGTTTACGGTTGGCAACGAACAGTGGATCCTGCCACTGCT…	0.999416	-0.690803	0.573042	-1.2055	0	360.059	Diffexp : Ef_V583_BHI_vs_TSB_Planktonic
fail	EF2746	dltD protein	2654305	2655579	1275	reverse	ATGTCTAGAAATAAACGACTAATCAGAATCTTAGGTCCAGTGCTTTGTTCAGCGGTCTTGGTTGCAGTGTTCTTTTTTGCACCGTTCAGAATCAATTTAACTTCCGAAAAAACGTTGAAGGAAGCATCAACGTCAATGGCACCGAACGTTTTAAAAGGCAATGTGATTAAAAACAAAGCAGTGGCTTCTGGTAAATATGTTCCTTTTTTTGGCTCTTCTGAATTAAGTCGATTTAGTGCTTTCCACCCTAGTGTGCTCTCTGAAAAGTATCAACGGAACTACCGACCGTTTTTACTAGGAGAAGCGGGCACACAGTCATTAACCCAAGCAATGGTCATTCATTCGATGGGCGATGCGATTGCCAATAAGAAAGCGGTCTTTATTTTATCTCCGCAATGG…	0.999416	-0.688983	0.56364	-1.22238	0	845.393	Diffexp : Ef_V583_BHI_vs_TSB_Planktonic
fail	EF0527	cylM protein	485112	488093	2982	forward	ATGGAAGATAATTTAATAAATGTTTTAAGCATAAATGAAAGATGTTTTTTACTAAAGCAAAGTGGTAAAGAGAAGTACGACATTAAAAATTTACAAGCTTGGAAAGAAAGAAAAAGTGTTCTTAAACAAGATGATTTAGACTACTTGATTAAATATAAATATGAATCACTGGATAATTTTGGATTAGGAATAACACCTATTGAAAACTTTCCTGATAAAGAAGTTGCAATTCAATACATTAAAGATCAATCATGGTATATTTTTTTTGAATCCATTTTAGATTCTTATAATGATAGTGAAGAGAAATTATTAGAAGTAGATGCTAGTTATCCTTTTAGATATTTCTTACAGTATGCTCGTTTATTTTTACTTGATTTAAACTCAGAGTTAAATATTTGT…	0.999416	-0.688724	0.571154	-1.20585	0	21.3337	Diffexp : Ef_V583_BHI_vs_TSB_Planktonic
fail	EF0255	L-lactate dehydrogenase	231275	232258	984	reverse	ATGACTGCAGCCGCAGGGAATAAAGATCACCAAAAAGTAATTTTAGTCGGGGACGGTGCCGTAGGTTCTAGCTATGCCTTTGCTTTAGTAACTCAGAATATTGCTCAAGAAGTTGGGATTATTGATATTAATGTACCAAAAACTGAAGGAGACGCGTTGGACTTATCTCACGCATTAGCATTTACTTCTCCTAAAAAAATCTATGCTGCTACTTATGACGATTGCCATGATGCAGACTTAGTTGTCTTAACAGCTGGTGCGCCTCAAAAACCAGGCGAAACTCGTTTAGACTTAGTTCATAAAAACTTGAAAATTAATAAAGAAATCGTTACAACAATTGTTGATTCTGGTTTCAACGGTATCTTCTTAGTTGCCGCAAACCCAGTTGATATTTTGACT…	0.999416	-0.685665	0.570866	-1.2011	0	7877.5	Diffexp : Ef_V583_BHI_vs_TSB_Planktonic
fail	EF3030	PTS system, IIC component	2910211	2910981	771	reverse	ATGGAAGTGACATTTATCAAGGTTCTATTAATGTTTTTAATTGCCTTTTTTGCCTACATGCATAGCTGGTTTGGTTCAACGATGTGGAACCGTCCAATTGTTGTCGCTCCGCTAGTAGGGTTAGCTTTAGGAGACTTAGATACGGGAATTAAGCTTGGCGCAACATTAGAGTTGGTATTTATGGGTGCATTTCCTGTTGGCGCAAGTAATCCACCAGATTTTGTTTCAGGAACGATTATTGCAACAGCTTATGTAATTATGAGTGGGCAATCAATTTCTAGTGCGGTTGTTTTAGCTGTTCCAATCGCTACATTAGTACTTTTAATCGATAATCTTCAGATGACATTTTTACTTACAGGCGCTAGCCATTTAGCTGATAAGGAAGCAAAACGAGGCAAT…	0.999416	-0.684911	0.604231	-1.13353	0	20.8162	Diffexp : Ef_V583_BHI_vs_TSB_Planktonic
fail	EF1069	galactokinase	1040679	1041842	1164	forward	ATGGAAGAACTGTTAATGAATCGATTTGTAGAAATATTTGGTGAGAAAGGGACAGCCTGTTATTTTGCCCCTGGAAGAATTAATTTGATTGGTGAACATACAGATTACAATGGCGGTCATGTTTTCCCAGCGGCTATTACTTTAGGGACATTTGGTGTGGCAAGAAAAAGAGACGACCAAAAAATTCGGATGTTTTCTGATAATTTTAAAGAGGTTGGTCTCATCGAATTTTCATTAGAAGATTTAACCTATTCAGATTCAGATGATTGGGCAAATTATCCTAAAGGCGTTTTAAATTACTTGATTGAAAGCGGACACAATATTGATTCTGGCTTAGATGTGCTCTTCTACGGTACGATTCCTAATGGTGCTGGCTTGTCTTCTTCTGCTTCTATTGAA…	0.999416	-0.683318	0.618969	-1.10396	0	125.844	Diffexp : Ef_V583_BHI_vs_TSB_Planktonic
fail	EF0359	sugE protein	328453	328788	336	forward	ATGAGTAAAGCTTGGTTAAAAGTTATTTTTGGCGCTTTTTGTGAAGTGATTTGGGTCATTGGCATGAAGCATAGCACAACATGGTGGGAGATTTTAGGGACAGTAATCGCAATCTTTATCAGTTTCTATGCGCTGATTAAAGCAGGAGAAGAATTGCCAGTCGGTACAGCCTATGCTGTATTTGTTGGCTTAGGTAGTGCTGGAACTATTGTGACAGATCATTTTTTATTCCACACACCATTGGGCATAGGAAAAGTTCTTTTTCTGTTGCTGTTATTAATAGGTATAATTGGCTTAAAAATGGTAACTGGAAATAAAGAGGAGGAAACAAGATGA	0.999416	-0.681884	0.675307	-1.00974	0	4.10664	Diffexp : Ef_V583_BHI_vs_TSB_Planktonic
fail	EF1675	ABC transporter, ATP-binding protein	1628428	1629282	855	reverse	ATGAGTTTGCGGGTGGAATCAGTAAGTAAAAAATATCATCAAAAACAAGCACTAGATAATATTTCAATTACTTTTGAAAAAGAAACGATTTATGGGCTCTTAGGCAGAAACGGGGCTGGTAAAAGTACGTTATTAAATATCATAAATAATCGAAGTTTTGCCACTTCAGGTTCCGTTAAATTGGCGGGAGAAACAGTGACCGATAATGAGGCTGCTTTGACTCATATTTACTTAATGAGTGAAGATAATTTGTTTCCTCCTCAGTTAAAAATTAAAGATATTTTTAAAACGACTGAAGGTTTTTATGGATCCTTTGACTGGTCTTTAGCCGAACAAATGTTAAGCGATTTTGATTTAGATGGTAAAAAGACATTCAAAAAATTATCAACTGGTTATCGG…	0.999416	-0.681426	0.670335	-1.01655	0	7.62015	Diffexp : Ef_V583_BHI_vs_TSB_Planktonic
fail	EF3243	hypothetical protein	3116188	3116322	135	reverse	ATGAAGTTTAAGAAAATTTATTGTTTTTTAAATAAATTTAAAGGTGTGGGAGAAAAGCGTTATTTCGGTAAATTTATTTTAAAAACGGAAAAACGTTTTACAGTATCGGTCTTTAACGATATAATAAAAGAATAG	0.999416	-0.68083	0.558244	-1.21959	0	1.42748	Diffexp : Ef_V583_BHI_vs_TSB_Planktonic
fail	EF2169	membrane protein, putative	2077867	2079270	1404	reverse	ATGCAAAAAATAGAAAAAAGGATAGCTATACCATATATTGTTTTTTTTGAGTTAGTTCTAATTTGTCGAATGGTTAGCATTTATTCGACTTTACCAACAAAAATAGATTCATTATTTACCTTGATAATTATGCTATTGTCAGGTGTTTACTTCATATGTCACTTCTTGCCAATTTTTATAGAAAAAAAACAAAGAAGAATAGAATACTGGCTAATTGCTTTTATAGGAATTTTATTTTTAACAACATTTATTAATCATACGTATGCTTTTTCAGAGAACATTAAGTTGATCATTTGGCAATGTATCTTTTTCTTTTCCGTTTACGAAGTAGGGCGTTCGAATGATAAATCTGTTTTTAAAGCTTTTGAGTATGTACTTTTAATTGTTTGGACCGCATTA…	0.999416	-0.680408	0.567036	-1.19994	0	25.8527	Diffexp : Ef_V583_BHI_vs_TSB_Planktonic
fail	EF3200	ABC transporter, ATP-binding protein	3072087	3072809	723	reverse	ATGATTGAGTTAGTGAATGTGTCGAAAGTCTATCAAGAGACACACGCGTTAAAAAATATTCACTTTTCTGTCCAACCAGGAGAAATCGTTGGGATTGTTGGGAAAAGTGGCTCTGGCAAGTCCACGTTGTTACGTTTGTTGAATTTAATGGAACAACCGAGTGAAGGGGAGATTCGTATTGATGGCAGAAATGTTCAAACCTTCTCTAAAAAAGAAGTTCGCCAGCAGCAACAACAAATGGGGATGGTGTTTCAGCATTACAATTTGTTAGAAAATTTGAAAATTTATGATAATGTTGCGTTGCCTTTGAAACTTTTAAAAGAGAAACAGCCTGAAAAAATTGAGCGTTTATTAACGTTTGTTGATATGGCCCATAAGGCAGAAGCGTATCCTGCTCAG…	0.999416	-0.678917	0.634291	-1.07036	0	111.64	Diffexp : Ef_V583_BHI_vs_TSB_Planktonic
fail	EF0995	cell division protein FtsQ	952846	953970	1125	forward	GTGTGGAAGATTAGTAACGAGAACGATATATTCAAAAAAAGAAAACCATTACCTCCAAAAAAATCGGAAGAGTCTCAACCTGAACTGACACCTTGGCAAAAACAAAACCAAGAATATTTGAAGAAGCAAGCGGAAGAAGCTGCTTCAAAAGGTGAAAACGAACAAGCAGAAGTCACCATCACTTTACAAGAACAAAGTCAAGAAGAGCCTCAACAACATCTTCCACAAGAAACAGTGGAAGAAGAGGAGCATTTTGCAGATCGTTTACCGAACGTTAAGAAAACACGGAACAAGCGCTTATATAGGCGTTTAGCCTTTATTTTAACTTGTTTAGGGACAGCCATTTTAGTGGCATTGTATTTTGTTTCGCCTCTTAGTCGATTGAGTGAAGTAACAGTT…	0.999416	-0.678063	0.587738	-1.15368	0	267.797	Diffexp : Ef_V583_BHI_vs_TSB_Planktonic
fail	EF0990	cell division protein	946721	947128	408	forward	ATGGCTGAATTGAAGAAAGTAAATGATTTCCATTATGAAGCACCAGAAATGGATCAGCCAACTGTGGCAACAGAGCAAGACAGAAAAATGCAAGAGGAAACACTACCTGTCCCCACTCTATTACCCAAAAAGAAACTAAAAAATGTCTCTTTACTAGAAAAATTAATCGGTGTTGTATTAGTTTGTGCAACGATTGGTATTGCAATTGCGACAATTCAAGTAAGAACGACAATTGTCCAAACCATGAACGATATTACAGAAACACAAGCAGTCATTAAAGAAAAGGAAGATAACGCTTTGAAATTGGAACAAGAAAGAAGCGAACTTTCTAAATCAGATCGAATCAAAGATGTCGCTAAAAAGCAAGGACTAGAAAATAACGGCGACAATGTTAGGACT…	0.999416	-0.677717	0.587092	-1.15436	0	186.492	Diffexp : Ef_V583_BHI_vs_TSB_Planktonic
fail	EF1685	hemolysin III	1635832	1636494	663	forward	GTGAATTTATTGGAAAAAACGCATTTCTCAAAAAAATACCTAATCGTGAACGAAGTCTTGAATGCAGTTACACATGGCATAGGCGCAGGTTTAAGTATTGCTGGCTTAGTCATTTTACTTGTTAAAGGAGCTCGTTTAGGCTCACCGATTCACGTGGTATCTTATGCTATTTATGGCTCCATGTTGATTCTACTTTTTTTATCTTCAACGTTATTTCATAGTTTAATTTTTACAAGAGCCAAAAAGGTCTTTCAGGTCTTCGATCATAGTTCTATTTTCTTATTGATTGCTGGCAGCTATACGCCGTTTTGCTTAATTAGTATTGGCGGTTGGTTAGGTTGGACCTTATTTAGTTTAGTCTGGTTAATCGCCATCGTCGGTATTGTCTATAAATCCCTC…	0.999416	-0.676568	0.61926	-1.09254	0	145.81	Diffexp : Ef_V583_BHI_vs_TSB_Planktonic
fail	EF0600	transcriptional regulator, TetR family	563269	563892	624	reverse	ATGTCAATAAATAAGAAAGATATTAAAAAGGAAGAAATTATATTTACCGCAATGAAACACTTTTCTAAATTTGGTTATGAAAAAACAAAACTTTTAGATATTGCTAATGAAGCTAAAACCAGCACTACTACCGTATATAGCTTTTTTAAAACAAAACATGATTTATATGAGGCAGTGATTGTGTATAATTTGGATATAATAAACTCTGAATTAGAAAAAATTGCTGATAAAAGCTCTACCATCGATGAATATATCATGAATATAATTGAAAGAGTACGTCTAAAATCTGATAAGGAGCAATTACTATTAAATTTTTATATGCTTATTTCAACTAATTCTGTTCAAATTAAAAATTTAGAGATTATAGAAAAGTTTGAACGAAAAAGATTTTCTTACTAC…	0.999416	-0.676529	0.677666	-0.998323	0	3.09049	Diffexp : Ef_V583_BHI_vs_TSB_Planktonic
fail	EF0098	L-serine dehydratase, iron-sulfur-dependent, beta subunit	102239	102898	660	forward	ATGAACTACAAAAGTTGTTTTGACATTATCGGTCCTATTATGATTGGTCCTTCTAGTTCGCATACAGCTGGGGCCTTAGCGATTGGCTTAGCGGCAAGAAAGTTATTCGGCGGAACGCCAGAAAAAATTGTGATTAAATACTATGAATCTTTTGCAGACACGCATAAAGGACATGGGACTGATTTTGCAATTATTGGCGGAATTCTTGGACTAGCAGCAGATGATGCCAACGTAACACAATCCATTGAACTTGCGGAAGAACAAGGAATTGAGATTCAATTTTTAGAAATGAGTGAAGAAAGTCCAGTGAAGCATGCTAATACAGCATGTGTGACACTCAGTGATGCAACGCACGAAATTCATTTAACAGGAATTTCTGTAGGTGGCGGCACTATCGAG…	0.999416	-0.674093	0.666787	-1.01096	0	8.2356	Diffexp : Ef_V583_BHI_vs_TSB_Planktonic
fail	EF0022	PTS system, mannose-specific IID component	24941	25852	912	forward	ATGGCAGAAAAAATTCAATTAACTAAAAAAGATCGTTTAGCTGTAGCTTGGCGTTCAACATTTATCCAAGGTTCTTGGAACTATGAACGTATGCAAAACGGCGGCTGGGCATTCTCAATGATTCCAGCAATCAAAAAATTATATAAAACGAAAGAAGAACGTTCAGCGGCGTTAAAACGTCACTTAGAGTTCTTTAATACACACCCATACATTGCCTCACCAATTCTTGGTGTAACATTAGCTTTGGAAGAAGAACGTGCCAATGGCGCACCAGTTGATGACGTAGCGATTCAAGGGGTTAAAGTTGGGATGATGGGTCCTTTAGCCGGTGTCGGTGACCCAGTTTTCTGGTTTACTGTTCGTCCAATGTTAGGCGCTTTAGGTGCTTCCTTAGCAATG…	0.999416	-0.673698	0.592522	-1.137	0	6560.55	Diffexp : Ef_V583_BHI_vs_TSB_Planktonic
fail	EF3327	citrate transporter	3212085	3213482	1398	forward	ATGTTACTCACTATTTTAGCTTATGGTATGATTATCATCTTTATGTATGTAATCATGAAAAAGAAATTGTCACCGTTTACATCTTTAGTAATTATTCCTCTTATTTTTACTTTGATTGCAATTGCAACTGGAGTAGCGAGTCCGCCACCTGGTGCTGACGGTGTTGTCCCTGAAGTCAACATTGGAAATTTCGTCTTAGATGGGATTTCAACTACTTCAAAAACTGGTATTATGTTATTATTTGCCATTCTTTACTTCTCTATTATGTTGGATGCTGGTTTGTTTGACCCAATCACTAAAAAAATGATTTACTTTGCTAAAGGCGATCCAATGAAAGTCTTGATGGCTACTGCGGTAGTTGCTGCTGCTGTTTCCTTAAACGGAGATGGAACAACCACG…	0.999416	-0.673045	0.63755	-1.05567	0	22.5435	Diffexp : Ef_V583_BHI_vs_TSB_Planktonic
fail	EF1572	hypothetical protein	1524054	1524530	477	forward	GTGATTATCGATGGATTTACGTTATTGCTATTTTTATTTGTCGTCGTTATGTATGGTTACTTTTACTTCGTACGTAAAAGTATTGTAATTCCGGCTGCAAAACATCCTACAACAAAATATTTAGTTGCTTTTTTTAGTTTAATGATTCTGGCCAATGCATTTTCGGCAGGAGATAAAATTGAAATGATTCGAAGTGTGTTATATATTTTGATTATCTTCAGTTTTCTTTACGATGCAAGAGGTTTTGCGGAGGACTGTATTATTACGCATCCTTTTGACAATCGGGGCACGGCCTTTAAAGATATCGAAAAGATTGTCCTTGTTCAAAAGCCGAACGGTATTCGTTTAGGGTATTTAAAAAAAGGCAGAAGAGGGGTGGTTTTACGCTTTTCTGCGCCA…	0.999416	-0.671658	0.58184	-1.15437	0	58.9576	Diffexp : Ef_V583_BHI_vs_TSB_Planktonic
fail	EF1476	conserved hypothetical protein	1436608	1437438	831	forward	ATGGGAAATACGCAATGGCAACGATTATTACAAATTGAAATACACGACAAGAATGGGAAGAATCGAGTTCTACTAAGAGCTGATTCAGGCAGGTTGGATCGGTTAGAAATTCACTTTACAGCACCTTTTTCTGACTCACCTAATCCATCTGAAGTGAGTGTGACAATATACAATTTAAATAAAAAAAGTATTGATTTTATTAAGAAAGGAAATCCAGTCTATATCCACGCAGGATACGCAGGTACTTCAAATGGAGTGATTACGTCAGGAACGATAGCAGAAGTAAAACCCTCTGTTCTAAACGGAGTAGATAGAGCAACAACATTTACTTTTTTAGAAGGTAAAGATTACTCGGAACAAAAAGAAGTAAATATTACTTTTAATAATGGAACGGATGCT…	0.999416	-0.671621	0.678827	-0.989385	0	2.15992	Diffexp : Ef_V583_BHI_vs_TSB_Planktonic
fail	EF2884	acyl carrier protein, putative	2762464	2762691	228	reverse	ATGGTATTTGAAAAAATTCAAGCAATTATCGTAGAAGAATTAGGAAAAGATGCTGAAGAGGTACAATTAACTACAAACATTCAAGAAGAATTAGACGCGGACAGCTTAGATTTATTCCAAATCATTAACGAAATCGAAGATGAATTTGATGTGAAAATCGAAACAGAAGATGGCATCCAAACCGTTCAAGATTTAGTAACATATGTAGAAAAACAACAAGCAAACTAA	0.999416	-0.671411	0.500957	-1.34025	0	656.994	Diffexp : Ef_V583_BHI_vs_TSB_Planktonic
fail	EF1969	phosphomethylpyrimidine kinase, putative	1906085	1906900	816	reverse	ATGACAAAAATAATTTTAACAATTGGCGGTTCCGATCCTTTTTCAGGTGGCGGGATTCAAACAGATTTAAAAACGTTTGAAAATCATCAAGTCTTTGGCTTATCAACTTTAACTTGCCTTGCTACAGCCCCCAAGAATCATTTTCAGATTCATGACCTTGAGACTTCTTTGGTGAAAGAGCAACTCGCTTCCATACCTGCCGGGAGTTTAGACGGCATCAAGATTGGCTTGATTCACAGTGAAGAAAGTATGTTACAAATTGTAACCTTTTTGAAAAAGCACGCAGGTCTGCCGGTGGTGTTGGATCCTGTCTTGGCTTTTAAAGAAACGACTTCAGTTTATGAAAAAAGATACATGCAGTTATTGATTGAAAAACTTTTTCCATTCGCAACGATTATA…	0.999416	-0.671207	0.553378	-1.21293	0	3811.73	Diffexp : Ef_V583_BHI_vs_TSB_Planktonic
fail	EF2191	dTDP-4-dehydrorhamnose reductase	2106224	2107123	900	reverse	ATGGCAAAGTACAAAAGCTACTTTGCCCTGCCTTTTTTTCAAGAAGGAGCGAAAAAAATGATTTTAATTACTGGTGGAAATGGCCAATTGGGCACAGAATTACGTCACCTATTAGACGAACAAGGAATTGAGTATGTTTCAACGGATTCCACAGAATTAGATATTACTGATGCGGATAGTACGTTGGCAAAAGTGAAAGAAATTCAACCAAGCGTCATTTATCATTGTGCTGCTTATACAGCTGTTGATAAAGCAGAAGACGAAGGCAAGGAATTAGATGAAAAAGTGAATGTAGATGGCACACGTCATGTTGCAGAAGCTGCTAAAGCAGTGGGGGCGACACTTGTTTACGTAAGTACAGATTATATTTTTGATGGAACTAAAAAAGAAGGCGTCTAT…	0.999416	-0.670123	0.552798	-1.21224	0	816.373	Diffexp : Ef_V583_BHI_vs_TSB_Planktonic
fail	EF0099	L-serine dehydratase, iron-sulfur-dependent, alpha subunit	102913	103806	894	forward	ATGTATCTTTCGATTGAAGAATTTATCGATAAAGCTGAAAAAACAGGAAAAAAAATCTCTGATTTAATGATTGAGCAAGAAATGGAACGTAGCCAAAAAAGCTATGAAGAAATTTGGACACAGATGGGTCAAAATTTGGATGTCATGGATGCTGCTGTCAAACGCTCGCAAGAAGGAGCAGGCGTTTTTTCTCCTACTGGGTTAACGGGCGGTGATGCGGCTCGTTTAAAAAAATACCGCGCAGCTGGCAAAACGTTATCAGGTGATTTAATGATGTCTGCAGTTCAAGCCGCACTAGGTACTAATGAAGTCAATGCAGCAATGGGCGTTGTTTGCGCAACGCCAACCGCTGGTGCAAGTGGCACCTTACCAGGGGTTTTAACAGCGATTAAAAATACC…	0.999416	-0.66997	0.628728	-1.0656	0	13.7156	Diffexp : Ef_V583_BHI_vs_TSB_Planktonic
fail	EF2263	gluconate 5-dehydrogenase, putative	2184206	2185009	804	reverse	ATGGATTTTAATATGGATATGTTTCGCTTAGATGGGAAAGTCGCATTGATTACGGGCGCAGTTTATGGAATTGGCTTTGAAATCGCCAAATCATTAGCGGCAGCAGGAGCAACGATCGTTTTCAATAATTTGACTCAAGAATCAGTCGATGAAGGATCGGCAAATTACAAAGCAGAAGGCATTGAAGCAAAAGGCTATGTCTGTGACGTAACGGATGAAAAAGCAGTTCAAGCAATGGTCAAGCAAATCAAAGAAGAGGTTGGTTCAATCGATATTTTAGTTAATAATGCTGGAATCATAAAACGAATTCCAATGACAGATATGTCAGCGACAGATTTCCGACAAGTCATCGATGTTGATTTGAATGCGCCGTTTATTATGTCAAAAGCGGTTATTCCT…	0.999416	-0.669895	0.538434	-1.24415	0	33.9141	Diffexp : Ef_V583_BHI_vs_TSB_Planktonic
fail	EF2182	ABC transporter, ATP-binding protein	2098707	2099924	1218	reverse	ATGTCAGAATATGCAATCGATATCCAACATATTACCAAAACATACAACATGTATAAAAAGCCGTCCGATCGGTTTAAAGAAGCGCTTAGTCCAACCAAAAAATCCTACCACGATTTGTTTTATGCGTTAGACGATGTCACGATGCAAATTAAAAAAGGCGAGATGATTGGTTTTGTCGGCGAAAATGGCTCTGGGAAATCAACCATGTTAAAAATTATTACAGGAGTACTAACACCAACCTCCGGGTCCATGGTGATTAATGGGAAAATTTCAGCGTTGCTTGAATTAGGTTCAGGTTTCAACCCTGAATATTCAGGATATGAAAATATTTTCTTAAATGGAATGGTCTTGGGTTTTTCCCGAGAAGAGATGGAAGAGCGTGTCCAAGATGTCATTGAT…	0.999416	-0.668528	0.601666	-1.11113	0	365.396	Diffexp : Ef_V583_BHI_vs_TSB_Planktonic
fail	EF1803	PTS system, IIC component	1746212	1747111	900	reverse	ATGAATATCTTATGGTGGCAGATCTTATTATTAACATTATACGCAGGATACCAAATTTTAGATGAATTACAAATTTATTCTTCATTAAGTGCGCCAGTGTTTGCAGGTCTTTTTGCAGGATTAGTGATGGGGGATATTAAAGCAGGACTTATTATTGGTGGAAGCATGCAATTAACTGTATTAGGAGTTGGGACTTTCGGGGGTGCCTCCAAAATTGATGCTAACTCAGGCACGATTCTTGCCACAGCATTTTCTGTGTCTTTAGGAATGAACCCTGAACAAGCAATCGCTGCTATTGCAGTACCAGTTGCTAGTTTAATGATTCAATTAGACATTTTGGCTCGTTTTGCGAATACCTACTTTGCACATCGGATTGATAAAATGGTCGAAGATATGAAC…	0.999416	-0.665008	0.643637	-1.0332	0	13.5759	Diffexp : Ef_V583_BHI_vs_TSB_Planktonic
fail	EF0618	conserved hypothetical protein	577561	578361	801	reverse	ATGGAAACGATGATTCAAATCATGAAAAAATATGATTTTTCAGAGATGGAAACAAGAGTGTATACCACCCTATTAGAAAAAGGTAATCTTACAGGATATGAAGTAAGTAAAATCTCAGGTGTGCCACGCTCGAAAGTATATAACATTTTGGAAAAACTATTAAAAAAGAATTTGATTGTCGTCAATAAATCAGAACCTAAACTTTATCATGCCATCTCGGCAAATGAGTTTTTAGAGAAATTAGAAAAAAGTGTTAAAAATGATCTTTCTTTTCTTACAAAGAATCTAGGAATGATTAAGGAAAAAGATGAAGAAGACATGCTGTGGAAAGTTGATGGCATCGAGTATGTTCTGGATAAAGCAGAGCATTTGGTGAAAAATGCAAAAGAAAGTTTGCTC…	0.999416	-0.664748	0.586249	-1.1339	0	80.1276	Diffexp : Ef_V583_BHI_vs_TSB_Planktonic
fail	EF1802	PTS system, IID component	1745416	1746225	810	reverse	ATGACGAAATCTAATTATAAATTGACGAAAGAAGATTTTAAACAAATTAATCGCAGAAGCTTGTTTACTTTCCAATTAGGTTGGAACTACGAAAGAATGCAAGGATCAGGTTACTTGTATACGATTTTGCCGCAATTGCGTAAAATTTATGGGGATGATACGCCTGAATTAAAAGAAGTAATGAAAACACACACGCAATTTTTCAATACTTCAAACTTCTTTAATACAATTATTACAGGGATCGATTTGGCCATTGAAGAAAAAGAAGGCATTGCTGGAAAACAAACAGTTTCAGGTTTGAAAACTGGTTTAATGGGACCGTTTGCAGCAATTGGGGATTCAATTTTCGCAGCTTTAATTCCAACTATTTTTGGGGCGCTAGCTGCCAACATGGCGATT…	0.999416	-0.662754	0.607295	-1.09132	0	20.5368	Diffexp : Ef_V583_BHI_vs_TSB_Planktonic
fail	EF2501	arsenate reductase, putative	2424380	2424739	360	reverse	ATGTACACACTTTATGAATATCCTAAATGCTCAACTTGTAAAAAAGCGAAAGCGTGGTTAGACCAACAAGGCGTTAAATACCAAGCAATTGATATTAAAGCAACACCGCCTAGTAGTGAACAATTAGCAAAATGGATGAAAGAGACCGGCTTGCCTGTTCGTCGTTTTTTTAACACAAGCGGGGTTTTATATAGAGAACAAGGCTTAAAAGATCTTGTTGACAGTTTTTCTATTGAAGAAGCAAGTCAGCGTTTAGCTGCGGATGGCATGTTGATTAAGCGTCCAATTCTCTTAAAAGACAATACATTTCTAACGAATGGTTTTAAAGAAGCAGATTACGAAGGAGTGCTTGGAAAATGA	0.999416	-0.661046	0.529063	-1.24947	0	123.757	Diffexp : Ef_V583_BHI_vs_TSB_Planktonic
fail	EF3173	hypothetical protein	3047067	3048272	1206	forward	ATGAGTGTAGTATTAGTACTTTTGGGTCTATTAGGGTTACTTGTCAGCGGGGGACTGACTATCAAAGCATTAATTAAGAAACAACCGAAAAAACAATATGGCTATGCCGCGTTAGCAAGTGCCGCTCTATTTATTGGTGGGGTTGCCACGACAGATTCTTCCCCGACACTTTCACTTGATGCAGAGAGTGTTGAAACCGATGCCAATGGCTCAGCCACCATCAAAGGCGAATACGACGGCAACAGCAAACTAACGGCCAATGGCAAGGAAGTAAAAACGAAAGACAAAACGTTTGCTTACAAAGTAAAACTGTCCGATGAAAAAACGCAAAAAATCACTTTTGTTGCTGAGAAGAAAGATACCAAAGTTGAAAAATCAGTCGAAGTCACACCGTCAAAA…	0.999416	-0.658726	0.538561	-1.22312	0	169.309	Diffexp : Ef_V583_BHI_vs_TSB_Planktonic
fail	EF2172	2-C-methyl-D-erythritol 4-phosphate cytidylyltransferase	2081385	2082089	705	reverse	ATGATTACAGCTTTAATTATTGCCGGTGGGGTCGGTAAACGAATGGGGCAGGAGATTCCTAAACAATTTATTATGGTAGAGGAAAAACCGATAATTATCTACACATTGGAATCTTTTCAAAAGCATCCACTCATTGATCGAATCTTAGTTGTGTGTAAAAAAGGTTGGGAACAAACACTAGATGCCTATGCAAAAGAGTACCATATTGACAAATTACAATGGATTATTCCAGGAGGAAATTCTGGTCAAGAATCAATTAACAATGGGGTTAATTTCTTAAAAGAACATTCAAACCCAGAAGATACTATTGTTATCCATGACGGGATTCGTCCATTAGTTGATGAATTAGTTTTATCTGATGTAATTGTTAAGTGTCAAGAATACGGAAATGCAGTGACT…	0.999416	-0.657856	0.56648	-1.16131	0	60.2312	Diffexp : Ef_V583_BHI_vs_TSB_Planktonic
fail	EF0459	glucokinase regulator-related protein	427624	428526	903	forward	GTGTGCAAGCAAATGAACTTAGAAGGATTAACGACAGAAGCCAGAAATGAAGCGACTAAAAAGATTGACCAAGTGTCAACATTAGAAATGGTAACTTTAATAAATCAAGAAGACCAAAAGGTAGCACAAGCAATTGAAAAGGTGCTTCCGCAGATTGCTGCAGCAATTGATGCAGCGGCAGAACGATTTAAAAAAGGGGGCCGTTTAATCTATTGTGGTGCAGGAACGTCTGGACGTTTAGGTGCTTTGGATGCGATTGAATTAACACCCACATATAGTGTGTCGCCAGAACGCGCATTTGGTATTTTAGCTGGTGGTGAAAAAGCAATGTATCAAGCAATTGAAGGCGCTGAAGACTCGAAAGAATTAGCTATCGAAGATTTAACGCAACATCAATTG…	0.999416	-0.657778	0.535018	-1.22945	0	41.7911	Diffexp : Ef_V583_BHI_vs_TSB_Planktonic
fail	EF1814	drug resistance transporter, EmrB/QacA family protein	1758064	1759473	1410	reverse	TTGCTAGAAAGGACTGTTTTTATGATCGATAGAAAAAAAGTTATTTTGTATACTTGTTGCATGAGTTTGTTTGTAGTGACCATGGATGTTACGGTTGTCAATGTGGCGTTACCATCCATTCAAAGTGATTTTCACACGAATCTGTCTACATTACAGTGGGTAACAGATGGCTACACTTTAATGGTAGCATCCTTATTATTGTTGTCTGGGTCTACAGCAGATCGAATTGGCCGTAAACGAGTCCTTCAATTGGGCTTAGCCTGTTTTGGTTTAGCGTCTTTCCTATGTGGGATTTCGCAAACCCCAGGGCAATTGATCGCGTTTCGCATGTTGCAAGGGATTGGTGGTTCTATGTTAAATCCGGTAGCAATGTCTATTATTACACAGGTATTTACCGAA…	0.999416	-0.657082	0.613992	-1.07018	0	13.5391	Diffexp : Ef_V583_BHI_vs_TSB_Planktonic
fail	EF0644	transcriptional regulator, LysR family	598513	599340	828	reverse	ATGTTCGAATGGATCAAAACATTTATTGCTGTGTATGAAACCAAAAATTTTAGTACGGCGGCCAAACAATTGTATATTTCTCAGCCAACTGTTTCTTTGCAAATCAAGAAATTAGAGCAACACTTTTCGATCAAGCTGTTCTATCGTAATGGAAAACAATCGGTTATTCCTACCAAAGAAGCTGATTTTTTATATCCAAAAATGCTCTCGATTATTGAAAGCTTAACTACTTCTTTTGCGCAAGCTGCAGAAAAAGAGAATTTTAAAGAAGACTGCATTATAGCCTCTTCAAATACAGTTGCTATTTATTTACTGCCAGATATTATGGAGAGTTTGGTTACCGCTTTTCCACTCATCAACTTTTCGATTCAACTGATGAATTCAAACGAAGTCGTGGAT…	0.999416	-0.656227	0.610156	-1.07551	0	20.2856	Diffexp : Ef_V583_BHI_vs_TSB_Planktonic
fail	EF1012	PTS system, IIB component	972246	972563	318	forward	ATGGCAAAAAAAACAATTATGTTAGTTTGTTCCGCAGGAATGAGCACGAGTTTATTAGTAACAAAAATGCAAAAAGCAGCAGAAGATCGTGGCATGGAAGCAGACATCTTTGCAGTATCGGCTTCTGAAGCAGATACAAACTTGGAAAATAAAGAGGTGAATGTTTTACTTTTAGGTCCACAAGTTCGTTTCATGAAAGGGCAATTTGAACAAAAATTACAACCAAAAGGGATTCCTTTAGATGTAATTAACATGGCAGATTATGGCATGATGAATGGCGAAAAAGTTTTAGATCAAGCAATCTCATTAATGGGATAA	0.999416	-0.654549	0.570379	-1.14757	0	87.9401	Diffexp : Ef_V583_BHI_vs_TSB_Planktonic
fail	EF2622	conserved hypothetical protein	2535295	2535579	285	reverse	ATGAAAGGAAACCAAATAGATGGGCAACCAGTCACGGAAGAACAACTATTAAAAGAAGGCTACCGTAAATATACTGGGGAAGGAATTGATATCTTTTATAATAAAGATATTTGTGAACATATTGGTAATTGTGTTCGTGGAAATCCAGAAGTCTTTGAAGTTGGTCGGAAACCATGGATTATTCCAGATAACGGAAGTGTTGAAAATGACATGATTGTGGTAGATTCATGTCCAAGTGGTGCTCTAAAATATATTCGGAAAGCAGGGAACGAATATGCAAATTAA	0.999416	-0.654078	0.632115	-1.03475	0	977.295	Diffexp : Ef_V583_BHI_vs_TSB_Planktonic
fail	EF2503	conserved domain protein	2426195	2427631	1437	reverse	ATGGAATTCTTGTTATTAGATGATCGGGAAAATTTAAAATTAGCGATTATTAGAAAGTTAGAGCAACAATATTCATTTTCTGAACGAAAAGATCGTTTATGTAAGCAATTAGCTATTTCTCCTTATTTGCTAGAACGGAACATAACAGAAATCAATGCAGATTTGCAACGCTTTGGTCTGATTAATGAGATGGAAATCAGTGAAAAAAATAATGAAATTTTGTTATCTCAAAGCCTTCGTATTTCTTCAAGTATTATTGAAGAATATTATTTAAAAGACTCGTTAGAATTTAATCTATTAAAAACGATTTTCTTTCATCAGTTTACCTCAATCAAAAAATACGGTGAAAAGCACGGGATGAGTCGAACGGTTGTATATAAAATTGTTGACCATATCCGG…	0.999416	-0.653713	0.641642	-1.01881	0	16.8957	Diffexp : Ef_V583_BHI_vs_TSB_Planktonic
fail	EF2749	D-alanine-activating enzyme, putative	2657050	2658570	1521	reverse	ATGGAAAAAGTAATTAATATGATTCAAACGATTGATGAATGGGCACGTAAAGAACCCCAACGTCCTGTTTATTTAACCGAAGAAAAAGTCTCTACGTATGGAGAGTTAAAAGAAAAGTCAGACAATCTAGCCGCTTATTTAGCTGAGCTGAAAACGGACAAGTCAGCGATTGTCGTATACGGAGAATTAGATTTTGAAATGATTGTGAGTTTTTTAGGCGCATCGAAAGCTGGTTTTAGCTATATCCCCATTGATGCACATACACCAAAAGAACGCATTGAACTAATTCTAAACGTAGCCAAACCAACCGCAGTGATTGCTGTGCATGAATGGCCTGAATTAGCCACCGAAGTGCCAGTAATTACGGCGGAAGAATTAACAGAAATGATGATGCATGCA…	0.999416	-0.652752	0.584982	-1.11585	0	796.486	Diffexp : Ef_V583_BHI_vs_TSB_Planktonic
fail	EF1651	abortive infection protein	1604860	1605513	654	reverse	ATGGAAACGGTTGTTAGAAAAAGATGGTTGTTTGGTATGCAGCTACTGGGCTTTTTGATTTTGGATCAAATTCCTTTGATGATGGTCTCAGTTGTTCAATTTTCTACAGAAAATTTTTGGTTTCGCTTTGTTAGTGGATTAGTGGCTGTTGGACTTGGTGCCTATTTCGTCTATCTATTTGTTGCTTTTTTGAAAAAGAAAAAGCTCATAATTTGGACTTTTTTAGGAATCAAAGAAACCTTGCCAGTGGTCTTGTTAGGTTTGGTGATAATCTTTTGTGTGGGAATATTTGGTGATTTCTTATTACGTCTGGAAGGATTAGAGACGACCTCTAACCAACAAAGTGTTGAAGAAATTGTCCAATCTATTCCTAAAGGGCTTATACTTATTTTTGCAGGT…	0.999416	-0.651823	0.624601	-1.04358	0	11.7323	Diffexp : Ef_V583_BHI_vs_TSB_Planktonic
fail	EF1885	hypothetical protein	1830948	1831082	135	reverse	ATGAAAAGAGGAATTGTGGTAGGAAGTGTAAAAGATATGTTATTGGCATTTGGTGGCAGCATGCTTAGTGTTACCGTGATGTGCTTGATGCATGCAAGTGTAGCGGCGAACCAAGCAATGGAAAAGAAAGTCTAG	0.999416	-0.649439	0.624261	-1.04033	0	1.22541	Diffexp : Ef_V583_BHI_vs_TSB_Planktonic
fail	EF1120	amino acid ABC transporter, ATP-binding protein	1093866	1094597	732	reverse	ATGATTTCTTTAGAACATGTAAATAAGTATTTTGGGGAGCATCACGTTTTAAAAGATATTACTTTGAATGTAGAGCAAGGAGAAAAAATTGTCATTATCGGACCCTCTGGCTCTGGCAAAAGTACATTAATTCGGTGTATGAACCAATTGGAAAAAGTCAATGATGGTTCCGTCGTAATTGATAACATTGACATCACCAAACCGAAAGCACCGATTCAAAAGGTTCGCCAGAAAGTTGCCATGGTCTTTCAAAATTTTAACTTATATGCTCACAAAACGATTATTGATAATTTAACGTTAGCACCGATTAAAGTGATGGGCGTTTCCAAAGACGAAGCGGTTCGTACTGGCATGGAGTATTTAGAACGAGTCGGTTTGGCTGATAAAGCTTCTGCTTAT…	0.999416	-0.64763	0.621399	-1.04221	0	31.3753	Diffexp : Ef_V583_BHI_vs_TSB_Planktonic
fail	EF2537	hypothetical protein	2457192	2457431	240	reverse	ATGTTAGTGGAAAAAAATAATGAAAGTACTAAATTATTGCAAAGAAAAATTAGGTATATGTGTGCGGTTGAAGGTGAAATGGAGTTTTATGTGTTACGTCCATTATTTACTGATGATGTTAATGTTCAAGCAGTAGTTATGACATTTCAAGATGTTTATGATAATTCTTTTTTCTATGAAGGTAGTGCAGAGGGATTATATCAAACGATTGTTCGGTGGATTGAAAAGAATATAGCTTAG	0.999416	-0.646305	0.648085	-0.997254	0	2.18397	Diffexp : Ef_V583_BHI_vs_TSB_Planktonic
fail	EF1582	major facilitator family transporter	1534846	1536036	1191	reverse	ATGAAGAAACAACAATCGGGTTTAACAAATCAAGTGACGTTTTTATTAGCGTTAACTTGCGGGGTCGTGGTCGCCAATATGTATTATATTCAACCAATTGGCACCCAAATTGCTCAGGCCTTTCAAGTCAGTATTGGTTCTATTGGTTTTGTTACTATGCTGACCCAATTAGGCTATGCGCTAGGCTTACTTTTTCTTGTTCCATTAGGCGATGTCGTTGATCGTCGCAAATTAATCATTCGAGTAGCCGCGCTCTCCTCGCTGTCTCTAAGTGCTGCATTTTTTGCACCAAGTTTTCTCCTGTTTGCACTCTCTTCTTTTTTTATCGGGCTGCTCTCTATTGTCGCCCAAATTATTATTCCTTATGCTGCGGTCATGGCGGGACCAGCGAACCGTGGT…	0.999416	-0.645358	0.607356	-1.06257	0	18.0491	Diffexp : Ef_V583_BHI_vs_TSB_Planktonic
fail	EF3302	hypothetical protein	3184113	3184259	147	reverse	TTGTTCTATAATTTTTGGAGAATTTCGGCTTATTTCCGAAGGAGTTGCTTCTGTTCCCGCCGTTTATCAGTTTTTGAGCGTGGAGCAAAAATCCAAAGTGATTTTTGTCCCATGCTCTTTTTTGTTGGATTATCAACCGTTGAATAA	0.999416	-0.645124	0.679239	-0.949774	0	4.38783	Diffexp : Ef_V583_BHI_vs_TSB_Planktonic
fail	EF1322	conserved hypothetical protein	1290480	1291004	525	forward	GTGTTAGAAGGTCTACCATTGGAAACGGTTTATTTTTATGCATTAGTGGGGAGCGCGGTCCTCGCTTTTTTACTAATTATTTTTGGGGATGTTTTTAATTTTGATGGACCGGTTGACCCAATGCTGATTATTCCATGGATTGCTTTTACCTCGCTGTTTGGGTACCTTGGGGAAGAATTAACAGCGGTGAATAGTTGGCTTATTTTAATTGTCAGTGGTATTCTTTCAACCATTATTGTTTTCTTCCTAAATTTTTATGTGTTGGTCCCTTTGAAAAATTCGGAGGCCACAATTTCTATTTCGGAAAAAGACATGGAGGGTCGTGTTGCTACTGTGATTACCCCAATTCCTGTCCGGGGAATGGGCGAGATTCAATTGAAGAGTGTCACAGGTTCGTTA…	0.999416	-0.644123	0.580323	-1.10994	0	171.486	Diffexp : Ef_V583_BHI_vs_TSB_Planktonic
fail	EF0188	iron compound ABC transporter, substrate-binding protein	183404	184342	939	reverse	ATGAAACTTTTAAAAAAGACGGTCCTAATTGGTACAACCCTTCTTCTTGGTTCATTCTTACTCGCAGCTTGTGGTAATACGAATAAAGAAGCCAACAACGCTGACAAAACACATGAAGTAACAGATACCTTAGGCAATAAAGTAACCGTCCCCGCGAAACCCAAACGGATTATTGCGAGTTATTTAGAAGATTATCTAGTTGCATTAGGAGAAAAACCAGTGGCACAATGGACAGTTGGACAAGGCAGCATTCAAGATTATTTAGCGAAAGAATTGAAAGATGTCCCCACTATTTCCTATGACTTGCCATATGAAGCGGTTCTAAAATTTGAACCTGACTTATTATTAATCAGTTCATCTGCTCTAGTTGAAGGCGGTAAATACAAAGAATACAGTAAA…	0.999416	-0.643802	0.678446	-0.948936	0	132.941	Diffexp : Ef_V583_BHI_vs_TSB_Planktonic
fail	EF0019	PTS system, IIB component	22341	22853	513	forward	ATGGTAATGGATATTCGTTTAGCTCGAATTGATGATCGATTAATTCATGGCCAAGTAGCAACTGTTTGGGCAAAATTGACGAACATTAATCGCATTTTAGTGGTTAGTGATTCCGTTGCTCATGACAATTTGAGAAAAGCCTTGTTGGTTCAAGCTGCTCCACCTGGTGTCAAAGTAAATGTCATCACTGTTCAAAAAATGATTGATGTTTACCCTGATCCTCGTTTTGATTCGTTTCGAGCCATGTTGTTATTCACTAATCCTTTGGACGTGAAACGAGTGGTCGAAGGCGGTGTACAACTAACTTCTGTGAATATTGGCGGAATGAGTTTCAGCACAGGCAAGCGAATGATTACGAATGCAGTCGCAGTGGATGCCAACGATTTAAAAGCATTTCTG…	0.999416	-0.643146	0.588473	-1.09291	0	1641.04	Diffexp : Ef_V583_BHI_vs_TSB_Planktonic
fail	EF3193	LrgB family protein	3066767	3067450	684	reverse	ATGAATCCGTATGTTGGCATTATTATTTCATTAGCTGTATTTGGCATAGGTACTTGGTTGTTTAAAAAAAGTAAAGGTTTCTTCTTATTTACGCCATTATTCGTTGCGATGATTTTAGGCGTTGTCGTTTTAAAAGTAACAGGAATTAGTTACGAGCAATACAATGAAGGTGGCAAATATATCAGCTTCTTTCTAGAGCCTGCGACAGTAGCGTTTGCGATTCCTTTATATAAAAAGAGAGACGTGTTGAAAAAATATTGGTTAGAAATTTTAACGGCGTTAACAATTGGTTCTTTTGGTTCGCTAGTGGCTGTTTATTTTGCAGGAAAAGTGATTGGCATGGATAATCATTTAGTGGCCTCAATCTTACCACAAGCAGCTACAACAGCGATTGCCGTA…	0.999416	-0.641906	0.645443	-0.99452	0	2933.04	Diffexp : Ef_V583_BHI_vs_TSB_Planktonic
fail	EF1765	competence protein F	1712597	1713283	687	reverse	ATGGATTGTAAAAATTGCGCAAGCCCCATTCGTTTGGAGATAACATTAAAAATGCTCTTACGTTTTAACAAATGGATGAGCCCTTCACTTTGCCAGCACTGCCAAGCAAAGTTCCAGAAACTGCCAATGACAGGCACTTGTTTTGGCTGTAGTCGCGTCAGCCAAGAGCGCTATTGTTTTGATTGTCAAAGGTGGCAGCTGCTTTATCCAGAGTATTCTTTTCATAATGCAGCGTTGTTTCATTATGATGAAGGAATGCAAGAGTGGATGGAACGCTATAAATTTCAAGGAGACTATCGCTTAAGAATGTGTTTTAACGAGGAAATCAACTTTTACTTTCAGCAACAGTCTGCGGACTATATTATTCCGGTGCCCTTATCCGAAAAACGAATGCAAGAA…	0.999416	-0.641328	0.634376	-1.01096	0	6.57264	Diffexp : Ef_V583_BHI_vs_TSB_Planktonic
fail	EF1469	conserved hypothetical protein	1428493	1429530	1038	forward	ATGATTGAAAAAATTACAGATGTTAATGTAAAAATTGACATAATGCATCCACAACCCATTGTTGGATTAGGAAATCCAGCAATTTTTGTTCAAGGATCTACTCAAAACTATAAAGAATATACAAGTTTAGAAACATTAGCAAAAGATTTTGCTACAACAACTACTGTTTATAAAAAAGCAGAAATAATTTGGAAACAGGAAAATAAACCACAAACTATTGCAGTAGTAACTTTTGTAGCAGATACCCCTACTAGTCCAGAACAGCCAGATAGCTTAATTGCTGGAAGTGGAATTATCGCCGCAGCTACAAGTTACTTTTATAATGATTGGCATTTTGCATTATTAGCCAACTTTGTTGAGGCAGATGCTTTGGCACTATCAAATTTAATTGAAGAAAAC…	0.999416	-0.639455	0.610866	-1.0468	0	12.3561	Diffexp : Ef_V583_BHI_vs_TSB_Planktonic
fail	EF1548	ribosomal protein S1	1502243	1503454	1212	forward	ATGACAGATTTTGAAGACAAACAAGTAGCAAACAACGAAACAATGGAAGATGCAATGAACAGCGTTCAAGAAGTCAGTGTTGGCGATATTGTTAAAGGCGAAGTTTTAGCCATTGAAGACAAACAAGTTGTTGTCGGCATTGAAGGAGCGGGCGTTGAAGGCGTTGTTCCTGCAAAGGAATTATCGACTTTACCAGTTGAAGATGTACACGAACTTGTGAAAGTCGGTGATGTGTTAGATTTAGTTGTTATCACATCAATTGGCAAAGATAAAGAAAACGGCAGTTATTTACTGTCAAAACGCCGTTTAGATGCTAAAAAAGTTTGGGAAGAAATTGAACAAGATTTCCAAGCGGGCAAAGTAATCGAAGCACCTGTTACAAATGTTGTTAAAGGTGGT…	0.999416	-0.638846	0.51612	-1.23778	0	2017.9	Diffexp : Ef_V583_BHI_vs_TSB_Planktonic
fail	EF1807	tagatose 1,6-diphosphate aldolase	1750405	1751400	996	reverse	ATGCTTACGTTAACAGCTGGAAAAAAAGCGGCAATGGATCGTTTGTCAACCCAAGAAGGAATCATTAGCGCATTAGCCATTGATCAACGAGGTGCCTTGAAAAAAATGATCAAAGCGCTAGATGTAGAGCCAACTGATGCACAAATTGAAACGTTTAAAGAATTAGTCTCGAAAGAATTGACACCTTATGCGTCTGCCATTTTATTGGATCCAGAATATGGATTGCCTGCTGCAAAAGCACGCGATACCGAGGCTGGATTGTTACTCGCTTATGAAAAAACGGGCTATGATGCAACAACTCCGGGACGATTGCCTGATTTACTAGCAGATTGGTCTGTTTTACGCTTGAAAGAAGAAGGCGCAGATGCGATTAAATTTTTACTATACTATGATGTGGAT…	0.999416	-0.637585	0.582767	-1.09406	0	33.176	Diffexp : Ef_V583_BHI_vs_TSB_Planktonic
fail	EF2574	endoribonuclease L-PSP, putative	2489785	2490165	381	reverse	ATGACAAACAAAATGATTAATTCTGCACAGGCACCAGCTACTGTAGGACCTTATTCACATTCTGTCTTAGCGGGAAATACGTTGTACATTTCTGGACAACTAGGATTAGATCCGCAATCGGGCGAAATGAAGACTACAGTGGAAGAACAAGCAAAACAAGCTTTTATCAATTTAGGTTCGATTTTAAAAGAGGTCGAGATGACCTATGATAATGTTGTGAAAACAACGGTGTTTTTACAACATATGTCTGATTTTAGCAAAATTAACGAAATCTATGGGAATTACTTTTCAGAAGTTTTGCCTGCACGTTCTTGTGTAGAAGTAGCCAAGTTGCCAAAAGATGGTTTATTTGAAATTGAAGCAGTTGCTGTCAAAGGATAA	0.999416	-0.637239	0.678701	-0.93891	0	3.07669	Diffexp : Ef_V583_BHI_vs_TSB_Planktonic
fail	EF1039	hydrolase, haloacid dehalogenase-like family	1001177	1001980	804	reverse	TTGAAAAAATTAATTGCTATTGATTTAGACGGCACAACATTAAATGCACAGTCTTTAATCAGTCCAAAAACCGAACAAACACTAAAAAAAGCGATTGACAACGGTCATTACGTCAGTATTGCCACTGGACGTCCCTATAGAATGAGTCATCAATTTTACCAACAACTTGGCCTAACGACCCCTATGGTTAACTTTAACGGTGCTTTAGTCCACATTCCAGAGAAAAAATGGGACTTGGAAAGCGAAGCCAATATTGAGCGTGACCTAGTCTTTGACATTTTGGCACAGAAAAAAGAATTACAATTAGATTTTGTTGCTGCTGAAAACAAAGAAACATTTTATATCGATACGTTAGATGGGTTCGATCCGAAATTTTTTGCTTCCAAAGCAACCTTAGAT…	0.999416	-0.637214	0.586031	-1.08734	0	565.611	Diffexp : Ef_V583_BHI_vs_TSB_Planktonic
fail	EF0662	conserved hypothetical protein	614699	615208	510	forward	ATGAAAAATTATTTGAAAGATAGTAATTTATATTTAGTCATTGCGTTTGTTATTATGGCCATTTTATTTTTCAGTTCATCACAGACGTATGAACAGCAATCACAAGTTGGTCTTTTAGATAAACTTCTGAGCAGTCATCCTTTTGAAGAACAATTAAAAAACATTTCTTTTCAATATGCTGGCAGTGAAGTGAGCATTCAAGCTAGTGGTTATAGTAAATTTATTGAATTTTTTATTCGTAAGGGAGCCCATTTTGGTACGTATTTTCTATTAGGTGGTAGTTGGTTTATTGGATTAGTGCCAAGAATCAAAGGTCTGTTTTTAACAGCTGTTGTTTCCTGGCTAGCTGCTACTGGCTATGCAGGTTTAGATGAATTTCATCAAATGATCACAGGCGGA…	0.999416	-0.637022	0.589715	-1.08022	0	21.7676	Diffexp : Ef_V583_BHI_vs_TSB_Planktonic
fail	EF0904	mevalonate kinase	869874	870818	945	reverse	ATGAATATAAAAAAACAAGGCCTCGGTCAAGCGACGGGAAAAATCATTTTAATGGGAGAACACGCCGTTGTTTACGGCGAACCAGCAATCGCCTTTCCTTTTCAAGCGACAGAAATCACAGCCGTCTTTACCCTAGCAAAAACTATGCAGATTGATTGTGCATATTTTACAGGATTGCTTGAAGACGTGCCCCAAGAGCTAGCAAATATCAAGGAAGTTGTTCAGCAAACCTTACACTTTTTAAAGGAAGATACGTTTAAAGGCACTTTGACCTTAACAAGTACGATTCCCGCTGAACGAGGAATGGGCTCAAGCGCAGCAACCGCTGTGGCCATCGTTCGAAGCCTTTTTGATTATTTTGATTACGCTTATACATATCAAGAATTGTTTGAGCTTGTT…	0.999416	-0.636961	0.606612	-1.05003	0	158.604	Diffexp : Ef_V583_BHI_vs_TSB_Planktonic
fail	EF1962	triosephosphate isomerase	1899386	1900141	756	reverse	ATGCGCAAACCAATTATCGCTGGTAACTGGAAAATGAACAAAACTTTAAGCGAAGCACAAAGCTTTGCAGAAGCAGTAAAAAATGCTGTTCCATCAAACGACGTTGTTGACGCTGTGATTGGATCTCCAGCATTATTCTTAGCTCCTTTAGCTTGGAACCTAAAAGATTCTGAAGTGAAATTAGCTGCACAAAACTGCTACTGGGAAAACGCTGGTGCCTTCACTGGTGAAAACTCACCAGCTGCAATTGCAGATTTAGGTGTAGACTATGTGATTATCGGACACTCTGAACGTCGCGAATATTTCCACGAAACAGATGAAGATATCAATAAAAAAGCCAAAGCAATCTTTGCAAATGGTATGACACCAATCTTCTGTTGTGGTGAAACTTTAGAAACG…	0.999416	-0.636047	0.526377	-1.20835	0	2220.4	Diffexp : Ef_V583_BHI_vs_TSB_Planktonic
fail	EF0989	conserved hypothetical protein TIGR00006	945745	946704	960	forward	ATGATGACTGAAGAATTTCGCCATTACACCGTTCTTTTAAAAGAAACAGTGGATGGATTACAAGTGAAGCCGGATGGCGTATACGTAGATTGCACACTCGGTGGTGCCGGACATAGTGAATACTTACTGACACAATTGAATGAGCACGGTCATTTATATGCCTTTGATCAAGACCAAAAAGCGTTGGCACATGCTAAGACTCGTTTGCAGAAATATGTAGACAAAGGTCAAGTGACCTTCATCAAATCAAATTTTAGAAATATTAAAGAAGAATTGGCAGAACACGGGGTGTTCCATGTTGATGGGATTCTATACGATTTAGGTGTTTCTTCACCACAATTAGATGAAGCAGAACGTGGTTTTAGCTATCATCAAGACGCGCCCTTAGATATGCGCATG…	0.999416	-0.633019	0.589077	-1.07459	0	1075.58	Diffexp : Ef_V583_BHI_vs_TSB_Planktonic
fail	EF1254	ABC transporter, permease protein	1222372	1223259	888	forward	ATGATTGTTTCAGCAATTGGACAAGGAATGTTATGGGCCTTGTTAGGACTAGGTATTTTTATGACTTATCGTATTTTAAATTTTCCAGATATGACCACAGAAGGTTCATTTCCGTTAGGGGGGGCGGTTTGTGTAACTGCCATTACAACAGGGGTTTCACCATTTATAGCGACTCTTTTAGGGGTCGGAGCAGGAATGCTTGCCGGTTTAGTGACTGGTTTACTGTTTACAAAAGGAAAAATTCCAATTATTTTAGCAGGAATTTTAGTGATGTCTGGTTTAAATTCCGTGATTTTATTTGTGATGAAGTCGCCAAATAAGTCTTTATTAAACCAACCGAAGATTCAAGATGTTTTTCAAAAAATGGCCTTACCCGATTATTATGATACTATTTTTTTA…	0.999416	-0.632836	0.632107	-1.00115	0	48.6755	Diffexp : Ef_V583_BHI_vs_TSB_Planktonic
fail	EF2041	hypothetical protein	1959856	1960506	651	forward	ATGACCCCTATGTATTTAGACTACGATACTTATTTTGAATATCATGACCAGACATATATTATTATTGAAAAAGTTGCTAATTACTATGGAATTGAACTAAAAGAGTTAAGATGGAAACACTACAAAGATTATATGATTGACGTAGAAAATGTTGACATAATTCCCTATAGTTTCGGTGATGTTTCAAGAAAAATATTTTCAGGAAACATAATAAAATTTCACGATAAATGCGGAATTTCCTATAATCCAACAATGGTTAAAGGAAGGCAAAATTTCTCAATACTTCATGAATCTGCACATTATTTTTTTGATATGAATAAGGAATGCAAGTCTCAAAGTTTTTCAGATTTAATTACTGGAAAAGGATACACTAGCGAAGATGAACCAAAAGAAATAAGA…	0.999416	-0.628538	0.646653	-0.971987	0	5.66219	Diffexp : Ef_V583_BHI_vs_TSB_Planktonic
fail	EF0461	PTS system, IIA component	429538	429957	420	forward	ATGAAACCAAAATTAATTTTAATGAGCCATGGACGGATGGCAGAAGAAACCTTAGCTTCTACTCAAATGATTGTCGGGGAATTAGCAGATGCTGCGATTGTGTCAATGACCGCAGAAGATGGCTTGAGCGGCACGCAAGCAAAACTGGCAGCAATCTTAAAAGAAGCTGGCAATGTCCCGACGCTTGTATTAGCTGATTTAAAAGGAGGAACACCTTGTAATGTGGCTATGATGGCCATGGGCACTTATCCGCAATTGCGAGTAGTCGCTGGACTTAATTTAGCAATGGCAATTGAAGCAGCCGTCTCACCTGTGGAAAATGTGGATGAATTAGCTGCATATTTAACGCAAATTGGCCAATCTGCGGTGACCACGATTGACTTACCTGAATTAACAGAT…	0.999416	-0.62613	0.59943	-1.04454	0	25.4968	Diffexp : Ef_V583_BHI_vs_TSB_Planktonic
fail	EF2556	fumarate reductase flavoprotein subunit precursor, putative	2469109	2470626	1518	reverse	ATGAAAAAAGTGTTAATGGGAGTTCTTTCCCTAGGGTTATTATTAGGTGCAGCAACAGGTTGTACAAGCGATCAAGAAAAAGCCGCTGGTAAAACAAAAGCGTCTTCTGAAAAAACAGAAGCAACATCTGGTGCCTCTGCTAATGGTTATACAGATCCAAGTGAACTAAAAGACAGTTATGATGTTGTTATTGTTGGTTCAGGTGGTGCGGGGATGACCGCTGCATTACAAGCCAAAGAAGCTGGCATGAATCCAGTTATTTTAGAAAAAATGCCTGTTGCAGGTGGGAATACAATTAAATCGTCTTCAGGAATGAATGCTTCACAAACAAAATTCCAAGAAAAAGAAGGCATTAAAGATAGCAACGATAAATTCTTTGAAGAAACACTAAAAGGCGGT…	0.999416	-0.626128	0.561219	-1.11566	0	462.226	Diffexp : Ef_V583_BHI_vs_TSB_Planktonic
fail	EF0960	endonuclease/exonuclease/phosphatase family protein	923574	924398	825	forward	ATGAATCTTTTAACAATCAATACTCATAGCTGGTTAGAAGAAGAACCATTAAAAAAATTAGAGGAGATTGCCAAGGTGATTTTATCTTCTGAAAGTGAAATAATTGCCTTACAAGAAGTGAATCAGAAAGTCGCTTCCAAGAAAGTGCCGTTAGAACAGTTAACTACTTTTTGTCCCATAGCGACCCAAACGCCGATCCATGAAGATAATTTTGCATATCTAATCGTTCAATATCTAGCTGAAAAAGGCCAACACTATTATTGGAGTTGGGAAATGAGCCACATTGGTTATGCTATTTATGAAGAAGGGAACGCACTACTTTCGAAATGTCCGTTGACTAGTGAAGCTCTCCTTATTTCAGAAAGCCAAGAACCAACGAATTATCGAACAAGAAAAATC…	NA	-0.625869	0.64249	-0.974129	0	193.973	Diffexp : Ef_V583_BHI_vs_TSB_Planktonic
fail	EF3047	conserved hypothetical protein	2922077	2923171	1095	reverse	ATGAGTAAAGAACAACCAATAAATCTGAATATCAGCGATTTTTTAAAAGTTTTCGCTGTAGCATCAGTTATTTTACAAACGGTTTTATCATATGTGTTGACACATTCTCCGCAAACGGAAGCAATGAATTCAATCGGTAGTTTTTACCGAATGTCTAAATATTCGGCACCCATGTTTATTTTTGCAATTATTTACAACATGGTGTTAAAGAGTCAAGCTGAATCGTATCTTGAATTTTTAAAGGAAAAATTTTATGAATTGGTGCTTCCTTACGTGGTCTGGTCCAGTCTCTATCTATACGCTTTTCCTAGTTTACAACAACGAATGCCCTATGAAACGTCCCTAGGATTTCTAGGAAAAGTTCTCAGTGGTGATGGCGCGGCACATCTATGGTATGCC…	0.999416	-0.624873	0.661581	-0.944514	0	15.8824	Diffexp : Ef_V583_BHI_vs_TSB_Planktonic
fail	EF2218	DNA-binding response regulator, AraC family	2130716	2132197	1482	reverse	ATGTATCGAGTGATGTTTGTTGATGATGAATATATGATTTTAGAAGGCTTAAAATGGATTATTCCTTGGCAAGAGTTAGGCTTTGAAATTGTTAAAACAGCGCGTAGTGCGCAAGAAGCATTGGCTTTTTTAGAAACAGAATCCATTGATGTTTTATTAACAGATATTACGATGCCAGAAATGAGCGGGATCGAATTAATTGAGCAAGCAAAGAAAAAAGGACATCAATTTATTAGTTTAATTTTATCAGGTTATCAAGAGTTTGATTACGTCAAAAAAGGCATGGCTTTGCAGGTCCAAGATTATCTTTTGAAACCAGTCAATAAACAAGAACTATTAGCCAATATCCAGAGAATTAAAATAGAATTGGACCAACAAAAAAAATCCCATGCCCGCGTG…	0.999416	-0.623405	0.574178	-1.08574	0	61.7234	Diffexp : Ef_V583_BHI_vs_TSB_Planktonic
fail	EF1210	response regulator	1175746	1176438	693	forward	ATGAACCTATTGATTATTGAAGACGATCCTATGGTTGCATATATACATCAAAAATATCTTGAAAAATTAATTCACCAACCGACTATTTTTACGGTTGCAACAATTGCTGAAGGTCTACTACTAACGAAAGAAAAACAACCAGCACTTGTTTTATTAGATGTTCATTTAAAAGATGGCAATGGCTTGACCTATCTGGCAACAATTAGAGATGAAAAAATTGATACAGAAGTTATCCTGATTACGGCTGCCAACGAGTTGGAAAATGTTAAACGAAGCTTACATTTAGGCGTTTTAGACTATTTAGTTAAACCCTTTTCTTTTGAGCGATTTCAACAAAGTATCGAAAACTATCAGAAAAAAACTGCTCAATTCACGCTGGAAACGAAGGAGCTTTCGCAA…	0.999416	-0.622395	0.664273	-0.936958	0	5.63203	Diffexp : Ef_V583_BHI_vs_TSB_Planktonic
fail	EF1639	iron compound ABC transporter, ATP-binding protein	1592416	1593183	768	reverse	ATGATTGAATTAAAAAAAACAGCTGTAACGCTCCAACAAACCCCCATTTTAAAAGATATTTCCCTCGTTTTTCCGACAGGTAGTAAAACTTGTATTTTAGGTCCAAATGGTTGCGGTAAAACGACACTTTTAAAAACGATTGCCGGACTTGTCCCTTATAGTGGTTCTGTTTTAATTGATGGTCAAGAAGTTCATGGACAAAAGCGGAAGGAATTGGCAACGAAAGTAGCGATGATGAGTCAATTCACGACAGTTGCTTTTGATTATACGGTTTACGAAACAGTTTTGATGGGGGCGTATCGACAACAAGCACAACGTTTTTTACCTATTGTTTCTAAACAAGAAAAAGAACGAGTCCTTTATTATTTAGAACGCACGGGTTTATTGCCTTTAAAAGAT…	0.999416	-0.621466	0.521747	-1.19113	0	82.0948	Diffexp : Ef_V583_BHI_vs_TSB_Planktonic
fail	EF0460	conserved hypothetical protein	428539	429528	990	forward	ATGAATCAAATCGCAATTCAAGAAACAATTCAGAGACTGATTAATCAGCAAGTCGTTCCGGGTGTCGCTTGGGGGACGATCACAGAAGATAGCTTATCAGAACAGTATACGGGCTTTTTAGGTAATACTGGTCCATTTGCAAGACAAAAGATTTCATCAGCTAGCCTGTATGATTTAGCGTCCTTAACGAAAGTTATTGGGACAACAAATCGAATGTTACAATTAATCGATACAAATCAGCTTACATTTTCAACCACTGTGGGGGAAATCCTACCTGATTATCAAGGACTATCTTGTTCGATTGGGGAGCTTCTACTGCATCAGAGTGGACTGCCAGCTGATGTTGTCGATAAGAAAAATGTCACAAAAAAAAGCTTGCAAGAAATCATTTTAACGCAT…	0.999416	-0.620076	0.624539	-0.992854	0	22.0754	Diffexp : Ef_V583_BHI_vs_TSB_Planktonic
fail	EF2678	conserved hypothetical protein	2589537	2589935	399	reverse	ATGTTGACACTTTATACTTCCCCAAGTTGCACGTCATGTCGTAAGGCTAGAGCCTGGTTGCAAGAGCACGAAATTCCTTTTAAAGAAAGAAATATTTTTTCTGAACCTTTAAATATTGAGGAATTAAAAGCAATTTTAATCATGACAGAAGATGGAACAGAAGAGATTATCTCTACTCGCTCTAAAGTTTTCCAAAAATTAAATATGGATTTGGACGAGCTTCCACTTCAAGATTTATTAGAGTTGGTTCAAGAAAACCCTGGATTGTTGCGTCGGCCAATTATGATTGATGAGAAAAGATTACAAGTCGGTTTTAACGAAGATGAAATTCGCCGATTCTTACCAAGAGATGTTCGACAACTGGAATTGCGCCAAGCACAATTAATGGCAGGTTTATAA	0.999416	-0.618899	0.493935	-1.253	0	2740.9	Diffexp : Ef_V583_BHI_vs_TSB_Planktonic
fail	EF0669	polysaccharide biosynthesis family protein	620326	621975	1650	forward	ATGATCAATCAACCAAATTCAGTTGATCAACCAATCCTGACGAACCAAGAAAAAATGGTCAAAGGCTCAGCTTGGATGACAGCTAGTAATATTATCTCCCGCATGTTAGGGGCGATTTACATCATCCCCTGGTACGCTTGGATGGGCGAGCACGGAAACGAAGCGAACAGTTTGTTTTCAATGGGGTATACGATTTATGCCTTATTCCTAATGATCTCTACCGCCGGAATTCCAGGTGCGATTGCCAAGCAGACCTCGCATTATAATTCATTGAACGAATATAAAATTAGTCGACAGCTTTTTTATCGTGCCTTACAACTAATGGGTGGCTTAGGTGTGGTTTTTGCTATTGTGATGTATTTGGCATCTCCGGCATTAGCAGCTTTGTCTGGCGGAGGA…	0.999416	-0.617252	0.592734	-1.04136	0	815.764	Diffexp : Ef_V583_BHI_vs_TSB_Planktonic
fail	EF1287	conserved hypothetical protein	1250812	1251180	369	forward	GTGTATCACGACATCGCTCTTTCTGCTTTTCGCTACTTAGGCTGTCGTTCATTTGAAGAAGTGGATCAGATGACCATGTCTGAATTTGAATTACGAATGATTGCTTTTAATTTAGCAGAAGTAGATGAAGAGCGGAAAAGGCACGAGCTTGCCTACTTAAATGTTAAAGCGCAAGCGACAAACAAAAAAGGAAAACCCGTTTTTGAAAGCTTTAAAAGTTTTTATGATTATGAAAAACGAGTTGCTGAAGTTCTGGCAGCTAACCAGCCACAACGAACAAAATTAAATGAGCGGAAAAAAACGCAACTTGCCACTGTGGCAGAGCGTCTACGCCGCTATCGAGAAGGGAGGAGAGTAGATGGAGAATGA	0.999416	-0.617098	0.665474	-0.927306	0	2.78372	Diffexp : Ef_V583_BHI_vs_TSB_Planktonic
fail	EF0640	hypothetical protein	596453	596560	108	forward	TTGAAGTTCTTCTTTCATGGTACCAAAAAGAACGATAAAGGGGAATTAGAATCTATTTTGGTAGAGAATAATTTAGTTGAAGTGTTATTTTTAGTTAAAAATTACTAA	0.999416	-0.616843	0.678184	-0.90955	0	2.3568	Diffexp : Ef_V583_BHI_vs_TSB_Planktonic
fail	EF0994	UDP-N-acetylglucosamine--N-acetylmuramyl-(pentapeptide) pyrophosphoryl-undecaprenol N-acetylglucosamine transferase	951746	952837	1092	forward	ATGAAGATACTAGTAACTGGTGGTGGCACAGGTGGGCATATCTATCCTGCGTTATCCTTCGTCGAACACGTCAAAAAAGAAGCACCTGCAACAGAATTCTTGTATGTGGGAACAGAAAATGGTCTAGAAAGTCAAATTGTGCCAAAGGCGAAAATTCCATTTAAAACGATTAAAATTCAAGGATTCAAGCGTTCGCTAAGTCCTCAAAATTTTAAAACAATTTATTTATTTTTAACAAGCATTAATAAAGCAAAAAAAATTATTCGTGAATTTCAACCAGATGTGGTCATTGGTACAGGCGGTTATGTTTCTGGTGCAGTGGTTTATGCGGCCCACCAATTAAAAATACCGACAATTATTCATGAACAAAATAGTATCCCCGGAATGACAAATAAATTT…	0.999416	-0.615551	0.595799	-1.03315	0	374.265	Diffexp : Ef_V583_BHI_vs_TSB_Planktonic
fail	EF0769	conserved hypothetical protein	728638	729561	924	forward	ATGGTTCAACGATTAATTAGTGCAAATGCATCAGAAATCAAACGGATGTCAAAAGAAGAGCTGTTTCAGAGTATTAAAGCGAGCGAAGGGCGCGTAATATTATCGGAAAATGTGGTAGTTCATCCATCCGTAGCAGGTGATATCACTTGTGCGGAAATGTCAAAAGCATATGGCGCAGACATGATTTTATTGAATGTTTTCGATGTTAATCAACCCATTGTAGTAGCCGCTTATGAAGGGCAATATACTGCGGAAACATGTGTCCCTAATGATGAGGTTGTTCATCGTTTGAAAGAACTAGTCGGTTTACCGATTGGCATGAATGTCGAACCTGTTGATGAAAATTTAGACTTAGCTTCAACGAGAGTTTCGATTGAACCAGGTAGAAAAGCATCAGCA…	0.999416	-0.614162	0.537836	-1.14191	0	160.018	Diffexp : Ef_V583_BHI_vs_TSB_Planktonic
fail	EF0400	conserved hypothetical protein	371395	372339	945	forward	ATGAGTTTTTTCACAGATCCAAGTATTGATTTGAGTGCAAAGTTATTGGAAGTCCTTTACATTTTTATGGGGATTATCTTGTTATATACGAGTTTTCGTAGTTTTCGTGATAAAACCAATCAACATGCGTATGGGACTAGTTTATTCTGGGGAATTTTAGGAATCTTAATCGGTTTTGGTCGGTTTATTCCACCAGTTGCCTGTGGCGTACTTATTTTTGTGATGACAATTCCGGCAATTCTTCAAAAAGTGACAAAAGGAGAAAGTCGCTTACCTTCGAAAGAATACATGGAAAAAATGTCTCAAAAATTAGGAATGAAGATTTTTATTCCCGCACTAAGTATCGGGGTTTTTGCAATTCTTTTTGCCACATTGACTACTTTAGGAGCTTTAGTCGGT…	0.999416	-0.614117	0.5946	-1.03283	0	191.275	Diffexp : Ef_V583_BHI_vs_TSB_Planktonic
fail	EF2395	ribosome recycling factor	2319528	2320085	558	reverse	ATGTCTAAAGAAGTTTTAGCAACAGCCAAAGAAAAAATGACAAAAGCGGAAGAAAGCTTACGCCGTGAATTAGGTCAAATTCGTGCTGGTCGTGCGAACGCAAGTCTATTAGACCGTATTCAAGTAGAATATTATGGTGCACCAACACCAGTTAACCAATTAGCAAGTATCAATATCCCAGAAGCACGTGTATTAATGATTACACCGTTTGACAAAAATTCTATCGCTGACATTGAAAAAGCTATTCAAATGAGTGATATCGGCATTAGCCCAACCAATGATGGAAATGTCATCCGTTTAGTGATTCCACAATTAACGGAAGAACGTCGGAAAGAATTAGCCAAAGACGTGAAAAAAGAAGCGGAGAACTCAAAAGTTGCTGTCCGTAACGTTCGTCGT…	0.999416	-0.613753	0.601202	-1.02088	0	494.993	Diffexp : Ef_V583_BHI_vs_TSB_Planktonic
fail	EF1235	hypothetical protein	1202948	1203541	594	forward	ATGAATAAGCTATTTGCATATGAAGGTTGGTATTATCGGATTTTTTCTTTTATTGCCAACTTGATCATTATTAATTTTCTCTTTTTAATTACCTGTATAACAGGCATCTTTAGCGGTGTCGGCTTAATTGCGTTGTATCGAACGATCTATCGTTTGTATCGTGAAAAAGATATTCCTGTTTTGCGAACGTTTTGGACAGCGTTAAAAAATAATATCATGCGAGGTTTTATTTTAACAGGTGTCTTGTTCGCTGCTTTTTTACTGGGCGGTATTGTCGTAACAAGTTTATTTAAAATAGCCACTAGTTTAGGTTTCTTAGCTATTTTTCTATTAAGTTTTGTTGCATTATTTTTGACGAGTTTTCTTTTTCTCTTTTCCGTTTTTAATTGGTCCGTTAAA…	0.999416	-0.611962	0.651304	-0.939594	0	1.61425	Diffexp : Ef_V583_BHI_vs_TSB_Planktonic
fail	EF1804	PTS system, IIB component	1747125	1747604	480	reverse	ATGAGTATTATTGGCGTAAGAATTGATGGACGTTTGATTCATGGACAAGTGGCAAATTTATGGGCGACAAAATTGAATATTTCCAGAATTATGGTCGTTGATGATGAAGTTGCAGGGAATGCCATTGAAAAAAGTGGCTTGAAATTAGCAACACCAGCTGGCGTGAAACTAAGCGTGTTACCAGTTGAAAAAGCTGCTCAAAATATTTTAGCAGGAAAATACGACTCACAACGTTTATTAATTGTGGTACGGAAACCAGATCGTTTATTAAAACTAGTAGAACTTGGGGTGCCGATTAAAGAAATCAATGTTGGGAACATGTCTCAAACAAACGAAACACGGTCGATTACTAAGTCAATCAATGTGGTCGATCAAGATATTGAGGTTTTTAAAGAGTTA…	0.999416	-0.609287	0.663785	-0.917899	0	8.61549	Diffexp : Ef_V583_BHI_vs_TSB_Planktonic
fail	EF3104	ABC transporter, ATP-binding protein	2978782	2979507	726	reverse	ATGATAAGAATTGAAAATTTAACAAAAAAATTTGATAGGAAAGTTTTAGATAATATAACTATCTCATTGCCTAAAAACCGAGTTAGTGTGATTGTAGGTATAAATGGAAGTGGGAAAACTACTTTATTAGATTGTATTGTAGGATTGAAAGATGCAACGTCTGGAAAGGTATTTATTGAGAGCTATTCTAATGATTCTGAAAAGTTTAAAGAATGTATATTCTATATACCATCGGAATTTTATCTACCTAATTATATGACGGGTAAAGAGTACTTAAACTTTGTTTTATCAAGATATCGCTGTAGTGATATAGAACGGATAGATGATTTTTTAGAACTATTTGATTTAAAATTTGCTGGAACTAATTTAATAGAATCGTACTCATTTGGTATGAAGAAA…	0.999416	-0.608252	0.676571	-0.899022	0	3.18417	Diffexp : Ef_V583_BHI_vs_TSB_Planktonic
fail	EF2577	aspartate/ornithine carbamoyltransferase family protein	2491365	2492558	1194	reverse	ATGGAAACGTTTAAAGAATATATTGAGAAATTAGATAAATTAGAATTTGAAAAAATGTACGAAAATGACTTTTTCCTAACTTGGGAAAAAACAAGAGATGAATTAGAAGCTGTTTTCACAGTTGCCGATACATTACGCTATTTAAGAGAAAATAATATTTCAACTAAAATCTTTGATAGTGGCTTGGGGATTTCTTTATTCCGCGACAACTCTACAAGAACACGTTTTAGTTTCGCTTCAGCGTGTAATCTTTTGGGCTTAGAAGTTCAAGATTTAGACGAAGGAAAAAGTCAAATTTCTCACGGAGAAACTGTTCGTGAGACAGCAAACATGATTTCTTTTATGGCTGATATCATTGGTATTCGTGATGACATGTACATTGGTAAAGGCAATGCTTAC…	0.999416	-0.608062	0.639769	-0.950441	0	9.10909	Diffexp : Ef_V583_BHI_vs_TSB_Planktonic
fail	EF2166	membrane protein, putative	2074545	2075966	1422	reverse	ATGAATTCAAAAGCAAAAATGGTGGCTAAAAACCTTTATTATACTGTGGCTGCAAATTTTGCAACGTTGGGTATTTCGGTTCTCTTAAATTTATTTGTCCCTAAGTTGTTAGGCGTTACAGAATACAGTTATTGGCAACTTTATGTTTTTTATTCTTCATATGTTGGATTTCTCCACTTAGGCTGGATTGATGGTATCTATTTAAAAATTGGGGGAGAAGAATACGAAAATTTAGATAAAAGAAATCTCGGTTCTCAATTCTGGTATTTAGCGATTTTTGAATGTTGTATTTCTGCTTTTGTCATTCTTTGGGCTTACTTTTTCATGCCGAAAGAATATCAAGGGATTATTTTGATATTGACGGCCATTGTTTCAGTAATTACAATTGCAAAAACGTTT…	0.999416	-0.604636	0.529438	-1.14203	0	40.7781	Diffexp : Ef_V583_BHI_vs_TSB_Planktonic
fail	EF1301	cell division protein, FtsW/RodA/SpovE family	1265016	1266164	1149	forward	ATGGTCAATACAAAAAAATTCAACTTACATCTTAATTATGATTTATTATTGCCCATTTTTTTACTCACACTTTTATCTTCTGGTGTGCAATATTGGATTGCCGTTAATGAAGGAAAAGATGGAACTGTGCCAGCATTAAAACAACTTTTCTTTATTTTTGTTGGCTATGCAGGCATGTTTTTAGCTAGTCGGCTGTCACAGAAATTTATTTGGAAAGTAGCTCCTTTTTTCTATGGGTTTTCATTAATCTTAATGAGTGCTTTGTATTTTTCCTATGACAAAGGAATGTATTTATTGACGGGCACAAAGCGCTGGTTAGATTTAGGGTTTATTAAATTTCAGCCATCAGAAATTGCGAAAATTGCGTTTATTTTAATGTTGGCAAAAATTATTGTCCAA…	0.999416	-0.6046	0.56438	-1.07126	0	56.5903	Diffexp : Ef_V583_BHI_vs_TSB_Planktonic
fail	EF2168	licD1 protein, putative	2076988	2077812	825	reverse	ATGCAAAAACTTACGTTAAAAGAGGTTCAGGCGAAGGCTGTTGAAATATTAGTGTATATCGATAATATTTGTCGATCTAACAACTTGCATTATACATTGTTTTATGGAACATTGATTGGTGTAGAACGTCATAAAGGTTTTATTCCTTGGGATGATGATATTGATATAGTTATGCCAAGGCCAGATTATGAATTGTTAATTAAAATCCTTAAAAACGATTCTAACTATCAATTACTTTCTTTTGAAACACGGAAACATTTTCGTTATCCTTTTGCAAAGTTAGTTGATCCTAATACTGTAGCTCATTCCAAACAATATTTTGGTGGAGAAGATAAGGACTTAGGAGTTTTTGTAGATATTTTTCCAATTGATGGTATCCCTGATACTCAAAAGGAGAGA…	0.999416	-0.602677	0.608007	-0.991234	0	15.6304	Diffexp : Ef_V583_BHI_vs_TSB_Planktonic
fail	EF2115	transcriptional regulator, ArpU family	2033782	2034207	426	reverse	ATGCAGCTATTTCCTGATATTGATGACAAAAAAACAAAACAGAATGCACGAAATCTTTTAAAAAAATACAGACGGCTGCAAAGAATTGCAGGAACACCTCAATTTAATATAACTTCGCCGATAATTAAAGAAGTGCCTATTCAGCACACAAATACACATCGATCTCAACAGCATTTTATTAGAAAAATTGATGCGGAAAAAGAAAAATTAAAAATAGATAATGCATTGGCCCGATTGTCATTGATAAATAGACAACTATTGTATTATACTTACTGCAGTGTTGAAAAGAAAACTAATGTTTGGATTGCTTCTGAACTAGGTTATTCTGTTAGCAACGTGGAAACGTTAAAGTGTGTCGCACTTCTTGAATTTGCTGAAGCATATGAATCTGGTCTGCTT…	0.999416	-0.602392	0.669845	-0.899301	0	4.30504	Diffexp : Ef_V583_BHI_vs_TSB_Planktonic
fail	EF2235	glucuronyl hydrolase, putative	2157965	2159107	1143	reverse	ATGACAGAAAATGGACAGATTGAGTGGTTGCCGAAGCAAATCAGTTTTGCTTTAAACAAAGTTAGAGGAAATTTAGAGACATTTAAAGAATTAGTTCCACCCGCGGCAAGTTTAAATCAAATTTATTATCCTGAAGAAAATATTGACTGGACGGCCAGCTTTTGGCCAGGAATGTTATTTTTAGCAAAGGAATTAACAAATTCAACAGAGTTCGATGAGGTGATTGCCACACAGATGGCTTCTTTTCAACATCGCTTGGATGAACAAATTGAGCTGGAAACACATGATATAGGCTTTTTGTATATTTTAACAGCCATTGCTGATTATCAAGTCAATGGTCATGAGGCCTCAAAAGAAATGGCCTTGCAAGCTGCGGACTTATTAATGAAACGTTATTCA…	0.999416	-0.601413	0.675918	-0.889772	0	4.63375	Diffexp : Ef_V583_BHI_vs_TSB_Planktonic
fail	EF1111	signal peptidase I	1079124	1079672	549	forward	ATGAGTTTGAAATCAAAAGAATTAATTAAAACAGTCGTCTTTTTTGCCTGTTTAGCTTTGGGTCTGTTTTTACTGAGACAATTTGTATTTACGCCTGTCGTAGTGAGAGGTCATTCAATGGATCCAACGTTAGCAGATGGTGAACGGGTAATTACGTTAAAAAACACAGAAATTAATCGTTTCGATATTATTACTTTCCCAGCGCCAGATGAACCAGATAAAAATTATATTAAACGTGTGATTGGTTTACCTGGAGATACAATTGCGTACAAGGATGATACGTTGTACATCAATGGAAAAGAAGTTGACGAACCCTATTTAGATGAATTTAAAAAAGCCTTAACAGATGGTCAACCTTTGACAGGCGATTTTTCATTAAAAGAAAAAGTACCAGCAGAT…	0.999416	-0.599993	0.534305	-1.12294	0	249.343	Diffexp : Ef_V583_BHI_vs_TSB_Planktonic
fail	EF1364	acetyl-CoA acetyltransferase/hydroxymethylglutaryl-CoA reductase, degradative	1338888	1341299	2412	forward	TTGAAAACAGTAGTTATTATTGATGCATTACGAACACCAATTGGAAAATATAAAGGCAGCTTAAGTCAAGTAAGTGCCGTAGACTTAGGAACACATGTTACAACACAACTTTTAAAAAGACATTCCACTATTTCTGAAGAAATTGATCAAGTAATCTTTGGAAATGTTTTACAAGCTGGAAATGGCCAAAATCCCGCACGACAAATAGCAATAAACAGCGGTTTGTCTCATGAAATTCCCGCAATGACGGTTAATGAGGTCTGCGGATCAGGAATGAAGGCCGTTATTTTGGCGAAACAATTGATTCAATTAGGAGAAGCGGAAGTTTTAATTGCTGGCGGGATTGAGAATATGTCCCAAGCACCTAAATTACAACGTTTTAATTACGAAACAGAAAGC…	0.999416	-0.59965	0.578851	-1.03593	0	2095.77	Diffexp : Ef_V583_BHI_vs_TSB_Planktonic
fail	EF1133	2,3,4,5-tetrahydropyridine-2-carboxylate N-succinyltransferase	1105014	1105715	702	forward	TTGGACGCATATGAGATTATTCAGTATATTGGCGATGCCAAAAAGCAAACGCTTGTTAAAGTAACACTGAAAGGGCAATTAAAAGAAGTCACGTTTCCAGAAACAATTAAGGTCTTTAATAATTGTAAAACTGGGACATTGTTTGGCGATTGGGCTGACGTAAAACCTTTTTTAGAAGCAAACAAAGAAAAAATTGAGGATTATGTTGTAGAAAACGATGCACGTAACTCAGCAATTCCTTTTCTTGATCTGAAAGACATTAATGCTCGGATTGAACCAGGTGCTTTGATTCGCGAAAAAGTTGAAATTGGCGATCAAGCGGTGATTATGATGGGGGCTATTCTAAATATTGGCGCCGTCGTTGGTGCAGGGACTATGATTGATATGGGCGCTGTTTTG…	0.999416	-0.597414	0.635323	-0.94033	0	1099.98	Diffexp : Ef_V583_BHI_vs_TSB_Planktonic
fail	EF0830	conserved hypothetical protein	791540	791896	357	forward	ATGATTACAGTAGTTATCGCAGATCGTTTAGGAAAAGGACAAAATGTTGCAAAAGGAGTGGAGCAAGCCGGTGGTCGCGCGGTTGTTGTTCCAGGAATGGGCGCTGATATGCGTTTAGGAGATGTGATGCAACAAGAAAAGGCTGATTTAGGCATTTCTTTCTGTGGAAGTGGTGGTGCAGGAGCGTTAACGGCTGCTACTAAATACGGGTATCCCGAAAGACATGGCATGCGATCAATCGAAGAAGGGGTAACAGCAATTAACGATGGGAAAACTGTTCTTGGATTTGGTTTTATGGATCAGGAAGAACTTGGTAAACGAGTAACTGAAGCATTTATTAAGAAACACGGAGCATAG	0.999416	-0.594536	0.608568	-0.976943	0	15.2174	Diffexp : Ef_V583_BHI_vs_TSB_Planktonic
fail	EF1379	alanyl-tRNA synthetase	1355993	1358635	2643	forward	ATGAAAGAATTAACAAGTAGTCAAGTTCGCCAAATGTATTTAGACTTCTTTAAGTCTAAAGGACATTCAGTAGAACCAAGCGCTTCTTTAGTACCAGTAAACGATCCAACATTATTATGGATTAACTCTGGTGTTGCAACCTTGAAAAAATATTTTGATGGCTCTGTTGTGCCAGAAAATCCAAGAATTACGAATGCTCAAAAATCTATTCGTACAAATGATATTGAGAATGTTGGGAAAACGGCTCGTCATCATACAATGTTTGAAATGTTAGGGAACTTCTCAATTGGAGATTATTTTAAAAATGAAGCGATTCACTGGGCTTGGGAATTTTTAACTGGTGCTGAATGGCTTGCTTTTGACCCAGAAAAATTATATGTGACTGTTTATCCGAAAGAT…	0.999416	-0.593481	0.561342	-1.05726	0	1965.66	Diffexp : Ef_V583_BHI_vs_TSB_Planktonic
fail	EF2890	glycosyl transferase, group 1 family protein	2765849	2767072	1224	reverse	GTGAAAATTGGTTTTTTTACTGATACGTATTTCCCGCAAGTGAGTGGGGTAGCGACTTCTATTAAGACCTTAAAAGATGAATTAGAAAAGCACGGCCATGAAGTGTATATTTTTACGACAACCGATCCTAACGCGACTGATTTTGAAGAAGATGTCATACGAATGCCTAGTGTGCCATTCGTATCTTTTAAAGATCGCCGAGTAGTGGTTCGCGGCATGTGGTACGCCTATTTAATTGCCAAAGAATTGGAATTAGATTTAATTCATACACATACTGAATTTGGTGCGGGTATTTTAGGGAAAATGGTTGGGAAAAAAATGAAAATTCCTGTCATCCATACGTATCATACGATGTATGAAGATTACTTACATTATATTGCTAAAGGAAAAGTTGTCCGT…	0.999416	-0.59344	0.565743	-1.04896	0	286.451	Diffexp : Ef_V583_BHI_vs_TSB_Planktonic
fail	EF0816	PTS system, IIC component	778178	778969	792	forward	ATGCATTTAGCAGCGTATCAAATTATTTTAATTACTATTTATGCGTTTATTGCTATTAATGACTCACTTATTTCAAATACGTTGACGCAACCAGCTATTGCTGGAATGATTTCTGGAATGATTATGGGAGATTTAAAAACTGGTTTAATGGTTGGCGGCACTCTTCAATTAATGCGTTTAGGAATTGCTGCTTTTGGTGGAGCATCGGTACCTGATTATTTCACAGGGGCTGTTTTAGGAACCGCTTTCGCTGTAATCTCTGGAAAAGGAGCGGAGTATGGCATTGGTTTAGCTGTTCCTGTTTCTCTGTTGATGTTGCAACTAGATGTAGTCGCCCGTTTTTGTAATGTCTTTTTACTTCATAGTGTCGATAAAGCGATTGATAAGATGCAAGTAAAA…	0.999416	-0.590831	0.673653	-0.877055	0	10.0994	Diffexp : Ef_V583_BHI_vs_TSB_Planktonic
fail	EF2196	glycosyl transferase, group 2 family protein	2110502	2111329	828	reverse	ATGAGTCAAAGATTAGAGGTAGTCATCGTCTTATATCAAATGAAAATGGCTGATACGCCGAATTATTTGTTATTAAAAGAAGTGGTAGATCACCCCGAATTGCACTTATTTATTTATGACAACAGCCCACTTCCTCAAGAAGATGCATTATTTTTACAACAAAATGTTACTTATCGACATAATCCTGATAATCCAGGCCTAGCGACCGCTTATAATGAAGCGATTGCTTTTAGTCAAACGAATCAATGTGAATTATTGTTGCTCCTTGACCAAGACACAGAAGTGCCAGCTTCTTATTTTGATACGTTGATCATCATGCCGTTAGATCCGACTGTGGCAGTCTATGTTCCAATTGTAGAAGCAAATGGACAACAAATTTCGCCAGTTTATAGTGATCAA…	0.999416	-0.589558	0.58002	-1.01644	0	213.515	Diffexp : Ef_V583_BHI_vs_TSB_Planktonic
fail	EF2193	dTDP-4-dehydrorhamnose 3,5-epimerase	2108212	2108784	573	reverse	GTGAAAGTTATTGATACAAAATTACAAGATGTCAAAATTATCGAAATGGATGTTTTCGGTGATCATCGTGGCTTTTTTACAGAAAGTTATTCCAAAGCTAAATTTGCAGAACATGGATTAGACTTTGATTTTGTCCAAGATAATCATTCATTATCAACAGAAGCAGGTGTCTTGCGTGGATTGCATTTTCAAAAAGGCGAAGCTGCGCAAACAAAACTAATTCGCGTTGTAACAGGTGCGGTATTAGATGTGATTGTTGATATTCGTAAAGGGAGTCCAACCTATGGTCAATGGGAAGGCTACATTTTATCAGAACATAATCACCGTCAGCTTTTAGTACCAAAAGGTTTTGCCCATGGTTTTGTCACTTTGACACCGAACGTGAACTTTATGTACAAG…	0.999416	-0.587156	0.537638	-1.0921	0	750.421	Diffexp : Ef_V583_BHI_vs_TSB_Planktonic
fail	EF2800	ISEf1, transposase	2701329	2702507	1179	reverse	ATGAATGATTTTACTACAGAAATTGTGCAAACTCTAGTCACTAAAGGCGATTTAAATGAATTATTCCGTTCGCACTTAGAAAAAGCGATAAACACACTCCTACGGACTGAATTAACGGCTTTTTTAGATTACGAAAAATATGATCGCACTGGTTTTAATTCAGGTAATTCGAGAAACGGTTCTTACTTTCGATCAATCAAAACCGAATATGGTGAATTAACATTGGAAATACCTAGAGATCGTAATGGTGAGTTTAAACAACAAACTTTACCAGCCTACAAAAGAACAAACGATACATTGGAAACCACTATTATCCATTTATTCGAAAAAGGTGTTACGATGTCTGAAATTGCTGATTTGATCGAAAAAATGTACGGTCATCACTATACTCCACAAACC…	0.999416	-0.587127	0.539203	-1.08888	0	137.483	Diffexp : Ef_V583_BHI_vs_TSB_Planktonic
fail	EF3198	lipoprotein, YaeC family	3070588	3071406	819	reverse	ATGAAGAAGTTTTATTTAGCAACATTCGCTGTTATTGCAACAGTTATTTTAGCTGCCTGTGGGGGAAATAAACAAGCAGACCAGAAAGAAGACAAGGAGATTACCGTTGCCGTGCAATTGGAATCTTCAAAAGATATCTTGGAGATTGCCAAGAAAGAAGCTGAGAAAAAAGGGTACAAAATTAACATTATGGAAGTGAGCGACAATGTTGCCTACAACGATGCCGTGCAACATGACGAAGCGGATGCTAATTTTGCGCAACATCAACCCTTCATGGAAATGTTTAACAAAGAGAAAAAAGCTGATTTAGTGGCTGTGCAACCGATTTATTATTTTGCTGGTGGTTTCTATTCAAAAGAATACCAAGATGCGAAAGATTTACCTGAAAATGCCAAAGTG…	0.999416	-0.585788	0.61897	-0.946392	0	250.178	Diffexp : Ef_V583_BHI_vs_TSB_Planktonic
fail	EF0636	Na /H antiporter	592599	594005	1407	forward	ATGAAATCAACGAAACCCACTGTTTCGTTCGCTGAAAGTTTAGGCATTTTGATTGCCTTGTTAGCGATTCTCGGGTACTTAATTATTGGTCAAAAATTAACCCCTCACATACCGATTCTTTTTGTATTCATGTTGTTGTTGCTTTATGGCAAATGGAAAGGATTTTCTTGGGATGAGATCCACGAGGGCATTGTGGAAGGGATCAAACCAGGGATCATTCCGATTATTATTTTCTTGCTGATAGGTGTCTTAGTTGCTACTTGGATCTTATCTGGGACGATTCCAACAATTATGGTCTATGGTTTTAAAATTATCTCAGTGAAGTTCTTCTTACCAACCGTTTTTGTGGTCTGTGCACTAGTTGGTGTGACGGTAGGGAGCTCCTTTACGACTGTTTCA…	0.999416	-0.584611	0.583898	-1.00122	0	194.662	Diffexp : Ef_V583_BHI_vs_TSB_Planktonic
fail	EF1253	conserved hypothetical protein	1221358	1222347	990	forward	ATGAAAAATAAACGTTTAACGTTTGTCGTGTCTTTATTAGCTATTTATTTAATCGGTGCTTTTTTTGTGAATCAAAAAGTGACGAATTCAAAGAAAGAAACAGTTACTGTAGGGGTTTTGCAGTTTGTCAGTCACCCCGCATTGGACGAAATTTATAAAGGTGTCGAAGAAGGATTAAAGGAAAATGGCTATGACAAAGGCAAAAACTTAGAAATTATTTTTCAAAATGGTCAAGCCGACCAGAGTAAGTTAGCAATCATGAGTCAACAATTAGTACAAAAAAAGGCAGACGTTTTAATTGGCATCGCCACGCCAGCTGCGCAAGCGTTAGCCAACACTACCCAAGAAATCCCAATCATTTTAGGCGCCATTACGGACCCTGTTAGTGCAGGATTGGTG…	0.999416	-0.584338	0.663145	-0.881161	0	55.9776	Diffexp : Ef_V583_BHI_vs_TSB_Planktonic
fail	EF1968	conserved hypothetical protein	1905595	1906113	519	reverse	GTGTGGCGGATAATGACAAGAAAAATTAGTCTATATGCAGTAATTACCGCTTTAACAGTGGCTGTGTCAATGGTCTTTATTATCCCCGTCCCAGCAACAAATGGCTTTGTTACATTGGCGGATGCAGGGATTTACATTGCTAGTTTACTTTTTGGTCCGATCGGTGGCTTGACAGTCGGAGCTTTAAGCGGTGGCTTAATTGATTTATTGTCAGGCTATCCACAATGGTTCGTTTTTTCGTTATTGATTCATGGCGGACAAGGTTGGTTAGCAGGGCACTTCTTTAATAAAAATAAAAAGATGCAAACGCTAGGATTACTTTTAGCCAGTCTCCTCATGATTAGCGGGTATGCTTTAGCGACTAGCTGGCTTTACGGCGTGGGTGCGGGGATTGCCTCA…	0.999416	-0.584249	0.567374	-1.02974	0	2783.19	Diffexp : Ef_V583_BHI_vs_TSB_Planktonic
fail	EF2575	carbamate kinase	2490180	2491124	945	reverse	ATGGGCAAACGCGTCGTAGTAGCTTTAGGTGGCAATGCTTTAGGAAATAATTTGACGGAGCAGATGACTGCCGTAAAACAGACCTCCAAAGCGATTGCAGATTTGATTGAAGCAGGATATGAAGTTATTTTATCTCATGGCAATGGTCCTCAAGTGGGGATGATTCAATTAGCTATGGAAGAATTTTCCTTTAATAATCCACAATATCCAGTTGTTCCGTTATCCATGTGCGTAGCCATGAGTCAAAGTTACATTGGCTATGATTTAGAGAATGCGCTACAAGAAGAGTTGCGTCAACGAAATATAAGTAAAGCCGTCACCACCGTAGTCACTCAAGTGGTCGTGGATGAAAATGATCCGGCGTTCAAAAAACCAACGAAACCAATTGGTCGCTTCATG…	0.999416	-0.582723	0.632188	-0.921756	0	9.29163	Diffexp : Ef_V583_BHI_vs_TSB_Planktonic
fail	EF0837	conserved hypothetical protein	796668	797777	1110	forward	ATGGACTACGATTTACTTATAAAAAATGGACAGACAGTAAATGGTATGCCTGTTGAAATTGCAATTAAAGAGAAAAAAATAGCTGCTGTTGCAGCAACTATTTCAGGTTCTGCAAAAGAAACTATCCACTTAGAACCAGGTACTTATGTATCCGCAGGCTGGATAGATGATCACGTTCATTGTTTTGAAAAAATGGCTCTTTATTATGATTATCCAGATGAAATTGGGGTCAAAAAGGGTGTTACGACAGTGATTGATGCTGGGACAACAGGTGCTGAAAACATTCATGAATTTTATGACTTAGCGCAGCAAGCAAAAACAAATGTTTTTGGATTAGTCAATATTTCTAAATGGGGCATCGTTGCTCAGGACGAACTCGCAGATTTAAGTAAAGTACAA…	0.999416	-0.582344	0.564612	-1.0314	0	23.0184	Diffexp : Ef_V583_BHI_vs_TSB_Planktonic
fail	EF3023	polysaccharide lyase, family 8	2901752	2905870	4119	reverse	ATGATTAAAAAAATAATAGTCGTTGTTGCTTTCATGCTTACAGGCTTCTCGCTAACTGCGATGAGTGCATCTGCAGAAGAAATAACTGATTTATTTTTACAAAAAGAAGTGACATATTCTGGTGTAGAAGGAGGAAAAATTGGAGAGAATTGGAAATACCCTCAATTTGTTGGCGAAAAAGCTGTCGATGGCGATGAAACAACACGCTGGTCCGCTGATAAGCAAGATGAACAATGGTTAATTGTTGATTTGGGTGAAGTAAAAAACATTGGCGAACTCGTTTTACAGTTGCATGCAGAAAGTCCTGTGTATGAAATCTTAGTTTCAACAGATGGTGAAAGCTATCAATCTATCTTTAAAGAAGAGAATGGGAAAGGTGGCCAACCTACTAAAAAATAT…	0.999416	-0.581514	0.610886	-0.95192	0	46.048	Diffexp : Ef_V583_BHI_vs_TSB_Planktonic
fail	EF2192	dTDP-glucose 4,6-dehydratase	2107159	2108187	1029	reverse	ATGAAAAAAATCATCGTAACAGGTGGAGCTGGTTTTATCGGCTCAAATTTTGTTCATTATGTTGTAAAGAATCATCCAGAAGTTCATGTAACTGTATTAGATAAATTAACGTATGCAGGAAATGAAAAAAATCTTGAAGGTCTACCAAGTGATCGCGTGGAATTAGTCGTAGGAGATATCGCTGATGCTGAATTAGTTAATCGTTTAGTCGCTGAAACAGATGCGGTTGTTCACTATGCTGCTGAATCGCATAACGACAACTCATTAAACGACCCATTCCCATTTGTACAAACCAATCTGATTGGGACGTACACATTGATCGAAGCTTGCCGTAAAAACAATGTTCGTTACCACCATGTATCGACTGATGAAGTTTATGGCGATTTACCTTTAAGAGAA…	0.999416	-0.581401	0.542084	-1.07253	0	2358.5	Diffexp : Ef_V583_BHI_vs_TSB_Planktonic
fail	EF0792	permease domain protein	752797	753876	1080	forward	ATGTTTTTAGGATTTAATGAAATGAAGTATTCAAAAGGACGGTACGTCCTTGTAGTCTTAGTAATGGTCTTGATTGCTTGGTTAATTTTTATTTTGTCAGGTTTAGCGAACGGTTTAGCTCAAGGAAATCGTTTAGCCGTAGATCAATGGCAAGCGAATCAAGTGGTTTTATCAAAAGAGGCCAATAGTAATTTAAATGTATCAGTGTTAGATGAAAACGTGAAAGAAACGATTTCAGGAGGCAAAATTGCACCGATTGGTCAACAATCTTTAGCCATCCGCCCAGCAGATGATAAAAAGGCTGAATTAACGAATGTTAGCTTATTTGGGATTGAAAAAGAAAGTTTTTTAATGCCAAAAGTGATTGAAGGAAACGCATTTACTGATAAAAATCAAGTG…	0.999416	-0.577682	0.567247	-1.0184	0	19.7535	Diffexp : Ef_V583_BHI_vs_TSB_Planktonic
fail	EF1963	phosphoglycerate kinase	1900190	1901383	1194	reverse	ATGGCTAAAAAGACAATTAAAGATGTAGATTTAAAAGACAAAAAAGTCCTTGTCCGTGTTGACTTTAACGTTCCGTTAAAAGATGGCGTGATCACAAACGATAATCGTATCGTAGCGGCTTTACCAACAATCAAATACGTGATTGAAAATGGCGGAAAAGCAATTCTTTTCTCTCATTTAGGTCGTGTAAAAACAGAAGAAGACAAAGCTGGCAAATCATTAAAACCAGTGGCTGAACGTTTAAGCGAATTACTAGGTCAACCAGTTACTTTTGTTCCAGAAACACGTGGTAAAGAATTAGAAGACGCTGTTAACAATATGAAAGATGGCGACGTTTTAGTATTTGAAAACACTCGTTTTGAAGATGTTGACGGCAAAAAAGAAAGCGGCAATGACGCT…	0.999416	-0.576212	0.533645	-1.07977	0	2589	Diffexp : Ef_V583_BHI_vs_TSB_Planktonic
fail	EF1708	conserved hypothetical protein	1656253	1657542	1290	reverse	ATGGTTTATACAGAAGTTCCAAAATCCGTAGCAACATTTATGGAGACAATTACAGAAAAATGCGGTGAAGCACATCAAGATTGGGCAAAAAACTTTCAGGCGGCCTTTGCCAATACTTTACTAACAACAGTGAAACGTCAAGAAGATGGTACTACCTTTTTATTAACAGGCGATATTCCAGCAATGTGGTTGAGAGACTCAACAGCACAAGTTCGTCCCTATTTAGTGATTGCGAAAGAAGACGAAGACCTTGCTCAAATGATTGCTGGTTTGGTTAAACGCCAGTTTCGTTATATTTGCATTGATCCTTATGCCAATGCGTTTAATGAAACAGATAATCATGCAGGCCATCAAACTGATAAGACAGAAATGAATGGCTGGATTTGGGAACGGAAATAT…	0.999416	-0.574986	0.586032	-0.981151	0	38.7834	Diffexp : Ef_V583_BHI_vs_TSB_Planktonic
fail	EF1264	sulfatase domain protein	1230354	1232462	2109	reverse	TTGAAAAAATTATTTAAAACAAATATTTTGAACACGCGACTGGGGTTATTCTCGCTAATCGCCATCTTACTGTGGCTAAAAAACCTCTTTGCGTACGCCGTTGATTTCCATTTACGTTTGGAAAATATTAACGAGTACTTCATACTCTTAATTAATCCAATTGCCACAACGGTCTTTTTATTAGCCATCGCTTTGTATGTTCGCCGTAAAAAAGCTTCTTATATTACAATGATGATTATTTACTTCTTGATGAGTTTACTGCTCTTCTCAAATGTCGTGTATTATCGAGAATTTACTGACTTCATCACAGTTAATACGATGCTTGGTGCTGGCAAAGTAGCTAGCGGTCTTGGCGAAAGTGCCTTACGTCTCTTTAGACCTTATGACGTCATTTATTTC…	0.999416	-0.573193	0.551131	-1.04003	0	3946.94	Diffexp : Ef_V583_BHI_vs_TSB_Planktonic
fail	EF3191	lipase, putative	3064838	3065851	1014	reverse	GTGAAAAGAAAAATCGTACGTTTTATCCTTTGGTTGTTAGGAATCATTGTGGTTATTTGCTTAGGCGTGTTTCTCGCCTTTCAATTATCCCCTAAGCCAGGCGCTTGGGTCATCAACCAGTTATTCGCAGGCGAAGTTGAAATAAAAGATTCAGCTTCCTATGATAAAGCATTGCCCAATGTCCAATTGCAAGAAAATCAAACATACCCTTCTTCAAGAAAAAAGAATACCTTTGATTTGTATTATCCCCAAACGTCAAAACAAGCGGTACCAGTCGTTTTATGGGTCCATGGTGGTGGCTATGTGGGAGGAGATAAGTCTGGGATGAAAGAGTTTGCGACACGTTTAGTGGCTGATTCCTCAGTTGCCTTTATTTCAATGAATTATGAATTAGCACCA…	0.999416	-0.572853	0.542194	-1.05655	0	354.887	Diffexp : Ef_V583_BHI_vs_TSB_Planktonic
fail	EF1838	PTS system, IIC component	1785960	1787363	1404	forward	ATGAATACGATTATTGACCTAGCAAATACAATTTTTAAACCTTTAATTGATTTAGGTGCTGCTCCTTTAATGACTATTGTTTTAACACTGATTGCCCTTTGTTTTAAGGTAAAACCCACTCGCGCATTAGAAGGTGGTCTTAAACTAGGAATTGCTTTAACTGGTATCAGTGCTATTATAGGAATTTTAACTACTGCTTTCTCAGATGCAATGGCCTCTTTCGTAGAACGTACAGGAATTTCTTTAAATATTACCGATGTTGGTTGGGCACCTTTGGCCACCATCACTTGGGGATCTCCTTACACCCTTTACTTTCTTTTAATTATGGTGATTGTCAATGTCATTATGTTAATTCTAAATAAAACAAACACATTAGATGTGGATATTTTCGACATTTGG…	0.999416	-0.571991	0.620419	-0.921942	0	14.4394	Diffexp : Ef_V583_BHI_vs_TSB_Planktonic
fail	EF0264	hypoxanthine-guanine phosphoribosyltransferase	241352	241897	546	forward	ATGATAGAAAAAGATATTGAGAAAGTCCTAATCTCCAAAGAAGAAATTCTTGCGAAGTCTGCAGAGCTTGGCAAGCAACTGACAGAAGAATATCAAGGGAAAAATCCTTTAGTGGTCGGTATTTTAAAAGGTGCAGTACCATTTATGGCTGATTTGACTCGTGAAATCAATACTTATTTAGAATTGGACTTTATGGATGTATCTAGCTACGGCAACGCGACAGTTTCTTCAGGCGAAGTAAAAATTGTCAAAGACTTGGACACAAATGTCGAAGGTAGACATATTTTAATCGTAGAAGATATCATCGATAGTGGTCGTACATTAGCGTATTTAGTAGATTTGTTTAGATACCGTAAAGCTGCATCTGTGAAAATTGTTACCTTATTAGATAAACCAGAA…	0.999416	-0.571338	0.572426	-0.9981	0	527.73	Diffexp : Ef_V583_BHI_vs_TSB_Planktonic
fail	EF1532	hypothetical protein	1488214	1488357	144	forward	GTGTTTTGTTATTTATTCAAAATAACAAAAATACGACATAAGTCTGAGGAAAAACTGGTCGTTGCGCCCGAGGAAGGATTGTTTAAAACTTGCTATACTTTGGAAGAAGTAACAGAGAATAATTACTCGGGAGGATTTATGTGA	0.999416	-0.569669	0.628096	-0.906977	0	0.917319	Diffexp : Ef_V583_BHI_vs_TSB_Planktonic
fail	EF2195	glycosyl transferase, group 2 family protein	2109785	2110498	714	reverse	ATGATCTCAGTTTGTATTGCGACATATAATGGAGAAAAATATCTCGCGGAACAATTAGATAGTATTCTTTTACAAGTCAGTGAAGAAGATGAACTAATTATTTCAGATGATGGTTCTACTGATCATACGTTGGAAATTTTGAGAACGTATGCAGCGAATTATCCCCAAATTCAATTGTTACAAGGTCCAGGGCAAGGAGTGATTGCTAATTTTGCATTTGCGCTTACGCATACGAAAGGCGAAGTGATATTTTTAGCAGATCAAGATGACGTTTGGTTGCCAAATAAAGTAACAACAGTGACAGAATATTTTGAAACGCACCCTGACATCCAAGTGGTTATTAGTGACTTGAAAATTGTTGATGCGGATTTACAAGTTACCAATCCCTCTTATTTTAAG…	0.999416	-0.569569	0.592111	-0.961929	0	161.337	Diffexp : Ef_V583_BHI_vs_TSB_Planktonic
fail	EF1147	CTP synthase	1116053	1117663	1611	forward	ATGACAAAATACATCTTTGTTACAGGTGGCGTGGTTTCTTCTATCGGAAAAGGGATTGTCGCAGCATCTTTAGGACGATTATTAAAAAATCGTGGATTAAAAGTAACGATTCAAAAATTCGATCCATATATTAATGTGGATCCGGGGACAATGAGTCCTTACCAACATGGAGAGGTTTTTGTCACAGATGATGGTGCCGAAACAGATTTGGACTTAGGTCACTATGAACGTTTTATTGATATTAACTTAAATAAATACTCAAACGTAACCACTGGGAAAATTTATTCAGAAGTCTTACGTAAAGAACGTAAAGGGGAATACTTAGGTGCAACAGTGCAAGTTATTCCACACATTACCAATGAAATCAAAGAAAAAATTATGCGTGCAGCGAAAATGACG…	0.999416	-0.56922	0.62651	-0.908556	0	1521.58	Diffexp : Ef_V583_BHI_vs_TSB_Planktonic
fail	EF1663	branched-chain phosphotransacylase	1617486	1618307	822	reverse	ATGATCACTGTTTCAATTGCAGGAGGTTCACAACCAGAGATTTTACAGTTAGTTAAAAAAGCACTAAAAGAAGCCGAGCAACCGTTGCAGTTTATTGTATTTGATACAAATGAAAATCTTGATACTGAAAATCTTTGGAAATATGTTCATTGCTCAGATGAGGCCGCGGTAGCACAGGAAGCTGTCAGTTTAGTTGCAACCGGTCAAGCACAAATTTTATTGAAAGGAATTATTCAGACCCACACATTACTGAAAGAAATGTTGAAAAGTGAGCATCAATTAAAAAATAAACCGATTCTTTCCCATGTAGCAATGGTGGAGCTGCCTGCGGGAAAAACCTTCTTGTTAACCGATTGTGCGATGAATATCGCCCCCACTCAAGCGACCCTCATTGAAATT…	0.999416	-0.568949	0.676075	-0.841547	0	10.5535	Diffexp : Ef_V583_BHI_vs_TSB_Planktonic
fail	EF1255	ABC transporter, ATP-binding protein	1223256	1224023	768	forward	ATGAAACCAGTTGTTGAATTAAAAAATGCGACAAAAATCATTGATAATGGGATGAATGAAAAAAAAGTGATTTTGGATCATGTGAACTTAGCCATTTATCCTGGGGACTTCATTACTGTTTTAGGTGGAAATGGCGCAGGCAAGAGTACGCTATTCAATAGTTTAGCAGGAACTTTGACACTAACAGAAGGACAATTTTTAATTGAAGGAGTCAATCGCACCAATCTTTCTGAAGTCAAACGGGCCAAATCTCTAGCGCGTGTTTTTCAAGATCCTAAAATGGGGACAGCACCAAGAATGACTGTGGCAGAAAATTTATTGCTTGCCATGAAACGCGGACAAAAACGTCCCTTAACATTACGGAAGATAAATGAGCAACGCGCCTTGTTTACAAAAATC…	0.999416	-0.566709	0.623202	-0.90935	0	80.3011	Diffexp : Ef_V583_BHI_vs_TSB_Planktonic
fail	EF0864	glycine betaine/carnitine/choline ABC transporter, permease protein	823918	824553	636	reverse	ATGAGTAGCTTCTTTCAAGAATATGGATCAGAAATGATTTCAAAAAGTATTGAACATATTTATATTTCATTCTTTGCACTTTTATTAGGGGTCGCTATCGCTGTGCCCGTTGGCGTTTGGTTAACACGTTTGCCCAAAGTAGCCAATATTGTCATTGGTTTAACAAGTGCCTTACAAACGGTTCCTTCGTTGGCTTTATTAGCTTTGATGATTCCAATTTTTGGTGTCGGCAAAACACCCGCTATTATCGCGCTATTCATCTATTCCCTTCTACCTATTTTAAGAAACACGTATATCGGAATGAAAAATGTCGATGAAAATTACCGAGATGTTGCTAAAGGTATGGGCATGACCAATTTACAGTCTATTTTTAGTGTTGAATTACCCATTGCCATGCCA…	0.999416	-0.566411	0.512179	-1.10589	0	90.2633	Diffexp : Ef_V583_BHI_vs_TSB_Planktonic
fail	EF1360	dihydroxyacetone kinase family protein	1334974	1335957	984	forward	ATGAAAAAAATTATTAATGAACCTGGTAAAATTGTCGAAGAAATGCTCCAAGGAATTGTGAAAAGCTATGGAAACCTTGTTCATCAAGTCGAAGATTCTCGCGTGATTGCTCGCAACGACTCAAACAAACAAGTTGGGTTAGTATCTGGTGGCGGAAGTGGTCATGAGCCTGCACATGCTGGGTTTGTTGGTGATGGAATGTTAAATGCCGCAGTTTTAGGTGATGTCTTTACTTCACCAACACCAGATCAAATTTTAACAGGGATCCAAGCGGCAGACCAAGGGGCCGGTGTTCTGTTAATCGTAAAAAATTATACAGGCGATATTTTGAACTTTGAAATGGCCAAAGATATGGCTGATATGGAAGACATTCATGTAGAAATGGTCGTTGTCGATGAT…	0.999416	-0.565864	0.580999	-0.973951	0	1043.59	Diffexp : Ef_V583_BHI_vs_TSB_Planktonic
fail	EF1209	sensory box histidine kinase	1174215	1175765	1551	forward	ATGAAGCGTGGCGGGAAATTATGGTGTTTCTTATCAGTGATTTTTATTGCAACATTAATTATTATGATTACTTTCTTTTACGGAGTAACGACGGTTCAAACAATTAAAGAAGTTCGTAAAAACCAAGAGCAAGCACTTTTAGCCGTCGGGGAACAGTTGGCTATTGAACCGAATGTTATTGAAGCCTTAAAGAATGATCACTATTCAGATGAATTGGAAGCGTATACGGTTCGTTTAGGTGAAATCCATCAGTTGGATTTTATCGTGATTATGAATATGCAGGGGATTCGTTTAACACATCCTGATCGCCAAAAAATAGGTAAGCATTTTGAAGGTGGCGATGAAGTGCGAGCATTAAAAGGGGAGGAACATTTGTCTGTTAGTCAAGGGAGTTTAGGA…	0.999416	-0.565666	0.561258	-1.00785	0	32.4362	Diffexp : Ef_V583_BHI_vs_TSB_Planktonic
fail	EF2164	membrane protein, putative	2071671	2073482	1812	reverse	ATGAAAGTTAAATTGAATAAAAAGAAGATATTTATATGCTCAATTATTATTACATTTTTGGTGATGCTTACTTTAAATAATTTAACACCATTACTTGCAGATGACTATGAATACCTTTATAAAACGAAAAGTTGGATGACGATACTTATAGATGAATACAATCAATACATGACATGGACAGGACGTTCAGTGGTCCATGTAATTGCAAGAATATTTTTATTGTTACCAAAAGGGATTTTTAATGTTTTTAATGCTTTGGCATACACAATAGTAACATATTTAGTTTATAGACTTACTTTACAAAAGCAAGATAAAAAGTATAATTCATTTAAATTTATTATTATTCAAGTGCTATTTTGGTTGTTTACCCCAGCCTTTGGAGAAGTGTTTTTGTGGGAG…	0.999416	-0.56566	0.557959	-1.0138	0	117.656	Diffexp : Ef_V583_BHI_vs_TSB_Planktonic
fail	EF1982	universal stress protein family	1918585	1919058	474	forward	ATGTTACAACAATATCAAAAAATTATGATAGCAATCGATGGTTCTGACGAAGCAGACTTAGCCTTTAAAAAAGCGGTCAACGTCGCTAAACGAAACGATGCTGAATTACTATTAGCACATGTTGTTGATACGCGCTCTTTCCAATCAGTGTCCTCTTTTGATGGTGCGCTAGCAGAAGAAGCAATGTCAATGGCAAAAGAAACCTTAGACACCTACCAACAACAAGCGGTGGATATGGGACAAACAAAAGTCTCTAGCGTTCTAGCCTATGGTTCTCCTAAGAACATTATTGCCAAAGAATTACCAAAAGAATACAACATTGATTTAATTATGTTAGGAGCAACTGGATTAAATGCCGTTGAGCGTTTATTTATTGGCTCTGTCTCTGAATCAGTTATC…	0.999416	-0.565118	0.573617	-0.985183	0	562.147	Diffexp : Ef_V583_BHI_vs_TSB_Planktonic
fail	EF0053	DNA polymerase III, epsilon subunit	54156	55025	870	reverse	ATGCAAACGGAAGTTAAAGAGTTTATTGCTTTTGATATTGAAACAACAGGTTTAGACTTCCATCAGGATGCTGTTATTCAGATATCAGCTGCAAGATACGTTGATGGTATTGAAGTTGATTATTTTGATACATTGGTAAATAGTGACTACATTCCAGATGAAATTACCAAATTAACAGGAATCACTAATGACCAAGTACTAAATGCGCCAACTTTAGATGAAGTTATGCCTTATCTTTTTGATTATTTAGGAGATACGATTCTAGTTGGACATAATATAAAAAGTTTTGACTTTCCTTTTTTAAAAGCAAAAGGATATAATATTGCAGAAGGACATGAAATTTATGATACTCGCTATTTTGCAGCCACACGAAAGCATGGGGCTGTAAACAATCAATTA…	0.999416	-0.564827	0.634071	-0.890795	0	47.9201	Diffexp : Ef_V583_BHI_vs_TSB_Planktonic
fail	EF2185	ISEf1, transposase	2101597	2102775	1179	forward	ATGAATGATTTTACTACAGAAATTGTGCAAACTCTAGTCACTAAAGGCGATTTAAATGAATTATTCCGTTCGCACTTAGAAAAAGCGATAAACACACTCCTACGGACTGAATTAACGGCTTTTTTAGATTACGAAAAATATGATCGCACTGGTTTTAATTCAGGTAATTCGAGAAACGGTTCTTACTTTCGATCAATCAAAACCGAATATGGTGAATTAACATTGGAAATACCTAGAGATCGTAATGGTGAGTTTAAACAACAAACTTTACCAGCCTACAAAAGAACAAACGATACATTGGAAACCACTATTATCCATTTATTCGAAAAAGGTGTTACGATGTCTGAAATTGCTGATTTGATCGAAAAAATGTACGGTCATCACTATACTCCACAAACC…	0.999416	-0.564209	0.544302	-1.03657	0	106.246	Diffexp : Ef_V583_BHI_vs_TSB_Planktonic
fail	EF1480	conserved hypothetical protein	1439248	1439877	630	forward	GTGACCAAAAAGCTTAGAGATTATTTACCAGATCTATTCAATCGCGAAAATTCAAATATTTCAAAACTTCTTGAAATTATTGAGTTTGAAATTAAAGACTTGACTGATTTGCTGAATAAAGTAGCAAACTGGCGATCGATAGATGAAGCACGAGGGAAAGGACTAGATGAATTAGGTGCTAATGTTGGACAAGCGAGAGGAAAAACGACTGATGAAATATATAGAGTATTGATTCGTGGAAAGGTAGCTAGAAATACAAGCGATGGATCAATCGACAAAATGTTACATGCAATTGCGACATCTTTAAATTGTCATCCTAGTGATATCCATATTATATCAGCTAATGAGACGGTAGATGAAAAAGAACCTGCTTGTGTAATCATAAAAAAAGCTCCTCTT…	0.999416	-0.562957	0.671169	-0.838771	0	5.93166	Diffexp : Ef_V583_BHI_vs_TSB_Planktonic
fail	EF2794	membrane protein, putative	2695701	2697251	1551	forward	ATGGCTACTTTTAAACGGATTCTGAATCTAGAAAATTATATTTTTACTTTTTTTATTTTATTTGTCTTTTACGGCGCAATTAACTCTCCCTATTCGCTGGTAAAAATTCTTTGGGAAAAGCCTAAGCACTTGCTTGTTTTACTTCCTCTATTAATTATTCTATTGTTGATTATTTATAAAAACAAAAAATTTCTTTACACTAAGATTCAAGCGCTCTGGCACTTAATAAAAACCCATGATCGTGTGGTTATTATTGGTAGTTTGATCAGTTTATTTTTACTACAACTTTTACTCCTGACGCAGATTACTGTGCCGATTGGCTGGGATGTTTTTGACAACTTTCATAGTATTACCACTGAAAATAAGGATTATTCAAAAATCGTACTTTCTTTAAACCCC…	0.999416	-0.562361	0.563964	-0.997157	0	27.9228	Diffexp : Ef_V583_BHI_vs_TSB_Planktonic
fail	EF2623	cadmium-translocating P-type ATPase	2535671	2537476	1806	reverse	ATGAAGCATGTAACAAAATTGGGGATTACAATTATAACAGGAGTTTTGGCATTATTATTTGAATTTATTTTACATCAGCCGAATTGGGCGTATGGCATTATTTTAATAACAGGTTCTGTAATGGCGTTAATGATGTTCTGGGAAATGATTCAAACCTTACGTGAAGGAAAATATGGTGTCGATATTTTAGCGATTACCGCTATCGTTGCAACCTTAGCTGTGGGAGAATACTGGGCCAGTTTGATGATTTTAATTATGTTGACTGGTGGTGATTCATTAGAAGACTATGCCGCTGGAAAAGCTAACCAAGAGCTGAAGTCATTATTGGATAACTCGCCACAAAAAGCTCATCGCTTGAATGGCGAAAATTTAGAAGATGTTTCTGTTGAGGAAATCAAT…	0.999416	-0.562034	0.676631	-0.830635	0	3844.34	Diffexp : Ef_V583_BHI_vs_TSB_Planktonic
fail	EF1316	transcriptional regulator, Cro/CI family	1283601	1284428	828	forward	ATGAATTCTTTAGGTGCAGTTATTAAAGAAATTAGAAAAAATAGAAAATTGACACAGAAAATGTTATCAGAAGACATCTGTTCGCAAAGCGTTTTAAGTCGCATTGAAAACAATGAAGAGTTGCCAAACGTTCTCGTAATGCAACAACTTTGTGATCGTTTAGGTGTGACTGTTGATCAGATTATGCGTTATAAATCTGGTGATGTGCACGTTGTTACGTATTCATTTGAAAAAATGGCTGAATATTTTCGCCATAAAAAATATCAATTATTATTAAATTATTTAAAGGAAAATCGTATTGAAGAACAATTGTATTTAGATACGGACTGGCAAAAATATTATTATTATTTAGGTAGTTGTGAATTGTTTGTTCTAAATGATTATGAAAAAGCTATTGCT…	0.999416	-0.561558	0.603948	-0.929812	0	9.66622	Diffexp : Ef_V583_BHI_vs_TSB_Planktonic
fail	EF2855	site-specific recombinase, phage integrase family	2735627	2736808	1182	forward	ATGGCAACTTTTAAACAATATACAAAAAAAGGGAAAAAATACTGGAAAGTAACTGCCTATTTAGGCGTAGATTATTTAACTGGAAAACAAATTAATGTCACTATCAGAAACTGTAATACAAAAAAAGAAGCACAGCTCAAGCTTAATCAAAAAAAATTAGATTTTGATAATGGAAATCTAGCTAACGAGCATACTCGTTTAACCACTTTTGAAGAAGTTTATTATATGTGGTTGGACGAATACAAAAAAACAGTTAGGGAATCCACATTCATAGCTACTGAACGACGTATGAAAAAACACATTTTACCCACATTCGGGAAAATGCGACTTGAGCGTTTAACAGTCAAGATCGTGCAAAAATCTGTTAATGAATGGTATAAAAAGAATGAAATGGGAAAA…	0.999416	-0.560221	0.552084	-1.01474	0	108.274	Diffexp : Ef_V583_BHI_vs_TSB_Planktonic
fail	EBG00001182657		3123286	3123371	86	forward	TTTTTTGTAACTAAAAAGGTCACCGTCTTAAACGGCTCTACATCAGAGAGGTATGTTGAAGCATATCTCTCTTTTCATTGCTATTA	0.999416	-0.559393	0.675649	-0.827935	0	6.32765	Diffexp : Ef_V583_BHI_vs_TSB_Planktonic
fail	EF0038	glutamate 5-kinase	41116	41931	816	reverse	ATGAGAAACAAACTCCAACAGGCCAAACGAATTGTGATCAAAGTCGGAACCAGTTCTCTGATTTATCCCAATGGCAATATTAACTTAAAAGCAATTGATCAATTAGCCTTTACTTTGAGTGATTTAAGCAACCAAGGCAAAGAAATTATTTTAGTTTCTTCTGGCGCAATTGGTGTCGGACTGAATAAATTAAATCTATCTGTACGCCCAACGACAATTCCCGAACAACAGGCAGTCGCTGCAGTCGGCCAAGCAGAATTAATGAACATTTATAATCAGCGGTTTTCAACCTATAGCCAACAAATGGCACAAGTTTTATTAACTCGTGATGTTATTGAATATCCTGAAAGTCGCAATAATGTTACCAATACTTTTGAACAACTGTTAAAAATGAATATT…	0.999416	-0.558928	0.645519	-0.865857	0	28.6785	Diffexp : Ef_V583_BHI_vs_TSB_Planktonic
fail	EF3116	ribosomal protein L28	2992157	2992345	189	forward	ATGGCAAAAGTATGTTACTTCACTGGTCGTAAGACTTCAAGTGGTAATAACCGTTCACATGCGATGAACTCAACAAAACGCACTGTGAAACCTAACTTACAAAAAGTTCGCGTATTAATCGATGGTAAACCTAAAAAAGTTTGGGTGTCAACTCGTGCTTTGAAATCTGGTAAAATCGAACGTGTTTAA	0.999416	-0.558811	0.518742	-1.07724	0	1571.15	Diffexp : Ef_V583_BHI_vs_TSB_Planktonic
fail	EF2173	ISEf1, transposase	2082363	2083541	1179	forward	ATGAATGATTTTACTACAGAAATTGTGCAAACTCTAGTCACTAAAGGCGATTTAAATGAATTATTCCGTTCGCACTTAGAAAAAGCGATAAACACACTCCTACGGACTGAATTAACGGCTTTTTTAGATTACGAAAAATATGATCGCACTGGTTTTAATTCAGGTAATTCGAGAAACGGTTCTTACTTTCGATCAATCAAAACCGAATATGGTGAATTAACATTGGAAATACCTAGAGATCGTAATGGTGAGTTTAAACAACAAACTTTACCAGCCTACAAAAGAACAAACGATACATTGGAAACCACTATTATCCATTTATTCGAAAAAGGTGTTACGATGTCTGAAATTGCTGATTTGATCGAAAAAATGTACGGTCATCACTATACTCCACAAACC…	0.999416	-0.558663	0.538805	-1.03685	0	106.416	Diffexp : Ef_V583_BHI_vs_TSB_Planktonic
fail	EF2396	uridylate kinase	2320089	2320811	723	reverse	ATGGTTAAACCTAAGTATCAACGTGTCGTATTAAAGTTAAGTGGAGAAGCGCTAGCCGGAGAAGACGGTTTTGGCATTAAACCACCAGTCATTAAAGAAATCGTCCAAGAAATTAAAGAGGTCCATGAATTAGGTATCGAAATGGCCATCGTGGTTGGCGGCGGAAACATTTGGCGTGGACAAATTGGTGCTCAAATGGGCATGGAACGTGCACAAGCTGATTATATGGGCATGTTAGCTACTGTGATGAATGCCTTAGCATTGCAAGATACATTAGAAAATCTTGGTGTGCCTACACGTGTTCAAACATCAATTGAAATGCGTCAAATTGCAGAACCATACATTCGTCGTCGTGCAGAACGTCATTTAGAAAAAGGCCGCGTTGTTATTTTTGCCGGA…	0.999416	-0.558174	0.604583	-0.923238	0	1633.61	Diffexp : Ef_V583_BHI_vs_TSB_Planktonic
fail	EF2777	hydroxyethylthiazole kinase, putative	2682132	2682950	819	reverse	ATGAAAACAAGCGTTAAGTTTGAAACGATTTTTCCACTGACAACGGCACCATTAATTCAGTGCATTACGAATGAAATTACGTGTGAGTCTATGGCGAATGCATTACTTTATATTGATGCTAAACCCATTATGGCAGATGATCCCCGGGAATTTCCGCAGATGTTTCAGCAAACCAGTGCTTTGGTTTTGAATTTAGGCCATTTATCACAAGAACGAGAGCAAAGCTTGTTAGCAGCTAGTGATTATGCTCGGCAAGTGAATAAACTGACCGTAGTCGATTTAGTCGGTTATGGCGCCAGTGATATTCGAAATGAAGTCGGGGAAAAGCTGGTGCACAATCAGCCAACCGTTGTGAAAGGAAATCTTTCAGAAATGCGGACTTTTTGCCAGTTGGTGAGT…	0.999416	-0.556115	0.602836	-0.922497	0	26.8813	Diffexp : Ef_V583_BHI_vs_TSB_Planktonic
[truncated: 2,627 more rows]

## Sheet: V583 BHIg vs TSBg Biofilm
DEGs?	gene_id	description	Minimum	Maximum	Length	Direction	Sequence	Differential Expression Adjusted p-value	Differential Expression Log2 Ratio	Differential Expression Log2 Standard Error	Differential Expression Wald Statistic	Differential Expression Absolute Confidence	Differential Expression Base Mean	Track Name				Total = 0
[truncated: 3,131 more rows]

[truncated: 6 more sheets: 29212 BHIg vs TSBg Planktonic, 29212 BHIg vs TSBg Biofilm, USA300_BHIg_vs_TSBg_Planktonic, USA300_BHIg_vs_TSBg_Biofilm, SH1000_BHIgs_vs_TSBgs_Planktoni, SH1000_BHIgs_vs_TSBgs_Biofilm]
