# Supplementary material for: The de novo Purine Biosynthesis Pathway Is the Only Commonly Regulated Cellular Pathway during Biofilm Formation in TSB-Based Medium in Staphylococcus aureus and Enterococcus faecalis
Source: Microbiol Spectr. 2021 Dec 22;9(3):e00804-21. doi: 10.1128/Spectrum.00804-21 (PMC8693917; doi:10.1128/Spectrum.00804-21)
Supplement: SUPPLEMENTAL FILE 3 — Supplemental material. Download SPECTRUM00804-21_Supp_4_seq9.xls, XLS file, 18.2 MB [file spectrum00804-21_supp_4_seq9.xls]

## Sheet: V583_PATRIC_Core_genome
	Enterococcus faecalis V583												Enterococcus faecalis ATCC 29212							AVERAGE =0,944728045325781	MEDIAN = 0,996		Staphylococcus aureus subsp. aureus USA300_TCH1516							AVERAGE =0,427699818071558	MEDIAN = 0,402		Staphylococcus aureus subsp. aureus NCTC 8325							AVERAGE =0,428572232645403	MEDIAN = 0,405
Over 50% of sequence identity?	ref_genome_contig	ref_genome_gene	ref_genome_aa_length	ref_genome_patric_id	ref_genome_locus_tag	ref_genome_gene_name	ref_genome_plfam_id	ref_genome_pgfam_id	ref_genome_function	ref_genome_start	ref_genome_end	ref_genome_strand	comp_genome_1_hit	comp_genome_1_contig	comp_genome_1_gene	comp_genome_1_aa_length	comp_genome_1_patric_id	comp_genome_1_locus_tag	comp_genome_1_gene_name	comp_genome_1_function	comp_genome_1_percent_identity	comp_genome_1_seq_coverage	comp_genome_2_hit	comp_genome_2_contig	comp_genome_2_gene	comp_genome_2_aa_length	comp_genome_2_patric_id	comp_genome_2_locus_tag	comp_genome_2_gene_name	comp_genome_2_function	comp_genome_2_percent_identity	comp_genome_2_seq_coverage	comp_genome_3_hit	comp_genome_3_contig	comp_genome_3_gene	comp_genome_3_aa_length	comp_genome_3_patric_id	comp_genome_3_locus_tag	comp_genome_3_gene_name	comp_genome_3_function	comp_genome_3_percent_identity	comp_genome_3_seq_coverage
PASS	NC_004668	1	447	fig|226185.9.peg.1	EF0001	dnaA	PLF_1350_00000142	PGF_00876106	Chromosomal replication initiator protein DnaA	59	1402	+	bi (<->)	CP008816	2056	447	fig|1201292.8.peg.2056	DR75_2052	dnaA	Chromosomal replication initiator protein DnaA	1	0.998	bi (<->)	NC_010079	34	453	fig|451516.9.peg.34	USA300HOU_0001	dnaA	Chromosomal replication initiator protein DnaA	0.511	0.985	bi (<->)	NC_007795	1	453	fig|93061.5.peg.1	SAOUHSC_00001	dnaA	Chromosomal replication initiator protein DnaA	0.511	0.985
PASS	NC_004668	4	375	fig|226185.9.peg.4	EF0004	recF	PLF_1350_00000146	PGF_10387199	DNA recombination and repair protein RecF	3545	4672	+	bi (<->)	CP008816	2059	375	fig|1201292.8.peg.2059	DR75_2055	recF	DNA recombination and repair protein RecF	0.997	0.997	bi (<->)	NC_010079	37	370	fig|451516.9.peg.37	USA300HOU_0004	recF	DNA recombination and repair protein RecF	0.537	0.992	bi (<->)	NC_007795	4	370	fig|93061.5.peg.4	SAOUHSC_00004	recF	DNA recombination and repair protein RecF	0.537	0.992
PASS	NC_004668	5	649	fig|226185.9.peg.5	EF0005	gyrB	PLF_1350_00000106	PGF_06703483	DNA gyrase subunit B (EC 5.99.1.3)	4669	6618	+	bi (<->)	CP008816	2060	649	fig|1201292.8.peg.2060	DR75_2056	gyrB	DNA gyrase subunit B (EC 5.99.1.3)	1	0.998	bi (<->)	NC_010079	38	644	fig|451516.9.peg.38	USA300HOU_0005	gyrB	DNA gyrase subunit B (EC 5.99.1.3)	0.667	0.978	bi (<->)	NC_007795	5	644	fig|93061.5.peg.5	SAOUHSC_00005		DNA gyrase subunit B (EC 5.99.1.3)	0.667	0.978
PASS	NC_004668	6	833	fig|226185.9.peg.6	EF0006	gyrA	PLF_1350_00000490	PGF_03272313	DNA gyrase subunit A (EC 5.99.1.3)	6674	9175	+	bi (<->)	CP008816	2061	833	fig|1201292.8.peg.2061	DR75_2057	gyrA	DNA gyrase subunit A (EC 5.99.1.3)	1	0.999	bi (<->)	NC_010079	39	887	fig|451516.9.peg.39	USA300HOU_0006	gyrA	DNA gyrase subunit A (EC 5.99.1.3)	0.609	0.94	bi (<->)	NC_007795	6	887	fig|93061.5.peg.6	SAOUHSC_00006		DNA gyrase subunit A (EC 5.99.1.3)	0.609	0.94
PASS	NC_004668	7	100	fig|226185.9.peg.7	EF0007	rpsF	PLF_1350_00000244	PGF_00049901	SSU ribosomal protein S6p	9350	9652	+	bi (<->)	CP008816	2062	100	fig|1201292.8.peg.2062	DR75_2058	rpsF	SSU ribosomal protein S6p	1	0.99	bi (<->)	NC_010079	419	98	fig|451516.9.peg.419	USA300HOU_0387	rpsF	SSU ribosomal protein S6p	0.626	0.908	bi (<->)	NC_007795	318	98	fig|93061.5.peg.318	SAOUHSC_00348	rpsF	SSU ribosomal protein S6p	0.626	0.908
PASS	NC_004668	9	79	fig|226185.9.peg.9	EF0009	rpsR	PLF_1350_00000310	PGF_00049858	SSU ribosomal protein S18p @ SSU ribosomal protein S18p, zinc-independent	10289	10528	+	bi (<->)	CP008816	2064	79	fig|1201292.8.peg.2064	DR75_2060	rpsR	SSU ribosomal protein S18p @ SSU ribosomal protein S18p, zinc-independent	1	0.987	bi (<->)	NC_010079	421	80	fig|451516.9.peg.421	USA300HOU_0389	rpsR	SSU ribosomal protein S18p @ SSU ribosomal protein S18p, zinc-independent	0.75	0.838	bi (<->)	NC_007795	320	80	fig|93061.5.peg.320	SAOUHSC_00350	rpsR	SSU ribosomal protein S18p @ SSU ribosomal protein S18p, zinc-independent	0.75	0.838
PASS	NC_004668	11	150	fig|226185.9.peg.11	EF0012	rplI	PLF_1350_00000294	PGF_00016452	LSU ribosomal protein L9p	12715	13167	+	bi (<->)	CP008816	2066	150	fig|1201292.8.peg.2066	DR75_2062	rplI	LSU ribosomal protein L9p	1	0.993	bi (<->)	NC_010079	48	148	fig|451516.9.peg.48	USA300HOU_0015	rplI	LSU ribosomal protein L9p	0.554	0.98	bi (<->)	NC_007795	15	150	fig|93061.5.peg.15	SAOUHSC_00017	rplI	LSU ribosomal protein L9p	0.507	0.98
PASS	NC_004668	12	455	fig|226185.9.peg.12	EF0013	dnaB	PLF_1350_00000220	PGF_10518765	Replicative DNA helicase (DnaB) (EC 3.6.4.12)	13440	14807	+	bi (<->)	CP008816	2067	455	fig|1201292.8.peg.2067	DR75_2063	dnaB	Replicative DNA helicase (DnaB) (EC 3.6.4.12)	1	0.998	bi (<->)	NC_010079	49	466	fig|451516.9.peg.49	USA300HOU_0016	dnaB1	Replicative DNA helicase (DnaB) (EC 3.6.4.12)	0.545	0.981	bi (<->)	NC_007795	16	466	fig|93061.5.peg.16	SAOUHSC_00018		Replicative DNA helicase (DnaB) (EC 3.6.4.12)	0.547	0.981
PASS	NC_004668	13	471	fig|226185.9.peg.13	EF0014	purA	PLF_1350_00000116	PGF_06935032	Adenylosuccinate synthetase (EC 6.3.4.4)	14921	16336	+	bi (<->)	CP008816	2068	430	fig|1201292.8.peg.2068	DR75_2064	purA	Adenylosuccinate synthetase (EC 6.3.4.4)	1	0.998	bi (<->)	NC_010079	50	427	fig|451516.9.peg.50	USA300HOU_0017	purA	Adenylosuccinate synthetase (EC 6.3.4.4)	0.698	0.998	bi (<->)	NC_007795	17	427	fig|93061.5.peg.17	SAOUHSC_00019		Adenylosuccinate synthetase (EC 6.3.4.4)	0.698	0.998
PASS	NC_004668	15	543	fig|226185.9.peg.15	EF0017		PLF_1350_00002305	PGF_00766022	Bis-ABC ATPase YbiT	17370	19001	-	bi (<->)	CP008816	2070	543	fig|1201292.8.peg.2070	DR75_2066		Bis-ABC ATPase YbiT	1	0.998	bi (<->)	NC_010079	1411	533	fig|451516.9.peg.1411	USA300HOU_1327		Bis-ABC ATPase YbiT	0.712	0.987	bi (<->)	NC_007795	1274	533	fig|93061.5.peg.1274	SAOUHSC_01392		Bis-ABC ATPase YbiT	0.712	0.987
PASS	NC_004668	37	456	fig|226185.9.peg.37	EF0040	radA	PLF_1350_00023405	PGF_00421792	DNA repair protein RadA	42815	44185	+	bi (<->)	CP008816	2094	456	fig|1201292.8.peg.2094	DR75_2089	radA	DNA repair protein RadA	0.998	0.998	bi (<->)	NC_010079	562	454	fig|451516.9.peg.562	USA300HOU_0519	radA	DNA repair protein RadA	0.59	0.985	bi (<->)	NC_007795	453	454	fig|93061.5.peg.453	SAOUHSC_00507		DNA repair protein RadA	0.59	0.985
PASS	NC_004668	40	485	fig|226185.9.peg.40	EF0043	gltX	PLF_1350_00000218	PGF_00008337	Glutamyl-tRNA synthetase (EC 6.1.1.17) @ Glutamyl-tRNA(Gln) synthetase (EC 6.1.1.24)	45976	47433	+	bi (<->)	CP008816	2097	485	fig|1201292.8.peg.2097	DR75_2092	gltX	Glutamyl-tRNA synthetase (EC 6.1.1.17) @ Glutamyl-tRNA(Gln) synthetase (EC 6.1.1.24)	0.998	0.998	bi (<->)	NC_010079	564	484	fig|451516.9.peg.564	USA300HOU_0521	gltX	Glutamyl-tRNA synthetase (EC 6.1.1.17) @ Glutamyl-tRNA(Gln) synthetase (EC 6.1.1.24)	0.647	0.988	bi (<->)	NC_007795	455	484	fig|93061.5.peg.455	SAOUHSC_00509	gltX	Glutamyl-tRNA synthetase (EC 6.1.1.17) @ Glutamyl-tRNA(Gln) synthetase (EC 6.1.1.24)	0.647	0.988
PASS	NC_004668	42	470	fig|226185.9.peg.42	EF0045	cysS	PLF_1350_00000212	PGF_02797400	Cysteinyl-tRNA synthetase (EC 6.1.1.16)	48235	49647	+	bi (<->)	CP008816	2099	470	fig|1201292.8.peg.2099	DR75_2094	cysS	Cysteinyl-tRNA synthetase (EC 6.1.1.16)	0.996	0.998	bi (<->)	NC_010079	566	466	fig|451516.9.peg.566	USA300HOU_0523	cysS	Cysteinyl-tRNA synthetase (EC 6.1.1.16)	0.581	0.998	bi (<->)	NC_007795	457	466	fig|93061.5.peg.457	SAOUHSC_00511	cysS	Cysteinyl-tRNA synthetase (EC 6.1.1.16)	0.581	0.998
PASS	NC_004668	44	282	fig|226185.9.peg.44	EF0047		PLF_1350_00000256	PGF_08582746	23S rRNA (guanosine(2251)-2'-O)-methyltransferase (EC 2.1.1.185)	50032	50880	+	bi (<->)	CP008816	2101	285	fig|1201292.8.peg.2101	DR75_2096		23S rRNA (guanosine(2251)-2'-O)-methyltransferase (EC 2.1.1.185)	0.986	0.996	bi (<->)	NC_010079	568	248	fig|451516.9.peg.568	USA300HOU_0525		23S rRNA (guanosine(2251)-2'-O)-methyltransferase (EC 2.1.1.185)	0.504	0.976	bi (<->)	NC_007795	459	248	fig|93061.5.peg.459	SAOUHSC_00513		23S rRNA (guanosine(2251)-2'-O)-methyltransferase (EC 2.1.1.185)	0.504	0.976
PASS	NC_004668	47	81	fig|226185.9.peg.47	EF0050		PLF_1350_00000413	PGF_04481164	Veg protein	52192	52437	+	bi (<->)	CP008816	2104	81	fig|1201292.8.peg.2104	DR75_2099		Veg protein	1	0.988	bi (<->)	NC_010079	529	87	fig|451516.9.peg.529	USA300HOU_0494		Veg protein	0.513	0.862	bi (<->)	NC_007795	420	87	fig|93061.5.peg.420	SAOUHSC_00465		Veg protein	0.513	0.862
PASS	NC_004668	54	273	fig|226185.9.peg.54	EF0058	purR	PLF_1350_00000463	PGF_00038971	Pur operon repressor PurR	58570	59391	+	bi (<->)	CP008816	2109	273	fig|1201292.8.peg.2109	DR75_2104	purR	Pur operon repressor PurR	1	0.996	bi (<->)	NC_010079	531	263	fig|451516.9.peg.531			Pur operon repressor PurR	0.506	0.989	bi (<->)	NC_007795	422	263	fig|93061.5.peg.422	SAOUHSC_00467		Pur operon repressor PurR	0.506	0.989
PASS	NC_004668	55	458	fig|226185.9.peg.55	EF0059	glmU	PLF_1350_00000193	PGF_08454293	N-acetylglucosamine-1-phosphate uridyltransferase (EC 2.7.7.23) / Glucosamine-1-phosphate N-acetyltransferase (EC 2.3.1.157)	59602	60978	+	bi (<->)	CP008816	2110	458	fig|1201292.8.peg.2110	DR75_2105	glmU	N-acetylglucosamine-1-phosphate uridyltransferase (EC 2.7.7.23) / Glucosamine-1-phosphate N-acetyltransferase (EC 2.3.1.157)	0.996	0.998	bi (<->)	NC_010079	535	450	fig|451516.9.peg.535			N-acetylglucosamine-1-phosphate uridyltransferase (EC 2.7.7.23) / Glucosamine-1-phosphate N-acetyltransferase (EC 2.3.1.157)	0.571	0.993	bi (<->)	NC_007795	426	450	fig|93061.5.peg.426	SAOUHSC_00471		N-acetylglucosamine-1-phosphate uridyltransferase (EC 2.7.7.23) / Glucosamine-1-phosphate N-acetyltransferase (EC 2.3.1.157)	0.571	0.993
PASS	NC_004668	61	338	fig|226185.9.peg.61	EF0067	ruvB	PLF_1350_00000355	PGF_05049118	Holliday junction ATP-dependent DNA helicase RuvB (EC 3.6.4.12)	69294	70310	+	bi (<->)	CP008816	2117	338	fig|1201292.8.peg.2117	DR75_2111	ruvB	Holliday junction ATP-dependent DNA helicase RuvB (EC 3.6.4.12)	1	0.997	bi (<->)	NC_010079	1732	334	fig|451516.9.peg.1732	USA300HOU_1640	ruvB	Holliday junction ATP-dependent DNA helicase RuvB (EC 3.6.4.12)	0.618	0.97	bi (<->)	NC_007795	1594	334	fig|93061.5.peg.1594	SAOUHSC_01750	ruvB	Holliday junction ATP-dependent DNA helicase RuvB (EC 3.6.4.12)	0.618	0.97
PASS	NC_004668	63	232	fig|226185.9.peg.63	EF0069		PLF_1350_00001628	PGF_02230495	N-acetylmannosamine-6-phosphate 2-epimerase (EC 5.1.3.9)	71084	71782	+	bi (<->)	CP008816	2119	232	fig|1201292.8.peg.2119	DR75_2113		N-acetylmannosamine-6-phosphate 2-epimerase (EC 5.1.3.9)	0.987	0.996	bi (<->)	NC_010079	372	222	fig|451516.9.peg.372	USA300HOU_0338	nanE	N-acetylmannosamine-6-phosphate 2-epimerase (EC 5.1.3.9)	0.572	0.959	bi (<->)	NC_007795	271	222	fig|93061.5.peg.271	SAOUHSC_00298		N-acetylmannosamine-6-phosphate 2-epimerase (EC 5.1.3.9)	0.572	0.959
PASS	NC_004668	67	297	fig|226185.9.peg.67	EF0076		PLF_1350_00007402	PGF_10532194	Oxidoreductase, short-chain dehydrogenase/reductase family	76736	77629	+	bi (<->)	CP008816	2124	297	fig|1201292.8.peg.2124	DR75_2117		Oxidoreductase, short-chain dehydrogenase/reductase family	0.993	0.997	bi (<->)	NC_010079	2417	293	fig|451516.9.peg.2417	USA300HOU_2308		Oxidoreductase, short-chain dehydrogenase/reductase family	0.507	0.986	bi (<->)	NC_007795	2352	293	fig|93061.5.peg.2352	SAOUHSC_02604		Oxidoreductase, short-chain dehydrogenase/reductase family	0.507	0.986
PASS	NC_004668	72	80	fig|226185.9.peg.72	EF0081		PLF_1350_00002178	PGF_00409382	putative membrane protein	79586	79828	+	bi (<->)	CP008816	2129	80	fig|1201292.8.peg.2129	DR75_2122		putative membrane protein	1	0.988	bi (<->)	NC_010079	429	83	fig|451516.9.peg.429	USA300HOU_0397		hypothetical protein	0.532	0.916	bi (<->)	NC_007795	328	83	fig|93061.5.peg.328	SAOUHSC_00358		hypothetical protein	0.532	0.916
PASS	NC_004668	89	297	fig|226185.9.peg.89	EF0099	sdhA-1	PLF_1350_00002126	PGF_00016223	L-serine dehydratase, alpha subunit (EC 4.3.1.17)	102913	103806	+	bi (<->)	CP008816	2145	297	fig|1201292.8.peg.2145	DR75_2137	sdaAA	L-serine dehydratase, alpha subunit (EC 4.3.1.17)	1	0.997	bi (<->)	NC_010079	2635	299	fig|451516.9.peg.2635	USA300HOU_2521	sdhA2	L-serine dehydratase, alpha subunit (EC 4.3.1.17)	0.623	0.963	bi (<->)	NC_007795	2568	299	fig|93061.5.peg.2568	SAOUHSC_02839		L-serine dehydratase, alpha subunit (EC 4.3.1.17)	0.623	0.963
PASS	NC_004668	90	423	fig|226185.9.peg.90	EF0100	serS-1	PLF_1350_00000011	PGF_00051525	Seryl-tRNA synthetase (EC 6.1.1.11)	103833	105104	+	bi (<->)	CP008816	2146	423	fig|1201292.8.peg.2146	DR75_2138	serS	Seryl-tRNA synthetase (EC 6.1.1.11)	0.995	0.998	uni (->)	NC_010079	42	428	fig|451516.9.peg.42	USA300HOU_0009	serS	Seryl-tRNA synthetase (EC 6.1.1.11)	0.572	0.986	uni (->)	NC_007795	9	428	fig|93061.5.peg.9	SAOUHSC_00009		Seryl-tRNA synthetase (EC 6.1.1.11)	0.572	0.986
PASS	NC_004668	94	408	fig|226185.9.peg.94	EF0104	arcA	PLF_1350_00002108	PGF_02462544	Arginine deiminase (EC 3.5.3.6)	107729	108955	+	bi (<->)	CP008816	2150	408	fig|1201292.8.peg.2150	DR75_2142	arcA	Arginine deiminase (EC 3.5.3.6)	0.998	0.998	bi (<->)	NC_010079	101	411	fig|451516.9.peg.101	USA300HOU_0070	arcA1	Arginine deiminase (EC 3.5.3.6)	0.535	0.988	bi (<->)	NC_007795	2678	411	fig|93061.5.peg.2678	SAOUHSC_02969		Arginine deiminase (EC 3.5.3.6)	0.531	0.988
PASS	NC_004668	95	339	fig|226185.9.peg.95	EF0105	argF-1	PLF_1350_00000374	PGF_02346669	Ornithine carbamoyltransferase (EC 2.1.3.3)	108985	110004	+	bi (<->)	CP008816	2151	339	fig|1201292.8.peg.2151	DR75_2143	argF	Ornithine carbamoyltransferase (EC 2.1.3.3)	0.997	0.997	bi (<->)	NC_010079	2743	336	fig|451516.9.peg.2743	USA300HOU_2634	arcB3	Ornithine carbamoyltransferase (EC 2.1.3.3)	0.684	0.97	bi (<->)	NC_007795	2677	336	fig|93061.5.peg.2677	SAOUHSC_02968		Ornithine carbamoyltransferase (EC 2.1.3.3)	0.684	0.97
PASS	NC_004668	96	310	fig|226185.9.peg.96	EF0106	arcC-1	PLF_1350_00000899	PGF_02806641	Carbamate kinase (EC 2.7.2.2)	110110	111042	+	bi (<->)	CP008816	2152	310	fig|1201292.8.peg.2152	DR75_2144	arcC	Carbamate kinase (EC 2.7.2.2)	1	0.997	bi (<->)	NC_010079	2741	313	fig|451516.9.peg.2741	USA300HOU_2632	arcC3	Carbamate kinase (EC 2.7.2.2)	0.539	0.946	bi (<->)	NC_007795	2675	313	fig|93061.5.peg.2675	SAOUHSC_02965		Carbamate kinase (EC 2.7.2.2)	0.539	0.946
PASS	NC_004668	154	520	fig|226185.9.peg.154	EF0167	guaA	PLF_1350_00000047	PGF_00006935	GMP synthase [glutamine-hydrolyzing], amidotransferase subunit (EC 6.3.5.2) / GMP synthase [glutamine-hydrolyzing], ATP pyrophosphatase subunit (EC 6.3.5.2)	164365	165927	-	bi (<->)	CP008816	2207	520	fig|1201292.8.peg.2207	DR75_2198	guaA	GMP synthase [glutamine-hydrolyzing], amidotransferase subunit (EC 6.3.5.2) / GMP synthase [glutamine-hydrolyzing], ATP pyrophosphatase subunit (EC 6.3.5.2)	1	0.998	bi (<->)	NC_010079	446	513	fig|451516.9.peg.446	USA300HOU_0414	guaA	GMP synthase [glutamine-hydrolyzing], amidotransferase subunit (EC 6.3.5.2) / GMP synthase [glutamine-hydrolyzing], ATP pyrophosphatase subunit (EC 6.3.5.2)	0.741	0.984	bi (<->)	NC_007795	345	513	fig|93061.5.peg.345	SAOUHSC_00375	guaA	GMP synthase [glutamine-hydrolyzing], amidotransferase subunit (EC 6.3.5.2) / GMP synthase [glutamine-hydrolyzing], ATP pyrophosphatase subunit (EC 6.3.5.2)	0.741	0.984
PASS	NC_004668	160	433	fig|226185.9.peg.160	EF0173	pyn	PLF_1350_00000094	PGF_04591335	Pyrimidine-nucleoside phosphorylase (EC 2.4.2.2)	170881	172182	+	bi (<->)	CP008816	2213	433	fig|1201292.8.peg.2213	DR75_2204	pdp	Pyrimidine-nucleoside phosphorylase (EC 2.4.2.2)	1	0.998	bi (<->)	NC_010079	2219	433	fig|451516.9.peg.2219	USA300HOU_2125	pdp	Pyrimidine-nucleoside phosphorylase (EC 2.4.2.2)	0.672	0.998	bi (<->)	NC_007795	2154	433	fig|93061.5.peg.2154	SAOUHSC_02377		Pyrimidine-nucleoside phosphorylase (EC 2.4.2.2)	0.672	0.998
PASS	NC_004668	161	220	fig|226185.9.peg.161	EF0174	deoC	PLF_1350_00000088	PGF_05026985	Deoxyribose-phosphate aldolase (EC 4.1.2.4)	172210	172872	+	bi (<->)	CP008816	2214	220	fig|1201292.8.peg.2214	DR75_2205	deoC	Deoxyribose-phosphate aldolase (EC 4.1.2.4)	1	0.995	bi (<->)	NC_010079	181	220	fig|451516.9.peg.181	USA300HOU_0150	deoC1	Deoxyribose-phosphate aldolase (EC 4.1.2.4)	0.636	0.964	bi (<->)	NC_007795	89	220	fig|93061.5.peg.89	SAOUHSC_00100		Deoxyribose-phosphate aldolase (EC 4.1.2.4)	0.636	0.964
PASS	NC_004668	169	388	fig|226185.9.peg.169	EF0185	deoB	PLF_1350_00000084	PGF_00033904	Phosphopentomutase (EC 5.4.2.7)	180638	181804	+	bi (<->)	CP008816	2222	388	fig|1201292.8.peg.2222	DR75_2213	deoB	Phosphopentomutase (EC 5.4.2.7)	0.997	0.997	bi (<->)	NC_010079	182	392	fig|451516.9.peg.182	USA300HOU_0151	deoB1	Phosphopentomutase (EC 5.4.2.7)	0.693	0.987	bi (<->)	NC_007795	90	392	fig|93061.5.peg.90	SAOUHSC_00101		Phosphopentomutase (EC 5.4.2.7)	0.693	0.987
PASS	NC_004668	173	266	fig|226185.9.peg.173	EF0191		PLF_1350_00002189	PGF_10567400	Ferrichrome transport ATP-binding protein FhuC	184579	185379	+	bi (<->)	CP008816	2226	266	fig|1201292.8.peg.2226	DR75_2217		Ferrichrome transport ATP-binding protein FhuC	0.996	0.996	bi (<->)	NC_010079	710	265	fig|451516.9.peg.710	USA300HOU_0668	fhuC	Ferrichrome transport ATP-binding protein FhuC	0.51	0.974	bi (<->)	NC_007795	584	265	fig|93061.5.peg.584	SAOUHSC_00652		Ferrichrome transport ATP-binding protein FhuC	0.51	0.974
PASS	NC_004668	177	228	fig|226185.9.peg.177	EF0195	gpm	PLF_1350_00000462	PGF_02703381	Phosphoglycerate mutase (EC 5.4.2.11)	188760	189446	-	bi (<->)	CP008816	2230	228	fig|1201292.8.peg.2230	DR75_2221		Phosphoglycerate mutase (EC 5.4.2.11)	1	0.996	bi (<->)	NC_010079	2509	228	fig|451516.9.peg.2509	USA300HOU_2398	gpmA2	Phosphoglycerate mutase (EC 5.4.2.11)	0.579	0.996	bi (<->)	NC_007795	2448	228	fig|93061.5.peg.2448	SAOUHSC_02703		Phosphoglycerate mutase (EC 5.4.2.11)	0.579	0.996
PASS	NC_004668	180	137	fig|226185.9.peg.180	EF0198	rpsL	PLF_1350_00000242	PGF_06941403	SSU ribosomal protein S12p (S23e)	191263	191676	+	bi (<->)	CP008816	2233	137	fig|1201292.8.peg.2233	DR75_2224	rpsL	SSU ribosomal protein S12p (S23e)	1	0.993	bi (<->)	NC_010079	582	137	fig|451516.9.peg.582	USA300HOU_0539	rpsL	SSU ribosomal protein S12p (S23e)	0.853	0.985	bi (<->)	NC_007795	473	137	fig|93061.5.peg.473	SAOUHSC_00527	rpsL	SSU ribosomal protein S12p (S23e)	0.853	0.985
PASS	NC_004668	181	156	fig|226185.9.peg.181	EF0199	rpsG	PLF_1350_00000313	PGF_00049904	SSU ribosomal protein S7p (S5e)	191732	192202	+	bi (<->)	CP008816	2234	156	fig|1201292.8.peg.2234	DR75_2225	rpsG	SSU ribosomal protein S7p (S5e)	1	0.994	bi (<->)	NC_010079	583	156	fig|451516.9.peg.583	USA300HOU_0540	rpsG	SSU ribosomal protein S7p (S5e)	0.782	0.994	bi (<->)	NC_007795	474	156	fig|93061.5.peg.474	SAOUHSC_00528		SSU ribosomal protein S7p (S5e)	0.782	0.994
PASS	NC_004668	182	693	fig|226185.9.peg.182	EF0200	fusA	PLF_1350_00000319	PGF_00060409	Translation elongation factor G	192286	194367	+	bi (<->)	CP008816	2235	693	fig|1201292.8.peg.2235	DR75_2226	fusA	Translation elongation factor G	1	0.999	bi (<->)	NC_010079	584	693	fig|451516.9.peg.584			Translation elongation factor G	0.751	0.997	bi (<->)	NC_007795	475	693	fig|93061.5.peg.475	SAOUHSC_00529		Translation elongation factor G	0.751	0.997
PASS	NC_004668	183	395	fig|226185.9.peg.183	EF0201	tuf	PLF_1350_00000013	PGF_00060428	Translation elongation factor Tu	194518	195705	+	bi (<->)	CP008816	2236	395	fig|1201292.8.peg.2236	DR75_2227	tuf	Translation elongation factor Tu	1	0.997	bi (<->)	NC_010079	585	394	fig|451516.9.peg.585	USA300HOU_0541	tufA	Translation elongation factor Tu	0.896	0.997	bi (<->)	NC_007795	476	394	fig|93061.5.peg.476	SAOUHSC_00530		Translation elongation factor Tu	0.896	0.997
PASS	NC_004668	184	274	fig|226185.9.peg.184	EF0202		PLF_1350_00001042	PGF_00026300	Novel pyridoxal kinase, thiD family (EC 2.7.1.35)	195887	196711	+	bi (<->)	CP008816	2237	274	fig|1201292.8.peg.2237	DR75_2228	pdxK	Novel pyridoxal kinase, thiD family (EC 2.7.1.35)	1	0.993	bi (<->)	NC_010079	618	276	fig|451516.9.peg.618	USA300HOU_0573	thiD	Novel pyridoxal kinase, thiD family (EC 2.7.1.35)	0.521	0.957	bi (<->)	NC_007795	508	276	fig|93061.5.peg.508	SAOUHSC_00562		Novel pyridoxal kinase, thiD family (EC 2.7.1.35)	0.521	0.957
PASS	NC_004668	186	102	fig|226185.9.peg.186	EF0205	rpsJ	PLF_1350_00000308	PGF_00049828	SSU ribosomal protein S10p (S20e)	198498	198806	+	bi (<->)	CP008816	2239	102	fig|1201292.8.peg.2239	DR75_2230	rpsJ	SSU ribosomal protein S10p (S20e)	1	0.99	bi (<->)	NC_010079	2335	102	fig|451516.9.peg.2335			SSU ribosomal protein S10p (S20e)	0.873	0.99	bi (<->)	NC_007795	2268	102	fig|93061.5.peg.2268			SSU ribosomal protein S10p (S20e)	0.873	0.99
PASS	NC_004668	187	209	fig|226185.9.peg.187	EF0206	rplC	PLF_1350_00000369	PGF_00016431	LSU ribosomal protein L3p (L3e)	198828	199457	+	bi (<->)	CP008816	2240	209	fig|1201292.8.peg.2240	DR75_2231	rplC	LSU ribosomal protein L3p (L3e)	1	0.995	bi (<->)	NC_010079	2334	220	fig|451516.9.peg.2334			LSU ribosomal protein L3p (L3e)	0.648	0.977	bi (<->)	NC_007795	2267	220	fig|93061.5.peg.2267	SAOUHSC_02512	rplC	LSU ribosomal protein L3p (L3e)	0.648	0.977
PASS	NC_004668	188	207	fig|226185.9.peg.188	EF0207	rplD	PLF_1350_00000451	PGF_04512522	LSU ribosomal protein L4p (L1e)	199483	200106	+	bi (<->)	CP008816	2241	207	fig|1201292.8.peg.2241	DR75_2232	rplD	LSU ribosomal protein L4p (L1e)	0.995	0.995	bi (<->)	NC_010079	2333	207	fig|451516.9.peg.2333			LSU ribosomal protein L4p (L1e)	0.617	0.99	bi (<->)	NC_007795	2266	207	fig|93061.5.peg.2266	SAOUHSC_02511	rplD	LSU ribosomal protein L4p (L1e)	0.617	0.99
PASS	NC_004668	189	96	fig|226185.9.peg.189	EF0208	rplW	PLF_1350_00000450	PGF_03990071	LSU ribosomal protein L23p (L23Ae)	200106	200396	+	bi (<->)	CP008816	2242	96	fig|1201292.8.peg.2242	DR75_2233	rplW	LSU ribosomal protein L23p (L23Ae)	1	0.99	bi (<->)	NC_010079	2332	91	fig|451516.9.peg.2332			LSU ribosomal protein L23p (L23Ae)	0.696	0.978	bi (<->)	NC_007795	2265	91	fig|93061.5.peg.2265	SAOUHSC_02510	rplW	LSU ribosomal protein L23p (L23Ae)	0.696	0.978
PASS	NC_004668	190	276	fig|226185.9.peg.190	EF0209	rplB	PLF_1350_00000368	PGF_00016393	LSU ribosomal protein L2p (L8e)	200436	201266	+	bi (<->)	CP008816	2243	276	fig|1201292.8.peg.2243	DR75_2234	rplB	LSU ribosomal protein L2p (L8e)	1	0.996	bi (<->)	NC_010079	2331	277	fig|451516.9.peg.2331			LSU ribosomal protein L2p (L8e)	0.786	0.993	bi (<->)	NC_007795	2264	277	fig|93061.5.peg.2264	SAOUHSC_02509	rplB	LSU ribosomal protein L2p (L8e)	0.786	0.993
PASS	NC_004668	191	92	fig|226185.9.peg.191	EF0210	rpsS	PLF_1350_00000243	PGF_00049860	SSU ribosomal protein S19p (S15e)	201309	201587	+	bi (<->)	CP008816	2244	92	fig|1201292.8.peg.2244	DR75_2235	rpsS	SSU ribosomal protein S19p (S15e)	1	0.989	bi (<->)	NC_010079	2330	92	fig|451516.9.peg.2330			SSU ribosomal protein S19p (S15e)	0.837	0.989	bi (<->)	NC_007795	2263	92	fig|93061.5.peg.2263	SAOUHSC_02508	rpsS	SSU ribosomal protein S19p (S15e)	0.837	0.989
PASS	NC_004668	192	115	fig|226185.9.peg.192	EF0211	rplV	PLF_1350_00000366	PGF_00016368	LSU ribosomal protein L22p (L17e)	201609	201956	+	bi (<->)	CP008816	2245	115	fig|1201292.8.peg.2245	DR75_2236	rplV	LSU ribosomal protein L22p (L17e)	1	0.991	bi (<->)	NC_010079	2329	117	fig|451516.9.peg.2329			LSU ribosomal protein L22p (L17e)	0.664	0.906	bi (<->)	NC_007795	2262	117	fig|93061.5.peg.2262	SAOUHSC_02507	rplV	LSU ribosomal protein L22p (L17e)	0.664	0.906
PASS	NC_004668	193	218	fig|226185.9.peg.193	EF0212	rpsC	PLF_1350_00000312	PGF_00049889	SSU ribosomal protein S3p (S3e)	202023	202679	+	bi (<->)	CP008816	2246	218	fig|1201292.8.peg.2246	DR75_2237	rpsC	SSU ribosomal protein S3p (S3e)	1	0.995	bi (<->)	NC_010079	2328	217	fig|451516.9.peg.2328			SSU ribosomal protein S3p (S3e)	0.78	0.995	bi (<->)	NC_007795	2261	217	fig|93061.5.peg.2261	SAOUHSC_02506	rpsC	SSU ribosomal protein S3p (S3e)	0.78	0.995
PASS	NC_004668	194	144	fig|226185.9.peg.194	EF0213	rplP	PLF_1350_00000364	PGF_00016343	LSU ribosomal protein L16p (L10e)	202682	203116	+	bi (<->)	CP008816	2247	144	fig|1201292.8.peg.2247	DR75_2238	rplP	LSU ribosomal protein L16p (L10e)	1	0.993	bi (<->)	NC_010079	2327	144	fig|451516.9.peg.2327			LSU ribosomal protein L16p (L10e)	0.741	0.986	bi (<->)	NC_007795	2260	144	fig|93061.5.peg.2260	SAOUHSC_02505	rplP	LSU ribosomal protein L16p (L10e)	0.741	0.986
PASS	NC_004668	195	62	fig|226185.9.peg.195	EF0214	rpmC	PLF_1350_00000367	PGF_02899131	LSU ribosomal protein L29p (L35e)	203106	203294	+	bi (<->)	CP008816	2248	62	fig|1201292.8.peg.2248	DR75_2239	rpmC	LSU ribosomal protein L29p (L35e)	1	0.984	bi (<->)	NC_010079	2326	69	fig|451516.9.peg.2326	USA300HOU_2233	rpmC	LSU ribosomal protein L29p (L35e)	0.712	0.841	bi (<->)	NC_007795	2259	69	fig|93061.5.peg.2259	SAOUHSC_02504		LSU ribosomal protein L29p (L35e)	0.712	0.841
PASS	NC_004668	196	88	fig|226185.9.peg.196	EF0215	rpsQ	PLF_1350_00000309	PGF_00049854	SSU ribosomal protein S17p (S11e)	203318	203584	+	bi (<->)	CP008816	2249	88	fig|1201292.8.peg.2249	DR75_2240	rpsQ	SSU ribosomal protein S17p (S11e)	1	0.989	bi (<->)	NC_010079	2325	87	fig|451516.9.peg.2325	USA300HOU_2232	rpsQ	SSU ribosomal protein S17p (S11e)	0.812	0.966	bi (<->)	NC_007795	2258	87	fig|93061.5.peg.2258	SAOUHSC_02503	rpsQ	SSU ribosomal protein S17p (S11e)	0.812	0.966
PASS	NC_004668	197	122	fig|226185.9.peg.197	EF0216	rplN	PLF_1350_00000363	PGF_00016340	LSU ribosomal protein L14p (L23e)	203642	204010	+	bi (<->)	CP008816	2250	122	fig|1201292.8.peg.2250	DR75_2241	rplN	LSU ribosomal protein L14p (L23e)	1	0.992	bi (<->)	NC_010079	2324	122	fig|451516.9.peg.2324	USA300HOU_2231	rplN	LSU ribosomal protein L14p (L23e)	0.91	0.992	bi (<->)	NC_007795	2257	122	fig|93061.5.peg.2257	SAOUHSC_02502	rplN	LSU ribosomal protein L14p (L23e)	0.91	0.992
PASS	NC_004668	198	103	fig|226185.9.peg.198	EF0217	rplX	PLF_1350_00000226	PGF_00016377	LSU ribosomal protein L24p (L26e)	204046	204357	+	bi (<->)	CP008816	2251	103	fig|1201292.8.peg.2251	DR75_2242	rplX	LSU ribosomal protein L24p (L26e)	1	0.99	bi (<->)	NC_010079	2323	105	fig|451516.9.peg.2323	USA300HOU_2230	rplX	LSU ribosomal protein L24p (L26e)	0.657	0.933	bi (<->)	NC_007795	2256	105	fig|93061.5.peg.2256	SAOUHSC_02501	rplX	LSU ribosomal protein L24p (L26e)	0.657	0.933
PASS	NC_004668	199	179	fig|226185.9.peg.199	EF0218	rplE	PLF_1350_00000370	PGF_00016443	LSU ribosomal protein L5p (L11e)	204383	204922	+	bi (<->)	CP008816	2252	179	fig|1201292.8.peg.2252	DR75_2243	rplE	LSU ribosomal protein L5p (L11e)	1	0.994	bi (<->)	NC_010079	2322	179	fig|451516.9.peg.2322	USA300HOU_2229	rplE	LSU ribosomal protein L5p (L11e)	0.838	0.994	bi (<->)	NC_007795	2255	179	fig|93061.5.peg.2255	SAOUHSC_02500	rplE	LSU ribosomal protein L5p (L11e)	0.838	0.994
PASS	NC_004668	200	61	fig|226185.9.peg.200	EF0219	rpsN	PLF_1350_00000580	PGF_00049842	SSU ribosomal protein S14p (S29e) @ SSU ribosomal protein S14p (S29e), zinc-dependent	204941	205126	+	bi (<->)	CP008816	2253	61	fig|1201292.8.peg.2253	DR75_2244	rpsZ	SSU ribosomal protein S14p (S29e) @ SSU ribosomal protein S14p (S29e), zinc-dependent	1	0.984	bi (<->)	NC_010079	2321	61	fig|451516.9.peg.2321	USA300HOU_2228	rpsN	SSU ribosomal protein S14p (S29e) @ SSU ribosomal protein S14p (S29e), zinc-dependent	0.77	0.984	bi (<->)	NC_007795	2254	61	fig|93061.5.peg.2254	SAOUHSC_02499	rpsN	SSU ribosomal protein S14p (S29e) @ SSU ribosomal protein S14p (S29e), zinc-dependent	0.77	0.984
PASS	NC_004668	201	132	fig|226185.9.peg.201	EF0220	rpsH	PLF_1350_00000399	PGF_00049906	SSU ribosomal protein S8p (S15Ae)	205162	205560	+	bi (<->)	CP008816	2254	132	fig|1201292.8.peg.2254	DR75_2245	rpsH	SSU ribosomal protein S8p (S15Ae)	1	0.992	bi (<->)	NC_010079	2320	132	fig|451516.9.peg.2320	USA300HOU_2227	rpsH	SSU ribosomal protein S8p (S15Ae)	0.788	0.992	bi (<->)	NC_007795	2253	132	fig|93061.5.peg.2253	SAOUHSC_02498	rpsH	SSU ribosomal protein S8p (S15Ae)	0.788	0.992
PASS	NC_004668	202	178	fig|226185.9.peg.202	EF0221	rplF	PLF_1350_00000452	PGF_00016444	LSU ribosomal protein L6p (L9e)	205592	206128	+	bi (<->)	CP008816	2255	178	fig|1201292.8.peg.2255	DR75_2246	rplF	LSU ribosomal protein L6p (L9e)	0.994	0.994	bi (<->)	NC_010079	2319	178	fig|451516.9.peg.2319	USA300HOU_2226	rplF	LSU ribosomal protein L6p (L9e)	0.635	0.994	bi (<->)	NC_007795	2252	178	fig|93061.5.peg.2252	SAOUHSC_02496	rplF	LSU ribosomal protein L6p (L9e)	0.635	0.994
PASS	NC_004668	203	118	fig|226185.9.peg.203	EF0223	rplR	PLF_1350_00000225	PGF_00016353	LSU ribosomal protein L18p (L5e)	206289	206645	+	bi (<->)	CP008816	2256	118	fig|1201292.8.peg.2256	DR75_2247	rplR	LSU ribosomal protein L18p (L5e)	1	0.992	bi (<->)	NC_010079	2318	119	fig|451516.9.peg.2318	USA300HOU_2225	rplR	LSU ribosomal protein L18p (L5e)	0.681	0.992	bi (<->)	NC_007795	2251	119	fig|93061.5.peg.2251	SAOUHSC_02495	rplR	LSU ribosomal protein L18p (L5e)	0.681	0.992
PASS	NC_004668	204	166	fig|226185.9.peg.204	EF0224	rpsE	PLF_1350_00000398	PGF_00049896	SSU ribosomal protein S5p (S2e)	206666	207166	+	bi (<->)	CP008816	2257	166	fig|1201292.8.peg.2257	DR75_2248	rpsE	SSU ribosomal protein S5p (S2e)	1	0.994	bi (<->)	NC_010079	2317	166	fig|451516.9.peg.2317	USA300HOU_2224	rpsE	SSU ribosomal protein S5p (S2e)	0.733	0.898	bi (<->)	NC_007795	2250	166	fig|93061.5.peg.2250	SAOUHSC_02494	rpsE	SSU ribosomal protein S5p (S2e)	0.733	0.898
PASS	NC_004668	205	59	fig|226185.9.peg.205	EF0225	rpmD	PLF_1350_00002465	PGF_00016395	LSU ribosomal protein L30p (L7e)	207181	207360	+	bi (<->)	CP008816	2258	59	fig|1201292.8.peg.2258	DR75_2249	rpmD	LSU ribosomal protein L30p (L7e)	1	0.983	bi (<->)	NC_010079	2316	59	fig|451516.9.peg.2316	USA300HOU_2223	rpmD	LSU ribosomal protein L30p (L7e)	0.621	0.966	bi (<->)	NC_007795	2249	59	fig|93061.5.peg.2249	SAOUHSC_02493	rpmD	LSU ribosomal protein L30p (L7e)	0.621	0.966
PASS	NC_004668	206	146	fig|226185.9.peg.206	EF0226	rplO	PLF_1350_00000447	PGF_00016342	LSU ribosomal protein L15p (L27Ae)	207408	207848	+	bi (<->)	CP008816	2259	146	fig|1201292.8.peg.2259	DR75_2250	rplO	LSU ribosomal protein L15p (L27Ae)	1	0.993	bi (<->)	NC_010079	2315	146	fig|451516.9.peg.2315	USA300HOU_2222	rplO	LSU ribosomal protein L15p (L27Ae)	0.788	0.993	bi (<->)	NC_007795	2248	146	fig|93061.5.peg.2248	SAOUHSC_02492	rplO	LSU ribosomal protein L15p (L27Ae)	0.788	0.993
PASS	NC_004668	208	216	fig|226185.9.peg.208	EF0228	adk	PLF_1350_00000207	PGF_04244475	Adenylate kinase (EC 2.7.4.3)	209234	209884	+	bi (<->)	CP008816	2261	216	fig|1201292.8.peg.2261	DR75_2252	adk	Adenylate kinase (EC 2.7.4.3)	1	0.995	bi (<->)	NC_010079	2313	215	fig|451516.9.peg.2313	USA300HOU_2220	adk	Adenylate kinase (EC 2.7.4.3)	0.645	0.986	bi (<->)	NC_007795	2246	215	fig|93061.5.peg.2246	SAOUHSC_02490	adk	Adenylate kinase (EC 2.7.4.3)	0.645	0.986
PASS	NC_004668	209	72	fig|226185.9.peg.209	EF0229	infA	PLF_1350_00000478	PGF_00060431	Translation initiation factor 1	210095	210313	+	bi (<->)	CP008816	2262	72	fig|1201292.8.peg.2262	DR75_2253	infA	Translation initiation factor 1	1	0.986	bi (<->)	NC_010079	2312	72	fig|451516.9.peg.2312	USA300HOU_2219	infA	Translation initiation factor 1	0.847	0.986	bi (<->)	NC_007795	2245	72	fig|93061.5.peg.2245	SAOUHSC_02489	infA	Translation initiation factor 1	0.847	0.986
PASS	NC_004668	210	38	fig|226185.9.peg.210	EF0230	rpmJ	PLF_1350_00000863	PGF_00016424	LSU ribosomal protein L36p @ LSU ribosomal protein L36p, zinc-dependent	210346	210462	+	bi (<->)	CP008816	2263	38	fig|1201292.8.peg.2263	DR75_2254	rpmJ	LSU ribosomal protein L36p @ LSU ribosomal protein L36p, zinc-dependent	1	0.974	bi (<->)	NC_010079	2311	37	fig|451516.9.peg.2311	USA300HOU_2218	rpmJ	LSU ribosomal protein L36p @ LSU ribosomal protein L36p, zinc-dependent	0.842	0.973	bi (<->)	NC_007795	2244	37	fig|93061.5.peg.2244	SAOUHSC_02488	rpmJ	LSU ribosomal protein L36p @ LSU ribosomal protein L36p, zinc-dependent	0.842	0.973
PASS	NC_004668	211	121	fig|226185.9.peg.211	EF0231	rpsM	PLF_1350_00000396	PGF_00049840	SSU ribosomal protein S13p (S18e)	210482	210847	+	bi (<->)	CP008816	2264	121	fig|1201292.8.peg.2264	DR75_2255	rpsM	SSU ribosomal protein S13p (S18e)	1	0.992	bi (<->)	NC_010079	2310	121	fig|451516.9.peg.2310	USA300HOU_2217	rpsM	SSU ribosomal protein S13p (S18e)	0.752	0.992	bi (<->)	NC_007795	2243	121	fig|93061.5.peg.2243	SAOUHSC_02487	rpsM	SSU ribosomal protein S13p (S18e)	0.752	0.992
PASS	NC_004668	212	129	fig|226185.9.peg.212	EF0232	rpsK	PLF_1350_00000395	PGF_00049837	SSU ribosomal protein S11p (S14e)	210875	211264	+	bi (<->)	CP008816	2265	129	fig|1201292.8.peg.2265	DR75_2256	rpsK	SSU ribosomal protein S11p (S14e)	1	0.992	bi (<->)	NC_010079	2309	129	fig|451516.9.peg.2309	USA300HOU_2216	rpsK	SSU ribosomal protein S11p (S14e)	0.853	0.992	bi (<->)	NC_007795	2242	129	fig|93061.5.peg.2242	SAOUHSC_02486		SSU ribosomal protein S11p (S14e)	0.853	0.992
PASS	NC_004668	213	312	fig|226185.9.peg.213	EF0233	rpoA	PLF_1350_00000214	PGF_00422271	DNA-directed RNA polymerase alpha subunit (EC 2.7.7.6)	211345	212283	+	bi (<->)	CP008816	2266	312	fig|1201292.8.peg.2266	DR75_2257	rpoA	DNA-directed RNA polymerase alpha subunit (EC 2.7.7.6)	0.997	0.997	bi (<->)	NC_010079	2308	314	fig|451516.9.peg.2308	USA300HOU_2215	rpoA	DNA-directed RNA polymerase alpha subunit (EC 2.7.7.6)	0.713	0.997	bi (<->)	NC_007795	2241	314	fig|93061.5.peg.2241	SAOUHSC_02485		DNA-directed RNA polymerase alpha subunit (EC 2.7.7.6)	0.713	0.997
PASS	NC_004668	214	127	fig|226185.9.peg.214	EF0234	rplQ	PLF_1350_00000365	PGF_00016346	LSU ribosomal protein L17p	212357	212740	+	bi (<->)	CP008816	2267	127	fig|1201292.8.peg.2267	DR75_2258	rplQ	LSU ribosomal protein L17p	1	0.992	bi (<->)	NC_010079	2307	122	fig|451516.9.peg.2307	USA300HOU_2214	rplQ	LSU ribosomal protein L17p	0.659	0.992	bi (<->)	NC_007795	2240	122	fig|93061.5.peg.2240	SAOUHSC_02484	rplQ	LSU ribosomal protein L17p	0.659	0.992
PASS	NC_004668	217	279	fig|226185.9.peg.217	EF0237	cbiO	PLF_1350_00000332	PGF_00843068	ATPase component of general energizing module of ECF transporters	215607	216446	+	bi (<->)	CP008816	2270	279	fig|1201292.8.peg.2270	DR75_2261		ATPase component of general energizing module of ECF transporters	1	0.996	bi (<->)	NC_010079	2306	269	fig|451516.9.peg.2306	USA300HOU_2213	cbiO	ATPase component of general energizing module of ECF transporters	0.52	0.974	bi (<->)	NC_007795	2239	269	fig|93061.5.peg.2239	SAOUHSC_02483	cbiO	ATPase component of general energizing module of ECF transporters	0.52	0.974
PASS	NC_004668	222	451	fig|226185.9.peg.222	EF0243	brnQ	PLF_1350_00000105	PGF_00069345	Na(+)-dependent branched-chain amino acid transporter	219348	220703	-	bi (<->)	CP008816	2275	451	fig|1201292.8.peg.2275	DR75_2266	brnQ	Na(+)-dependent branched-chain amino acid transporter	0.998	0.998	bi (<->)	NC_010079	237	451	fig|451516.9.peg.237	USA300HOU_0199		Na(+)-dependent branched-chain amino acid transporter	0.6	0.947	bi (<->)	NC_007795	142	451	fig|93061.5.peg.142	SAOUHSC_00151		Na(+)-dependent branched-chain amino acid transporter	0.6	0.947
PASS	NC_004668	225	246	fig|226185.9.peg.225	EF0246		PLF_1350_00000335	PGF_10106935	ABC transporter, ATP-binding protein (cluster 3, basic aa/glutamine/opines)	222088	222828	-	bi (<->)	CP008816	2278	246	fig|1201292.8.peg.2278	DR75_2269		ABC transporter, ATP-binding protein (cluster 3, basic aa/glutamine/opines)	1	0.996	uni (->)	NC_010079	1948	242	fig|451516.9.peg.1948	USA300HOU_1852	glnQ	Glutamine ABC transporter, ATP-binding protein GlnQ	0.596	0.988	uni (->)	NC_007795	1810	242	fig|93061.5.peg.1810	SAOUHSC_01990		Glutamine ABC transporter, ATP-binding protein GlnQ	0.596	0.988
PASS	NC_004668	232	496	fig|226185.9.peg.232	EF0253		PLF_1350_00001605	PGF_04147121	Aldehyde dehydrogenase B (EC 1.2.1.22)	229558	231048	+	bi (<->)	CP008816	2285	496	fig|1201292.8.peg.2285	DR75_2276		Aldehyde dehydrogenase B (EC 1.2.1.22)	0.996	0.998	bi (<->)	NC_010079	218	495	fig|451516.9.peg.218	USA300HOU_0181	aldH2	Aldehyde dehydrogenase B (EC 1.2.1.22)	0.578	0.99	bi (<->)	NC_007795	124	495	fig|93061.5.peg.124	SAOUHSC_00132		Aldehyde dehydrogenase B (EC 1.2.1.22)	0.578	0.99
PASS	NC_004668	233	327	fig|226185.9.peg.233	EF0255	ldh	PLF_1350_00000361	PGF_03941737	L-lactate dehydrogenase (EC 1.1.1.27)	231275	232258	-	bi (<->)	CP008816	2286	330	fig|1201292.8.peg.2286	DR75_2277		L-lactate dehydrogenase (EC 1.1.1.27)	1	0.988	bi (<->)	NC_010079	285	317	fig|451516.9.peg.285	USA300HOU_0251	ldh	L-lactate dehydrogenase (EC 1.1.1.27)	0.574	0.975	bi (<->)	NC_007795	190	317	fig|93061.5.peg.190	SAOUHSC_00206		L-lactate dehydrogenase (EC 1.1.1.27)	0.574	0.975
PASS	NC_004668	237	87	fig|226185.9.peg.237	EF0259		PLF_1350_00002356	PGF_00048932	Ribosome-associated heat shock protein implicated in the recycling of the 50S subunit (S4 paralog)	238338	238601	+	bi (<->)	CP008816	2290	87	fig|1201292.8.peg.2290	DR75_2281		Ribosome-associated heat shock protein implicated in the recycling of the 50S subunit (S4 paralog)	1	0.989	bi (<->)	NC_010079	542	87	fig|451516.9.peg.542	USA300HOU_0500		Ribosome-associated heat shock protein implicated in the recycling of the 50S subunit (S4 paralog)	0.566	0.862	bi (<->)	NC_007795	433	87	fig|93061.5.peg.433	SAOUHSC_00481		Ribosome-associated heat shock protein implicated in the recycling of the 50S subunit (S4 paralog)	0.566	0.862
PASS	NC_004668	242	181	fig|226185.9.peg.242	EF0264	hpt	PLF_1350_00000222	PGF_00013490	Hypoxanthine-guanine phosphoribosyltransferase (EC 2.4.2.8)	241352	241897	+	bi (<->)	CP008816	2295	181	fig|1201292.8.peg.2295	DR75_2285	hpt	Hypoxanthine-guanine phosphoribosyltransferase (EC 2.4.2.8)	1	0.994	bi (<->)	NC_010079	546	179	fig|451516.9.peg.546	USA300HOU_0504	hpt	Hypoxanthine-guanine phosphoribosyltransferase (EC 2.4.2.8)	0.553	0.994	bi (<->)	NC_007795	437	179	fig|93061.5.peg.437	SAOUHSC_00485		Hypoxanthine-guanine phosphoribosyltransferase (EC 2.4.2.8)	0.553	0.994
PASS	NC_004668	243	718	fig|226185.9.peg.243	EF0265	ftsH	PLF_1350_00000269	PGF_06275407	Cell division-associated, ATP-dependent zinc metalloprotease FtsH	241991	244147	+	bi (<->)	CP008816	2296	718	fig|1201292.8.peg.2296	DR75_2286	hflB	Cell division-associated, ATP-dependent zinc metalloprotease FtsH	1	0.999	bi (<->)	NC_010079	547	697	fig|451516.9.peg.547	USA300HOU_0505	ftsH	Cell division-associated, ATP-dependent zinc metalloprotease FtsH	0.565	0.968	bi (<->)	NC_007795	438	697	fig|93061.5.peg.438	SAOUHSC_00486		Cell division-associated, ATP-dependent zinc metalloprotease FtsH	0.565	0.968
PASS	NC_004668	244	298	fig|226185.9.peg.244	EF0266		PLF_1350_00015078	PGF_10462808	33 kDa chaperonin HslO	244309	245205	+	bi (<->)	CP008816	2297	298	fig|1201292.8.peg.2297	DR75_2287	hslO	33 kDa chaperonin HslO	1	0.997	bi (<->)	NC_010079	548	293	fig|451516.9.peg.548	USA300HOU_0506	hslO	33 kDa chaperonin HslO	0.583	0.962	bi (<->)	NC_007795	439	293	fig|93061.5.peg.439	SAOUHSC_00487	hslO	33 kDa chaperonin HslO	0.583	0.962
PASS	NC_004668	246	498	fig|226185.9.peg.246	EF0268	lysS	PLF_1350_00000454	PGF_00710545	Lysyl-tRNA synthetase (class II) (EC 6.1.1.6)	246309	247805	+	bi (<->)	CP008816	2299	498	fig|1201292.8.peg.2299	DR75_2289	lysS	Lysyl-tRNA synthetase (class II) (EC 6.1.1.6)	0.996	0.998	bi (<->)	NC_010079	553	495	fig|451516.9.peg.553			Lysyl-tRNA synthetase (class II) (EC 6.1.1.6)	0.686	0.99	bi (<->)	NC_007795	444	495	fig|93061.5.peg.444	SAOUHSC_00493	lysS	Lysyl-tRNA synthetase (class II) (EC 6.1.1.6)	0.686	0.99
PASS	NC_004668	250	476	fig|226185.9.peg.250	EF0271	arb	PLF_1350_00000023	PGF_08148954	6-phospho-beta-glucosidase (EC 3.2.1.86)	258775	260205	+	bi (<->)	CP008816	2302	476	fig|1201292.8.peg.2302	DR75_2320		6-phospho-beta-glucosidase (EC 3.2.1.86)	0.998	0.998	uni (->)	NC_010079	311	478	fig|451516.9.peg.311	USA300HOU_0277	bglA	6-phospho-beta-glucosidase (EC 3.2.1.86)	0.527	0.987	uni (->)	NC_007795	217	478	fig|93061.5.peg.217	SAOUHSC_00236		6-phospho-beta-glucosidase (EC 3.2.1.86)	0.527	0.987
PASS	NC_004668	251	488	fig|226185.9.peg.251	EF0272		PLF_1350_00001070	PGF_08148954	6-phospho-beta-glucosidase (EC 3.2.1.86)	260328	261794	+	bi (<->)	CP008816	2303	488	fig|1201292.8.peg.2303	DR75_2321	bglA	6-phospho-beta-glucosidase (EC 3.2.1.86)	0.992	0.998	uni (->)	NC_010079	311	478	fig|451516.9.peg.311	USA300HOU_0277	bglA	6-phospho-beta-glucosidase (EC 3.2.1.86)	0.53	0.992	uni (->)	NC_007795	217	478	fig|93061.5.peg.217	SAOUHSC_00236		6-phospho-beta-glucosidase (EC 3.2.1.86)	0.53	0.992
PASS	NC_004668	260	250	fig|226185.9.peg.260	EF0282	fabI	PLF_1350_00000276	PGF_10160552	Enoyl-[acyl-carrier-protein] reductase [NADH] (EC 1.3.1.9)	267559	268311	-	bi (<->)	CP008816	2312	250	fig|1201292.8.peg.2312	DR75_2330	fabI	Enoyl-[acyl-carrier-protein] reductase [NADH] (EC 1.3.1.9)	0.992	0.996	bi (<->)	NC_010079	1010	256	fig|451516.9.peg.1010	USA300HOU_0969	fabI	Enoyl-[acyl-carrier-protein] reductase [NADH] (EC 1.3.1.9)	0.516	0.973	bi (<->)	NC_007795	868	256	fig|93061.5.peg.868	SAOUHSC_00947		Enoyl-[acyl-carrier-protein] reductase [NADH] (EC 1.3.1.9)	0.512	0.973
PASS	NC_004668	261	412	fig|226185.9.peg.261	EF0283	fabF-1	PLF_1350_00001596	PGF_06652053	3-oxoacyl-[acyl-carrier-protein] synthase, KASII (EC 2.3.1.179)	268609	269847	+	bi (<->)	CP008816	2313	412	fig|1201292.8.peg.2313	DR75_2331	fabF	3-oxoacyl-[acyl-carrier-protein] synthase, KASII (EC 2.3.1.179)	1	0.998	bi (<->)	NC_010079	983	414	fig|451516.9.peg.983	USA300HOU_0942	fabH2	3-oxoacyl-[acyl-carrier-protein] synthase, KASII (EC 2.3.1.179)	0.538	0.986	bi (<->)	NC_007795	842	414	fig|93061.5.peg.842	SAOUHSC_00921		3-oxoacyl-[acyl-carrier-protein] synthase, KASII (EC 2.3.1.179)	0.54	0.986
PASS	NC_004668	267	305	fig|226185.9.peg.267	EF0289		PLF_1350_00089280	PGF_00760084	Cystathionine beta-synthase (EC 4.2.1.22)	273393	274310	+	bi (<->)	CP008816	2319	305	fig|1201292.8.peg.2319	DR75_2337		Cystathionine beta-synthase (EC 4.2.1.22)	0.997	0.997	bi (<->)	NC_010079	495	304	fig|451516.9.peg.495			Cystathionine beta-synthase (EC 4.2.1.22)	0.508	0.947	bi (<->)	NC_007795	386	304	fig|93061.5.peg.386	SAOUHSC_00421		Cystathionine beta-synthase (EC 4.2.1.22)	0.508	0.947
PASS	NC_004668	268	378	fig|226185.9.peg.268	EF0290	metC	PLF_1350_00001776	PGF_05950073	Cystathionine gamma-lyase (EC 4.4.1.1)	274324	275460	+	bi (<->)	CP008816	2320	378	fig|1201292.8.peg.2320	DR75_2338	metC	Cystathionine gamma-lyase (EC 4.4.1.1)	1	0.997	bi (<->)	NC_010079	496	380	fig|451516.9.peg.496			Cystathionine gamma-lyase (EC 4.4.1.1)	0.529	0.992	bi (<->)	NC_007795	387	380	fig|93061.5.peg.387	SAOUHSC_00422		Cystathionine gamma-lyase (EC 4.4.1.1)	0.529	0.992
PASS	NC_004668	269	476	fig|226185.9.peg.269	EF0291	celA	PLF_1350_00000928	PGF_08148954	6-phospho-beta-glucosidase (EC 3.2.1.86)	275497	276927	-	bi (<->)	CP008816	2321	476	fig|1201292.8.peg.2321	DR75_2339		6-phospho-beta-glucosidase (EC 3.2.1.86)	0.996	0.998	bi (<->)	NC_010079	311	478	fig|451516.9.peg.311	USA300HOU_0277	bglA	6-phospho-beta-glucosidase (EC 3.2.1.86)	0.623	0.998	bi (<->)	NC_007795	217	478	fig|93061.5.peg.217	SAOUHSC_00236		6-phospho-beta-glucosidase (EC 3.2.1.86)	0.623	0.998
PASS	NC_004668	331	324	fig|226185.9.peg.331	EF0358		PLF_1350_00000695	PGF_12911977	Glyoxalase family protein	327192	328166	-	bi (<->)	CP008816	2334	324	fig|1201292.8.peg.2334	DR75_2352		Glyoxalase family protein	0.994	0.997	uni (->)	NC_010079	2622	322	fig|451516.9.peg.2622	USA300HOU_2509		Glyoxalase family protein	0.547	0.975	uni (->)	NC_007795	2555	322	fig|93061.5.peg.2555	SAOUHSC_02825		Glyoxalase family protein	0.547	0.975
PASS	NC_004668	410	271	fig|226185.9.peg.410	EF0445	menB	PLF_1350_00001012	PGF_04797267	Naphthoate synthase (EC 4.1.3.36)	413203	414018	+	bi (<->)	CP008816	2421	271	fig|1201292.8.peg.2421	DR75_2435	menB	Naphthoate synthase (EC 4.1.3.36)	0.993	0.996	bi (<->)	NC_010079	1045	273	fig|451516.9.peg.1045	USA300HOU_0993	menB	Naphthoate synthase (EC 4.1.3.36)	0.744	0.985	bi (<->)	NC_007795	905	273	fig|93061.5.peg.905	SAOUHSC_00985		Naphthoate synthase (EC 4.1.3.36)	0.744	0.985
PASS	NC_004668	428	202	fig|226185.9.peg.428	EF0463	sodA	PLF_1350_00000496	PGF_00473519	Superoxide dismutase [Mn] (EC 1.15.1.1)	430995	431603	+	bi (<->)	CP008816	2439	202	fig|1201292.8.peg.2439	DR75_2453	sodA	Superoxide dismutase [Mn] (EC 1.15.1.1)	0.995	0.995	bi (<->)	NC_010079	1644	199	fig|451516.9.peg.1644	USA300HOU_1555	sodA	Superoxide dismutase [Mn] (EC 1.15.1.1); Superoxide dismutase [Fe] (EC 1.15.1.1)	0.619	0.995	bi (<->)	NC_007795	1504	199	fig|93061.5.peg.1504	SAOUHSC_01653		Superoxide dismutase [Mn] (EC 1.15.1.1); Superoxide dismutase [Fe] (EC 1.15.1.1)	0.619	0.995
PASS	NC_004668	538	89	fig|226185.9.peg.538	EF0585	rpsN	PLF_1350_00000014	PGF_00049844	SSU ribosomal protein S14p (S29e) @ SSU ribosomal protein S14p (S29e), zinc-independent	548407	548676	+	bi (<->)	CP008816	2553	86	fig|1201292.8.peg.2553	DR75_2557	rpsN2	SSU ribosomal protein S14p (S29e) @ SSU ribosomal protein S14p (S29e), zinc-independent	0.961	0.849	bi (<->)	NC_010079	1353	89	fig|451516.9.peg.1353			SSU ribosomal protein S14p (S29e) @ SSU ribosomal protein S14p (S29e), zinc-independent	0.64	0.989	bi (<->)	NC_007795	1215	89	fig|93061.5.peg.1215	SAOUHSC_01329	rpsN	SSU ribosomal protein S14p (S29e) @ SSU ribosomal protein S14p (S29e), zinc-independent	0.64	0.989
PASS	NC_004668	541	49	fig|226185.9.peg.541	EF0588	rpmG	PLF_1350_00000658	PGF_00016416	LSU ribosomal protein L33p @ LSU ribosomal protein L33p, zinc-independent	549300	549449	+	bi (<->)	CP008816	2556	49	fig|1201292.8.peg.2556	DR75_2560	rpmG	LSU ribosomal protein L33p @ LSU ribosomal protein L33p, zinc-independent	0.959	0.98	uni (->)	NC_010079	1352	49	fig|451516.9.peg.1352	USA300HOU_1278	rpmG	LSU ribosomal protein L33p @ LSU ribosomal protein L33p, zinc-dependent	0.571	0.98	uni (->)	NC_007795	1214	49	fig|93061.5.peg.1214	SAOUHSC_01328	rpmG	LSU ribosomal protein L33p @ LSU ribosomal protein L33p, zinc-dependent	0.571	0.98
PASS	NC_004668	557	63	fig|226185.9.peg.557			PLF_1350_00004493	PGF_01594066	hypothetical protein	566060	566251	-	uni (->)	CP008816	815	96	fig|1201292.8.peg.815	DR75_825		Mobile element protein	0.73	0.646	bi (<->)	NC_010079	1895	47	fig|451516.9.peg.1895			Transposase	0.605	0.787	bi (<->)	NC_007795	1757	47	fig|93061.5.peg.1757	SAOUHSC_01928		Transposase	0.605	0.787
PASS	NC_004668	581	375	fig|226185.9.peg.581	EF0633	tryS-1	PLF_1350_00000777	PGF_00063916	Tyrosyl-tRNA synthetase (EC 6.1.1.1)	587565	588692	+	bi (<->)	CP008816	2582	418	fig|1201292.8.peg.2582	DR75_2582	tyrS	Tyrosyl-tRNA synthetase (EC 6.1.1.1)	1	0.895	uni (->)	NC_010079	1815	420	fig|451516.9.peg.1815	USA300HOU_1717	tyrS	Tyrosyl-tRNA synthetase (EC 6.1.1.1)	0.56	0.883	uni (->)	NC_007795	1677	420	fig|93061.5.peg.1677	SAOUHSC_01839		Tyrosyl-tRNA synthetase (EC 6.1.1.1)	0.56	0.883
PASS	NC_004668	622	505	fig|226185.9.peg.622	EF0675		PLF_1350_00001521	PGF_08245073	Glycine betaine ABC transport system, permease protein OpuAB / Glycine betaine ABC transport system, glycine betaine-binding protein OpuAC	627120	628637	+	bi (<->)	CP008816	2625	505	fig|1201292.8.peg.2625	DR75_2625		Glycine betaine ABC transport system, permease protein OpuAB / Glycine betaine ABC transport system, glycine betaine-binding protein OpuAC	0.994	0.998	bi (<->)	NC_010079	787	504	fig|451516.9.peg.787	USA300HOU_0746		Glycine betaine ABC transport system, permease protein OpuAB / Glycine betaine ABC transport system, glycine betaine-binding protein OpuAC	0.553	0.998	bi (<->)	NC_007795	661	504	fig|93061.5.peg.661	SAOUHSC_00732		Glycine betaine ABC transport system, permease protein OpuAB / Glycine betaine ABC transport system, glycine betaine-binding protein OpuAC	0.553	0.998
PASS	NC_004668	634	141	fig|226185.9.peg.634	EF0687		PLF_1350_00001007	PGF_00011953	Histidine triad (HIT) nucleotide-binding protein, similarity with At5g48545 and yeast YDL125C (HNT1)	641893	642318	-	bi (<->)	CP008816	2638	141	fig|1201292.8.peg.2638	DR75_2638		Histidine triad (HIT) nucleotide-binding protein, similarity with At5g48545 and yeast YDL125C (HNT1)	1	0.993	bi (<->)	NC_010079	1929	140	fig|451516.9.peg.1929	USA300HOU_1830		Histidine triad (HIT) nucleotide-binding protein, similarity with At5g48545 and yeast YDL125C (HNT1)	0.553	0.864	bi (<->)	NC_007795	1791	140	fig|93061.5.peg.1791	SAOUHSC_01968		Histidine triad (HIT) nucleotide-binding protein, similarity with At5g48545 and yeast YDL125C (HNT1)	0.553	0.864
PASS	NC_004668	635	245	fig|226185.9.peg.635	EF0688		PLF_1350_00000422	PGF_05377575	ABC transporter, ATP-binding protein EcsA	642534	643271	+	bi (<->)	CP008816	2639	245	fig|1201292.8.peg.2639	DR75_2639		ABC transporter, ATP-binding protein EcsA	1	0.996	bi (<->)	NC_010079	1928	246	fig|451516.9.peg.1928	USA300HOU_1829		ABC transporter, ATP-binding protein EcsA	0.596	0.972	bi (<->)	NC_007795	1790	246	fig|93061.5.peg.1790	SAOUHSC_01967		ABC transporter, ATP-binding protein EcsA	0.596	0.972
PASS	NC_004668	638	202	fig|226185.9.peg.638	EF0691	trmB	PLF_1350_00001321	PGF_06530721	tRNA (guanine(46)-N(7))-methyltransferase (EC 2.1.1.33)	645501	646109	+	bi (<->)	CP008816	2642	214	fig|1201292.8.peg.2642	DR75_2642	trmB	tRNA (guanine(46)-N(7))-methyltransferase (EC 2.1.1.33)	0.99	0.939	bi (<->)	NC_010079	1834	214	fig|451516.9.peg.1834	USA300HOU_1738	trmB	tRNA (guanine(46)-N(7))-methyltransferase (EC 2.1.1.33)	0.53	0.85	bi (<->)	NC_007795	1697	214	fig|93061.5.peg.1697	SAOUHSC_01865		tRNA (guanine(46)-N(7))-methyltransferase (EC 2.1.1.33)	0.53	0.85
PASS	NC_004668	643	325	fig|226185.9.peg.643	EF0696	lacD-1	PLF_1350_00000850	PGF_00055985	Tagatose 1,6-bisphosphate aldolase (EC 4.1.2.40)	649928	650905	+	bi (<->)	CP008816	2647	325	fig|1201292.8.peg.2647	DR75_2647	lacD	Tagatose 1,6-bisphosphate aldolase (EC 4.1.2.40)	0.994	0.997	uni (->)	NC_010079	2277	326	fig|451516.9.peg.2277	USA300HOU_2185	lacD	Tagatose 1,6-bisphosphate aldolase (EC 4.1.2.40)	0.616	0.972	uni (->)	NC_007795	2211	326	fig|93061.5.peg.2211	SAOUHSC_02452		Tagatose 1,6-bisphosphate aldolase (EC 4.1.2.40)	0.616	0.972
PASS	NC_004668	644	177	fig|226185.9.peg.644	EF0697		PLF_1350_00000341	PGF_00420087	DUF402 family nucleoside diphosphatase	651094	651627	+	bi (<->)	CP008816	2648	177	fig|1201292.8.peg.2648	DR75_2648		DUF402 family nucleoside diphosphatase	1	0.994	bi (<->)	NC_010079	1958	180	fig|451516.9.peg.1958	USA300HOU_1862		DUF402 family nucleoside diphosphatase	0.617	0.967	bi (<->)	NC_007795	1820	180	fig|93061.5.peg.1820	SAOUHSC_02004		DUF402 family nucleoside diphosphatase	0.617	0.967
PASS	NC_004668	648	524	fig|226185.9.peg.648	EF0701	prfC	PLF_1350_00000376	PGF_00030643	Peptide chain release factor 3	655165	656739	+	bi (<->)	CP008816	2652	524	fig|1201292.8.peg.2652	DR75_2652	prfC	Peptide chain release factor 3	1	0.998	bi (<->)	NC_010079	1019	520	fig|451516.9.peg.1019	USA300HOU_0978	prfC	Peptide chain release factor 3	0.651	0.998	bi (<->)	NC_007795	878	520	fig|93061.5.peg.878	SAOUHSC_00956	prfC	Peptide chain release factor 3	0.651	0.998
PASS	NC_004668	653	746	fig|226185.9.peg.653	EF0706	clpE	PLF_1350_00000086	PGF_02155509	ATP-dependent Clp protease, ATP-binding subunit ClpE	659709	661949	-	bi (<->)	CP008816	2666	746	fig|1201292.8.peg.2666	DR75_2665	clpE	ATP-dependent Clp protease, ATP-binding subunit ClpE	0.999	0.999	uni (->)	NC_010079	561	818	fig|451516.9.peg.561	USA300HOU_0518		ATP-dependent Clp protease, ATP-binding subunit ClpC	0.532	0.793	uni (->)	NC_007795	452	818	fig|93061.5.peg.452	SAOUHSC_00505		ATP-dependent Clp protease, ATP-binding subunit ClpC	0.532	0.793
PASS	NC_004668	655	88	fig|226185.9.peg.655	EF0709	ptsH	PLF_1350_00000379	PGF_08051111	Phosphotransferase system, phosphocarrier protein HPr	662613	662879	+	bi (<->)	CP008816	2669	88	fig|1201292.8.peg.2669	DR75_2667	ptsH	Phosphotransferase system, phosphocarrier protein HPr	1	0.989	bi (<->)	NC_010079	1081	88	fig|451516.9.peg.1081	USA300HOU_1025	ptsH	Phosphotransferase system, phosphocarrier protein HPr	0.648	0.989	bi (<->)	NC_007795	941	88	fig|93061.5.peg.941	SAOUHSC_01028		Phosphotransferase system, phosphocarrier protein HPr	0.648	0.989
PASS	NC_004668	656	575	fig|226185.9.peg.656	EF0710	ptsI	PLF_1350_00000233	PGF_00033423	Phosphoenolpyruvate-protein phosphotransferase of PTS system (EC 2.7.3.9)	662879	664606	+	bi (<->)	CP008816	2670	575	fig|1201292.8.peg.2670	DR75_2668	ptsI	Phosphoenolpyruvate-protein phosphotransferase of PTS system (EC 2.7.3.9)	0.998	0.998	bi (<->)	NC_010079	1082	572	fig|451516.9.peg.1082	USA300HOU_1026	ptsI	Phosphoenolpyruvate-protein phosphotransferase of PTS system (EC 2.7.3.9)	0.63	0.998	bi (<->)	NC_007795	942	572	fig|93061.5.peg.942	SAOUHSC_01029		Phosphoenolpyruvate-protein phosphotransferase of PTS system (EC 2.7.3.9)	0.63	0.998
PASS	NC_004668	666	752	fig|226185.9.peg.666	EF0721	pcrA	PLF_1350_00000099	PGF_10471233	ATP-dependent DNA helicase UvrD/PcrA (EC 3.6.4.12)	676773	679031	+	bi (<->)	CP008816	2681	752	fig|1201292.8.peg.2681	DR75_2678	pcrA	ATP-dependent DNA helicase UvrD/PcrA (EC 3.6.4.12)	1	0.999	bi (<->)	NC_010079	2000	730	fig|451516.9.peg.2000	USA300HOU_1906	pcrA	ATP-dependent DNA helicase UvrD/PcrA (EC 3.6.4.12)	0.569	0.993	bi (<->)	NC_007795	1926	730	fig|93061.5.peg.1926	SAOUHSC_02123		ATP-dependent DNA helicase UvrD/PcrA (EC 3.6.4.12)	0.569	0.993
PASS	NC_004668	667	676	fig|226185.9.peg.667	EF0722	ligA	PLF_1350_00000176	PGF_04333086	DNA ligase (NAD(+)) (EC 6.5.1.2)	679157	681187	+	bi (<->)	CP008816	2682	676	fig|1201292.8.peg.2682	DR75_2679	ligA	DNA ligase (NAD(+)) (EC 6.5.1.2)	0.996	0.999	bi (<->)	NC_010079	1999	667	fig|451516.9.peg.1999	USA300HOU_1905		DNA ligase (NAD(+)) (EC 6.5.1.2)	0.568	0.982	bi (<->)	NC_007795	1925	667	fig|93061.5.peg.1925	SAOUHSC_02122		DNA ligase (NAD(+)) (EC 6.5.1.2)	0.568	0.982
PASS	NC_004668	670	489	fig|226185.9.peg.670	EF0725	gatA	PLF_1350_00000266	PGF_06522349	Aspartyl-tRNA(Asn) amidotransferase subunit A (EC 6.3.5.6) @ Glutamyl-tRNA(Gln) amidotransferase subunit A (EC 6.3.5.7)	682074	683543	+	bi (<->)	CP008816	2685	489	fig|1201292.8.peg.2685	DR75_2681	gatA	Aspartyl-tRNA(Asn) amidotransferase subunit A (EC 6.3.5.6) @ Glutamyl-tRNA(Gln) amidotransferase subunit A (EC 6.3.5.7)	0.988	0.998	bi (<->)	NC_010079	1995	485	fig|451516.9.peg.1995	USA300HOU_1901	gatA	Aspartyl-tRNA(Asn) amidotransferase subunit A (EC 6.3.5.6) @ Glutamyl-tRNA(Gln) amidotransferase subunit A (EC 6.3.5.7)	0.62	0.975	bi (<->)	NC_007795	1921	485	fig|93061.5.peg.1921	SAOUHSC_02117	gatA	Aspartyl-tRNA(Asn) amidotransferase subunit A (EC 6.3.5.6) @ Glutamyl-tRNA(Gln) amidotransferase subunit A (EC 6.3.5.7)	0.62	0.975
PASS	NC_004668	671	476	fig|226185.9.peg.671	EF0726	gatB	PLF_1350_00000140	PGF_00067554	Aspartyl-tRNA(Asn) amidotransferase subunit B (EC 6.3.5.6) @ Glutamyl-tRNA(Gln) amidotransferase subunit B (EC 6.3.5.7)	683543	684973	+	bi (<->)	CP008816	2686	476	fig|1201292.8.peg.2686	DR75_2682	gatB	Aspartyl-tRNA(Asn) amidotransferase subunit B (EC 6.3.5.6) @ Glutamyl-tRNA(Gln) amidotransferase subunit B (EC 6.3.5.7)	1	0.998	bi (<->)	NC_010079	1994	475	fig|451516.9.peg.1994	USA300HOU_1900	gatB	Aspartyl-tRNA(Asn) amidotransferase subunit B (EC 6.3.5.6) @ Glutamyl-tRNA(Gln) amidotransferase subunit B (EC 6.3.5.7)	0.725	0.998	bi (<->)	NC_007795	1920	475	fig|93061.5.peg.1920	SAOUHSC_02116	gatB	Aspartyl-tRNA(Asn) amidotransferase subunit B (EC 6.3.5.6) @ Glutamyl-tRNA(Gln) amidotransferase subunit B (EC 6.3.5.7)	0.725	0.998
PASS	NC_004668	672	362	fig|226185.9.peg.672	EF0727		PLF_1350_00000595	PGF_02746079	Transcription regulator [contains diacylglycerol kinase catalytic domain]	684992	686080	+	bi (<->)	CP008816	2687	362	fig|1201292.8.peg.2687	DR75_2683		Transcription regulator [contains diacylglycerol kinase catalytic domain]	0.997	0.997	bi (<->)	NC_010079	1992	315	fig|451516.9.peg.1992	USA300HOU_1897		Transcription regulator [contains diacylglycerol kinase catalytic domain]	0.513	0.93	bi (<->)	NC_007795	1918	315	fig|93061.5.peg.1918	SAOUHSC_02114		Transcription regulator [contains diacylglycerol kinase catalytic domain]	0.513	0.93
PASS	NC_004668	680	309	fig|226185.9.peg.680	EF0735	arcC-3	PLF_1350_00001284	PGF_02806641	Carbamate kinase (EC 2.7.2.2)	693090	694019	+	bi (<->)	CP008816	2695	309	fig|1201292.8.peg.2695	DR75_2691	arcC	Carbamate kinase (EC 2.7.2.2)	0.997	0.997	bi (<->)	NC_010079	1175	310	fig|451516.9.peg.1175	USA300HOU_1107	arcC2	Carbamate kinase (EC 2.7.2.2)	0.508	0.997	bi (<->)	NC_007795	1036	311	fig|93061.5.peg.1036	SAOUHSC_01129		Carbamate kinase (EC 2.7.2.2)	0.508	0.994
PASS	NC_004668	688	463	fig|226185.9.peg.688	EF0744		PLF_1350_00000530	PGF_06132116	L-cystine uptake protein TcyP, sodium:anion symporter family	699669	701060	+	bi (<->)	CP008816	2703	463	fig|1201292.8.peg.2703	DR75_2698	tcyP	L-cystine uptake protein TcyP, sodium:anion symporter family	1	0.998	bi (<->)	NC_010079	438	462	fig|451516.9.peg.438	USA300HOU_0406		L-cystine uptake protein TcyP, sodium:anion symporter family	0.537	0.983	bi (<->)	NC_007795	337	462	fig|93061.5.peg.337	SAOUHSC_00367		L-cystine uptake protein TcyP, sodium:anion symporter family	0.537	0.983
PASS	NC_004668	692	316	fig|226185.9.peg.692	EF0748		PLF_1350_00000587	PGF_00048331	Rhodanese domain protein UPF0176, Firmicutes subgroup	704291	705241	+	bi (<->)	CP008816	2707	316	fig|1201292.8.peg.2707	DR75_2702		Rhodanese domain protein UPF0176, Firmicutes subgroup	0.994	0.997	bi (<->)	NC_010079	2799	318	fig|451516.9.peg.2799	USA300HOU_2691		Rhodanese domain protein UPF0176, Firmicutes subgroup	0.744	0.969	bi (<->)	NC_007795	2732	318	fig|93061.5.peg.2732	SAOUHSC_03024		Rhodanese domain protein UPF0176, Firmicutes subgroup	0.744	0.969
PASS	NC_004668	704	245	fig|226185.9.peg.704	EF0760		PLF_1350_00040249	PGF_10106935	ABC transporter, ATP-binding protein (cluster 3, basic aa/glutamine/opines)	716302	717039	-	bi (<->)	CP008816	2719	245	fig|1201292.8.peg.2719	DR75_2714		ABC transporter, ATP-binding protein (cluster 3, basic aa/glutamine/opines)	1	0.996	uni (->)	NC_010079	1948	242	fig|451516.9.peg.1948	USA300HOU_1852	glnQ	Glutamine ABC transporter, ATP-binding protein GlnQ	0.611	0.983	uni (->)	NC_007795	1810	242	fig|93061.5.peg.1810	SAOUHSC_01990		Glutamine ABC transporter, ATP-binding protein GlnQ	0.611	0.983
PASS	NC_004668	706	665	fig|226185.9.peg.706	EF0762	uvrB	PLF_1350_00000123	PGF_00950554	Excinuclease ABC subunit B	719488	721485	+	bi (<->)	CP008816	2721	665	fig|1201292.8.peg.2721	DR75_2716	uvrB	Excinuclease ABC subunit B	0.998	0.998	bi (<->)	NC_010079	824	661	fig|451516.9.peg.824	USA300HOU_0786	uvrB	Excinuclease ABC subunit B	0.702	0.986	bi (<->)	NC_007795	698	343	fig|93061.5.peg.698	SAOUHSC_00776		Excinuclease ABC subunit B	0.742	0.959
PASS	NC_004668	707	939	fig|226185.9.peg.707	EF0763	uvrA	PLF_1350_00000147	PGF_04041316	Excinuclease ABC subunit A	721603	724422	+	bi (<->)	CP008816	2722	939	fig|1201292.8.peg.2722	DR75_2717	uvrA	Excinuclease ABC subunit A	0.998	0.999	bi (<->)	NC_010079	825	948	fig|451516.9.peg.825	USA300HOU_0787	uvrA	Excinuclease ABC subunit A	0.683	0.989	bi (<->)	NC_007795	701	948	fig|93061.5.peg.701	SAOUHSC_00780	uvrA	Excinuclease ABC subunit A	0.684	0.989
PASS	NC_004668	710	295	fig|226185.9.peg.710	EF0766		PLF_1350_00000277	PGF_03788368	RNase adapter protein RapZ	725553	726440	+	bi (<->)	CP008816	2724	295	fig|1201292.8.peg.2724	DR75_2719		RNase adapter protein RapZ	1	0.997	bi (<->)	NC_010079	833	303	fig|451516.9.peg.833	USA300HOU_0794		RNase adapter protein RapZ	0.502	0.931	bi (<->)	NC_007795	710	303	fig|93061.5.peg.710	SAOUHSC_00787		RNase adapter protein RapZ	0.502	0.931
PASS	NC_004668	712	311	fig|226185.9.peg.712	EF0768		PLF_1350_00000439	PGF_00425738	Sporulation transcription regulator WhiA	727469	728404	+	bi (<->)	CP008816	2726	311	fig|1201292.8.peg.2726	DR75_2721		Sporulation transcription regulator WhiA	1	0.997	bi (<->)	NC_010079	835	314	fig|451516.9.peg.835	USA300HOU_0796		Sporulation transcription regulator WhiA	0.606	0.975	bi (<->)	NC_007795	712	314	fig|93061.5.peg.712	SAOUHSC_00789		Sporulation transcription regulator WhiA	0.606	0.975
PASS	NC_004668	715	197	fig|226185.9.peg.715	EF0771	clpP	PLF_1350_00000331	PGF_00285620	ATP-dependent Clp protease proteolytic subunit ClpP (EC 3.4.21.92)	730237	730830	-	bi (<->)	CP008816	2729	197	fig|1201292.8.peg.2729	DR75_2724	clpP	ATP-dependent Clp protease proteolytic subunit ClpP (EC 3.4.21.92)	1	0.995	bi (<->)	NC_010079	836	195	fig|451516.9.peg.836	USA300HOU_0797	clpP	ATP-dependent Clp protease proteolytic subunit ClpP (EC 3.4.21.92)	0.811	0.969	bi (<->)	NC_007795	713	195	fig|93061.5.peg.713	SAOUHSC_00790		ATP-dependent Clp protease proteolytic subunit ClpP (EC 3.4.21.92)	0.811	0.969
PASS	NC_004668	723	66	fig|226185.9.peg.723	EF0781		PLF_1350_00030521	PGF_02049468	Cold shock protein of CSP family	738897	739097	+	bi (<->)	CP008816	2738	66	fig|1201292.8.peg.2738	DR75_2732	cspC	Cold shock protein of CSP family	1	0.985	uni (->)	NC_010079	864	66	fig|451516.9.peg.864	USA300HOU_0824	csp	Cold shock protein of CSP family	0.723	0.97	uni (->)	NC_007795	740	66	fig|93061.5.peg.740	SAOUHSC_00819		Cold shock protein of CSP family	0.723	0.97
PASS	NC_004668	726	394	fig|226185.9.peg.726	EF0784	metK	PLF_1350_00000503	PGF_03202156	S-adenosylmethionine synthetase (EC 2.5.1.6)	743509	744693	+	bi (<->)	CP008816	2741	394	fig|1201292.8.peg.2741	DR75_2736	metK	S-adenosylmethionine synthetase (EC 2.5.1.6)	0.997	0.997	bi (<->)	NC_010079	1875	397	fig|451516.9.peg.1875	USA300HOU_1777	metK	S-adenosylmethionine synthetase (EC 2.5.1.6)	0.719	0.985	bi (<->)	NC_007795	1738	397	fig|93061.5.peg.1738	SAOUHSC_01909		S-adenosylmethionine synthetase (EC 2.5.1.6)	0.719	0.985
PASS	NC_004668	736	322	fig|226185.9.peg.736	EF0795		PLF_1350_00000268	PGF_06874967	[4Fe-4S]-AdoMet protein YtqA	755169	756137	-	bi (<->)	CP008816	2752	322	fig|1201292.8.peg.2752	DR75_2747		[4Fe-4S]-AdoMet protein YtqA	1	0.997	bi (<->)	NC_010079	1846	317	fig|451516.9.peg.1846	USA300HOU_1751		[4Fe-4S]-AdoMet protein YtqA	0.63	0.937	bi (<->)	NC_007795	1709	317	fig|93061.5.peg.1709	SAOUHSC_01877		[4Fe-4S]-AdoMet protein YtqA	0.63	0.937
PASS	NC_004668	741	804	fig|226185.9.peg.741	EF0801	leuS	PLF_1350_00000154	PGF_06812369	Leucyl-tRNA synthetase (EC 6.1.1.4)	761593	764007	+	bi (<->)	CP008816	2757	804	fig|1201292.8.peg.2757	DR75_2752	leuS	Leucyl-tRNA synthetase (EC 6.1.1.4)	0.998	0.999	bi (<->)	NC_010079	1844	805	fig|451516.9.peg.1844	USA300HOU_1749	leuS	Leucyl-tRNA synthetase (EC 6.1.1.4)	0.72	0.996	bi (<->)	NC_007795	1707	805	fig|93061.5.peg.1707	SAOUHSC_01875	leuS	Leucyl-tRNA synthetase (EC 6.1.1.4)	0.72	0.996
PASS	NC_004668	748	82	fig|226185.9.peg.748	EF0809		PLF_1350_00002177	PGF_01581647	putative membrane protein	769710	769958	+	bi (<->)	CP008816	2764	82	fig|1201292.8.peg.2764	DR75_2759		putative membrane protein	1	0.988	uni (->)	NC_010079	429	83	fig|451516.9.peg.429	USA300HOU_0397		hypothetical protein	0.554	0.988	uni (->)	NC_007795	328	83	fig|93061.5.peg.328	SAOUHSC_00358		hypothetical protein	0.554	0.988
PASS	NC_004668	764	209	fig|226185.9.peg.764	EF0825	udk	PLF_1350_00000481	PGF_01776925	Uridine kinase (EC 2.7.1.48)	786740	787369	+	bi (<->)	CP008816	2770	209	fig|1201292.8.peg.2770	DR75_2765	udk	Uridine kinase (EC 2.7.1.48)	1	0.995	bi (<->)	NC_010079	1702	207	fig|451516.9.peg.1702	USA300HOU_1611	udk	Uridine kinase (EC 2.7.1.48)	0.611	0.913	bi (<->)	NC_007795	1563	207	fig|93061.5.peg.1563	SAOUHSC_01715		Uridine kinase (EC 2.7.1.48)	0.611	0.913
PASS	NC_004668	765	113	fig|226185.9.peg.765	EF0826		PLF_1350_00001573	PGF_10301671	Programmed cell death toxin YdcE	787538	787879	+	bi (<->)	CP008816	2771	113	fig|1201292.8.peg.2771	DR75_2766	ndoA	Programmed cell death toxin YdcE	0.991	0.991	uni (->)	NC_010079	2153	120	fig|451516.9.peg.2153	USA300HOU_2063	pemK	Programmed cell death toxin YdcE	0.545	0.925	uni (->)	NC_007795	2087	120	fig|93061.5.peg.2087	SAOUHSC_02303		Programmed cell death toxin YdcE	0.545	0.925
PASS	NC_004668	784	515	fig|226185.9.peg.784	EF0846		PLF_1350_00000213	PGF_00421098	DEAD-box ATP-dependent RNA helicase DeaD (= CshA) (EC 3.6.4.13)	805171	806718	+	bi (<->)	CP008816	2791	515	fig|1201292.8.peg.2791	DR75_2786		DEAD-box ATP-dependent RNA helicase DeaD (= CshA) (EC 3.6.4.13)	1	0.998	bi (<->)	NC_010079	2165	506	fig|451516.9.peg.2165	USA300HOU_2076		DEAD-box ATP-dependent RNA helicase DeaD (= CshA) (EC 3.6.4.13)	0.513	0.905	bi (<->)	NC_007795	2099	506	fig|93061.5.peg.2099	SAOUHSC_02316		DEAD-box ATP-dependent RNA helicase DeaD (= CshA) (EC 3.6.4.13)	0.513	0.905
PASS	NC_004668	787	125	fig|226185.9.peg.787	EF0850		PLF_1350_00000381	PGF_10301671	Programmed cell death toxin YdcE	808864	809241	+	bi (<->)	CP008816	2796	125	fig|1201292.8.peg.2796	DR75_2790	ndoA	Programmed cell death toxin YdcE	1	0.992	bi (<->)	NC_010079	2153	120	fig|451516.9.peg.2153	USA300HOU_2063	pemK	Programmed cell death toxin YdcE	0.623	0.942	bi (<->)	NC_007795	2087	120	fig|93061.5.peg.2087	SAOUHSC_02303		Programmed cell death toxin YdcE	0.623	0.942
PASS	NC_004668	796	607	fig|226185.9.peg.796	EF0860		PLF_1350_00002323	PGF_02155458	Uncharacterized amino acid permease YdaO	819933	821756	+	bi (<->)	CP008816	2806	607	fig|1201292.8.peg.2806	DR75_2799		Uncharacterized amino acid permease YdaO	1	0.998	bi (<->)	NC_010079	2535	609	fig|451516.9.peg.2535	USA300HOU_2427		Uncharacterized amino acid permease YdaO	0.512	0.993	bi (<->)	NC_007795	2474	609	fig|93061.5.peg.2474	SAOUHSC_02733		Uncharacterized amino acid permease YdaO	0.512	0.993
PASS	NC_004668	798	220	fig|226185.9.peg.798	EF0862		PLF_1350_00000603	PGF_00755958	Choline ABC transport system, permease protein OpuBD	822329	822991	-	bi (<->)	CP008816	2808	220	fig|1201292.8.peg.2808	DR75_2801		Choline ABC transport system, permease protein OpuBD	1	0.995	bi (<->)	NC_010079	2540	231	fig|451516.9.peg.2540	USA300HOU_2434	opuCD	Choline ABC transport system, permease protein OpuBD	0.611	0.931	bi (<->)	NC_007795	2479	231	fig|93061.5.peg.2479	SAOUHSC_02741		Choline ABC transport system, permease protein OpuBD	0.611	0.931
PASS	NC_004668	799	307	fig|226185.9.peg.799	EF0863		PLF_1350_00067747	PGF_07298229	Choline ABC transport system, choline-binding protein OpuBC	822995	823918	-	bi (<->)	CP008816	2809	307	fig|1201292.8.peg.2809	DR75_2802		Choline ABC transport system, choline-binding protein OpuBC	1	0.997	bi (<->)	NC_010079	2541	313	fig|451516.9.peg.2541	USA300HOU_2435	opuBC	Choline ABC transport system, choline-binding protein OpuBC	0.552	0.981	bi (<->)	NC_007795	2480	313	fig|93061.5.peg.2480	SAOUHSC_02742		Choline ABC transport system, choline-binding protein OpuBC	0.552	0.981
PASS	NC_004668	800	211	fig|226185.9.peg.800	EF0864		PLF_1350_00000602	PGF_00027664	Choline ABC transport system, permease protein OpuBB	823918	824553	-	bi (<->)	CP008816	2810	211	fig|1201292.8.peg.2810	DR75_2803		Choline ABC transport system, permease protein OpuBB	1	0.995	bi (<->)	NC_010079	2542	211	fig|451516.9.peg.2542	USA300HOU_2436		Choline ABC transport system, permease protein OpuBB	0.567	0.981	bi (<->)	NC_007795	2481	211	fig|93061.5.peg.2481	SAOUHSC_02743		Choline ABC transport system, permease protein OpuBB	0.567	0.981
PASS	NC_004668	801	394	fig|226185.9.peg.801	EF0865		PLF_1350_00000579	PGF_08674505	Choline ABC transport system, ATP-binding protein OpuBA	824557	825741	-	bi (<->)	CP008816	2811	394	fig|1201292.8.peg.2811	DR75_2804	proV	Choline ABC transport system, ATP-binding protein OpuBA	1	0.997	bi (<->)	NC_010079	2543	408	fig|451516.9.peg.2543	USA300HOU_2437		Choline ABC transport system, ATP-binding protein OpuBA	0.596	0.966	bi (<->)	NC_007795	2482	408	fig|93061.5.peg.2482	SAOUHSC_02744		Choline ABC transport system, ATP-binding protein OpuBA	0.601	0.966
PASS	NC_004668	804	343	fig|226185.9.peg.804	EF0868	queA	PLF_1350_00000307	PGF_00049362	S-adenosylmethionine:tRNA ribosyltransferase-isomerase (EC 2.4.99.17)	827433	828464	+	bi (<->)	CP008816	2814	343	fig|1201292.8.peg.2814	DR75_2806	queA	S-adenosylmethionine:tRNA ribosyltransferase-isomerase (EC 2.4.99.17)	1	0.997	bi (<->)	NC_010079	1731	341	fig|451516.9.peg.1731	USA300HOU_1639	queA	S-adenosylmethionine:tRNA ribosyltransferase-isomerase (EC 2.4.99.17)	0.616	0.994	bi (<->)	NC_007795	1593	341	fig|93061.5.peg.1593	SAOUHSC_01749	queA	S-adenosylmethionine:tRNA ribosyltransferase-isomerase (EC 2.4.99.17)	0.616	0.994
PASS	NC_004668	813	882	fig|226185.9.peg.813	EF0878	polA	PLF_1350_00000092	PGF_10347756	DNA polymerase I (EC 2.7.7.7)	840674	843322	+	bi (<->)	CP008816	2824	837	fig|1201292.8.peg.2824	DR75_2815	polA	DNA polymerase I (EC 2.7.7.7)	0.999	0.999	bi (<->)	NC_010079	1775	876	fig|451516.9.peg.1775	USA300HOU_1677	polA	DNA polymerase I (EC 2.7.7.7)	0.563	0.997	bi (<->)	NC_007795	1637	876	fig|93061.5.peg.1637	SAOUHSC_01797		DNA polymerase I (EC 2.7.7.7)	0.563	0.997
PASS	NC_004668	816	160	fig|226185.9.peg.816	EF0881	nrdR	PLF_1350_00000393	PGF_00048643	Ribonucleotide reductase transcriptional regulator NrdR	845040	845522	+	bi (<->)	CP008816	2827	160	fig|1201292.8.peg.2827	DR75_2818	nrdR	Ribonucleotide reductase transcriptional regulator NrdR	1	0.994	bi (<->)	NC_010079	1771	156	fig|451516.9.peg.1771	USA300HOU_1673	nrdR	Ribonucleotide reductase transcriptional regulator NrdR	0.532	0.981	bi (<->)	NC_007795	1633	156	fig|93061.5.peg.1633	SAOUHSC_01793	nrdR	Ribonucleotide reductase transcriptional regulator NrdR	0.532	0.981
PASS	NC_004668	827	240	fig|226185.9.peg.827	EF0892		PLF_1350_00001378	PGF_10106935	ABC transporter, ATP-binding protein (cluster 3, basic aa/glutamine/opines)	858008	858730	-	bi (<->)	CP008816	2839	240	fig|1201292.8.peg.2839	DR75_2830		ABC transporter, ATP-binding protein (cluster 3, basic aa/glutamine/opines)	0.992	0.996	bi (<->)	NC_010079	1948	242	fig|451516.9.peg.1948	USA300HOU_1852	glnQ	Glutamine ABC transporter, ATP-binding protein GlnQ	0.683	0.988	bi (<->)	NC_007795	1810	242	fig|93061.5.peg.1810	SAOUHSC_01990		Glutamine ABC transporter, ATP-binding protein GlnQ	0.683	0.988
PASS	NC_004668	828	487	fig|226185.9.peg.828	EF0893		PLF_1350_00002079	PGF_05589963	ABC transporter, substrate-binding protein (cluster 3, basic aa/glutamine/opines) / ABC transporter, permease protein (cluster 3, basic aa/glutamine/opines)	858723	860186	-	bi (<->)	CP008816	2840	487	fig|1201292.8.peg.2840	DR75_2831		ABC transporter, substrate-binding protein (cluster 3, basic aa/glutamine/opines) / ABC transporter, permease protein (cluster 3, basic aa/glutamine/opines)	0.998	0.998	bi (<->)	NC_010079	1949	485	fig|451516.9.peg.1949	USA300HOU_1853		ABC transporter, substrate-binding protein (cluster 3, basic aa/glutamine/opines) / ABC transporter, permease protein (cluster 3, basic aa/glutamine/opines)	0.518	0.996	bi (<->)	NC_007795	1811	485	fig|93061.5.peg.1811	SAOUHSC_01991		ABC transporter, substrate-binding protein (cluster 3, basic aa/glutamine/opines) / ABC transporter, permease protein (cluster 3, basic aa/glutamine/opines)	0.518	0.996
PASS	NC_004668	831	381	fig|226185.9.peg.831	EF0896	tgt	PLF_1350_00000327	PGF_02061452	Queuine tRNA-ribosyltransferase (EC 2.4.2.29)	861622	862767	+	bi (<->)	CP008816	2843	381	fig|1201292.8.peg.2843	DR75_2833	tgt	Queuine tRNA-ribosyltransferase (EC 2.4.2.29)	1	0.997	bi (<->)	NC_010079	1730	379	fig|451516.9.peg.1730	USA300HOU_1638	tgt	Queuine tRNA-ribosyltransferase (EC 2.4.2.29)	0.696	0.995	bi (<->)	NC_007795	1592	379	fig|93061.5.peg.1592	SAOUHSC_01748	tgt	Queuine tRNA-ribosyltransferase (EC 2.4.2.29)	0.696	0.995
PASS	NC_004668	835	865	fig|226185.9.peg.835	EF0900	adhE	PLF_1350_00096348	PGF_09084129	Acetaldehyde dehydrogenase (EC 1.2.1.10) / Alcohol dehydrogenase (EC 1.1.1.1)	864101	866698	+	bi (<->)	CP008816	2846	865	fig|1201292.8.peg.2846	DR75_2836		Acetaldehyde dehydrogenase (EC 1.2.1.10) / Alcohol dehydrogenase (EC 1.1.1.1)	1	0.999	bi (<->)	NC_010079	197	869	fig|451516.9.peg.197	USA300HOU_0162		Acetaldehyde dehydrogenase (EC 1.2.1.10) / Alcohol dehydrogenase (EC 1.1.1.1)	0.733	0.977	bi (<->)	NC_007795	105	869	fig|93061.5.peg.105	SAOUHSC_00113		Acetaldehyde dehydrogenase (EC 1.2.1.10) / Alcohol dehydrogenase (EC 1.1.1.1)	0.733	0.977
PASS	NC_004668	838	331	fig|226185.9.peg.838	EF0903	mvaD	PLF_1350_00000275	PGF_00423613	Diphosphomevalonate decarboxylase (EC 4.1.1.33)	868879	869874	-	bi (<->)	CP008816	2849	331	fig|1201292.8.peg.2849	DR75_2839	mvaD	Diphosphomevalonate decarboxylase (EC 4.1.1.33)	0.994	0.997	bi (<->)	NC_010079	630	327	fig|451516.9.peg.630	USA300HOU_0584	mvaD	Diphosphomevalonate decarboxylase (EC 4.1.1.33)	0.568	0.988	bi (<->)	NC_007795	520	327	fig|93061.5.peg.520	SAOUHSC_00578		Diphosphomevalonate decarboxylase (EC 4.1.1.33)	0.568	0.988
PASS	NC_004668	844	313	fig|226185.9.peg.844	EF0909		PLF_1350_00095931	PGF_00977978	Oligopeptide ABC transporter, permease protein OppB (TC 3.A.1.5.1)	875227	876168	+	bi (<->)	CP008816	2855	313	fig|1201292.8.peg.2855	DR75_2845		Oligopeptide ABC transporter, permease protein OppB (TC 3.A.1.5.1)	1	0.997	bi (<->)	NC_010079	985	308	fig|451516.9.peg.985	USA300HOU_0944	oppB1	Oligopeptide ABC transporter, permease protein OppB (TC 3.A.1.5.1)	0.536	0.994	bi (<->)	NC_007795	844	308	fig|93061.5.peg.844	SAOUHSC_00923		Oligopeptide ABC transporter, permease protein OppB (TC 3.A.1.5.1)	0.536	0.994
PASS	NC_004668	846	352	fig|226185.9.peg.846	EF0911		PLF_1350_00000498	PGF_09990804	Oligopeptide ABC transporter, ATP-binding protein OppD (TC 3.A.1.5.1)	877230	878288	+	bi (<->)	CP008816	2857	352	fig|1201292.8.peg.2857	DR75_2847		Oligopeptide ABC transporter, ATP-binding protein OppD (TC 3.A.1.5.1)	1	0.997	bi (<->)	NC_010079	987	360	fig|451516.9.peg.987	USA300HOU_0946	oppD1	Oligopeptide ABC transporter, ATP-binding protein OppD (TC 3.A.1.5.1)	0.658	0.931	bi (<->)	NC_007795	846	360	fig|93061.5.peg.846	SAOUHSC_00925		Oligopeptide ABC transporter, ATP-binding protein OppD (TC 3.A.1.5.1)	0.658	0.931
PASS	NC_004668	847	318	fig|226185.9.peg.847	EF0912		PLF_1350_00000457	PGF_07131324	Oligopeptide ABC transporter, ATP-binding protein OppF (TC 3.A.1.5.1)	878288	879244	+	bi (<->)	CP008816	2858	318	fig|1201292.8.peg.2858	DR75_2848		Oligopeptide ABC transporter, ATP-binding protein OppF (TC 3.A.1.5.1)	0.994	0.997	bi (<->)	NC_010079	988	313	fig|451516.9.peg.988	USA300HOU_0947	oppF1	Oligopeptide ABC transporter, ATP-binding protein OppF (TC 3.A.1.5.1)	0.632	0.962	bi (<->)	NC_007795	847	313	fig|93061.5.peg.847	SAOUHSC_00926		Oligopeptide ABC transporter, ATP-binding protein OppF (TC 3.A.1.5.1)	0.632	0.962
PASS	NC_004668	849	173	fig|226185.9.peg.849	EF0914	infC	PLF_1350_00000406	PGF_00060478	Translation initiation factor 3	880755	881276	+	bi (<->)	CP008816	2861	173	fig|1201292.8.peg.2861	DR75_2851	infC	Translation initiation factor 3	1	0.994	bi (<->)	NC_010079	1766	175	fig|451516.9.peg.1766			Translation initiation factor 3	0.734	0.983	bi (<->)	NC_007795	1628	175	fig|93061.5.peg.1628	SAOUHSC_01786	infC	Translation initiation factor 3	0.734	0.983
PASS	NC_004668	850	66	fig|226185.9.peg.850	EF0915	rpmI	PLF_1350_00000293	PGF_03818138	LSU ribosomal protein L35p	881390	881590	+	bi (<->)	CP008816	2862	66	fig|1201292.8.peg.2862	DR75_2852	rpmI	LSU ribosomal protein L35p	1	0.985	bi (<->)	NC_010079	1765	66	fig|451516.9.peg.1765			LSU ribosomal protein L35p	0.683	0.939	bi (<->)	NC_007795	1627	66	fig|93061.5.peg.1627	SAOUHSC_01785	rpmI	LSU ribosomal protein L35p	0.683	0.939
PASS	NC_004668	851	119	fig|226185.9.peg.851	EF0916	rplT	PLF_1350_00000127	PGF_00016358	LSU ribosomal protein L20p	881651	882010	+	bi (<->)	CP008816	2863	119	fig|1201292.8.peg.2863	DR75_2853	rplT	LSU ribosomal protein L20p	0.992	0.992	bi (<->)	NC_010079	1764	118	fig|451516.9.peg.1764			LSU ribosomal protein L20p	0.718	0.983	bi (<->)	NC_007795	1626	118	fig|93061.5.peg.1626	SAOUHSC_01784	rplT	LSU ribosomal protein L20p	0.718	0.983
PASS	NC_004668	853	119	fig|226185.9.peg.853	EF0918		PLF_1350_00023292	PGF_00156369	Protein of unknown function DUF1304	882504	882863	+	bi (<->)	CP008816	2865	119	fig|1201292.8.peg.2865	DR75_2855		Protein of unknown function DUF1304	0.992	0.992	bi (<->)	NC_010079	452	119	fig|451516.9.peg.452	USA300HOU_0420		Protein of unknown function DUF1304	0.508	0.983	bi (<->)	NC_007795	351	119	fig|93061.5.peg.351	SAOUHSC_00381		Protein of unknown function DUF1304	0.508	0.983
PASS	NC_004668	866	669	fig|226185.9.peg.866	EF0930	metG	PLF_1350_00000191	PGF_03609651	Methionyl-tRNA synthetase (EC 6.1.1.10)	893218	895227	+	bi (<->)	CP008816	2878	669	fig|1201292.8.peg.2878	DR75_2868	metG	Methionyl-tRNA synthetase (EC 6.1.1.10)	1	0.999	bi (<->)	NC_010079	525	657	fig|451516.9.peg.525	USA300HOU_0490	metS	Methionyl-tRNA synthetase (EC 6.1.1.10)	0.581	0.994	bi (<->)	NC_007795	416	657	fig|93061.5.peg.416	SAOUHSC_00461		Methionyl-tRNA synthetase (EC 6.1.1.10)	0.581	0.994
PASS	NC_004668	870	194	fig|226185.9.peg.870	EF0935		PLF_1350_00000392	PGF_00048566	Ribonuclease M5 (EC 3.1.26.8)	899511	900095	+	bi (<->)	CP008816	2883	194	fig|1201292.8.peg.2883	DR75_2872	rnmV	Ribonuclease M5 (EC 3.1.26.8)	1	0.995	bi (<->)	NC_010079	527	178	fig|451516.9.peg.527	USA300HOU_0492		Ribonuclease M5 (EC 3.1.26.8)	0.503	0.978	bi (<->)	NC_007795	418	178	fig|93061.5.peg.418	SAOUHSC_00463		Ribonuclease M5 (EC 3.1.26.8)	0.503	0.978
PASS	NC_004668	871	295	fig|226185.9.peg.871	EF0936	ksgA	PLF_1350_00000241	PGF_00049827	SSU rRNA (adenine(1518)-N(6)/adenine(1519)-N(6))-dimethyltransferase (EC 2.1.1.182)	900114	901001	+	bi (<->)	CP008816	2884	295	fig|1201292.8.peg.2884	DR75_2873	ksgA	SSU rRNA (adenine(1518)-N(6)/adenine(1519)-N(6))-dimethyltransferase (EC 2.1.1.182)	1	0.997	bi (<->)	NC_010079	528	297	fig|451516.9.peg.528	USA300HOU_0493	ksgA	SSU rRNA (adenine(1518)-N(6)/adenine(1519)-N(6))-dimethyltransferase (EC 2.1.1.182)	0.554	0.956	bi (<->)	NC_007795	419	297	fig|93061.5.peg.419	SAOUHSC_00464	ksgA	SSU rRNA (adenine(1518)-N(6)/adenine(1519)-N(6))-dimethyltransferase (EC 2.1.1.182)	0.554	0.956
PASS	NC_004668	873	367	fig|226185.9.peg.873	EF0938		PLF_1350_00000060	PGF_09223201	Maltodextrin ABC transporter, ATP-binding protein MsmX	901796	902899	-	bi (<->)	CP008816	2886	367	fig|1201292.8.peg.2886	DR75_2875		Maltodextrin ABC transporter, ATP-binding protein MsmX	1	0.997	bi (<->)	NC_010079	258	365	fig|451516.9.peg.258	USA300HOU_0220		Maltose/maltodextrin transport ATP-binding protein MalK (EC 3.6.3.19); Maltodextrin ABC transporter, ATP-binding protein MsmX	0.634	0.984	bi (<->)	NC_007795	163	365	fig|93061.5.peg.163	SAOUHSC_00175		Maltose/maltodextrin transport ATP-binding protein MalK (EC 3.6.3.19); Maltodextrin ABC transporter, ATP-binding protein MsmX	0.634	0.984
PASS	NC_004668	883	226	fig|226185.9.peg.883	EF0948	ung	PLF_1350_00000167	PGF_00066139	Uracil-DNA glycosylase, family 1 (EC 3.2.2.27)	912502	913182	+	bi (<->)	CP008816	3	226	fig|1201292.8.peg.3	DR75_2	ung	Uracil-DNA glycosylase, family 1 (EC 3.2.2.27)	0.987	0.996	bi (<->)	NC_010079	619	218	fig|451516.9.peg.619	USA300HOU_0574	ung	Uracil-DNA glycosylase, family 1 (EC 3.2.2.27)	0.596	0.963	bi (<->)	NC_007795	509	218	fig|93061.5.peg.509	SAOUHSC_00564		Uracil-DNA glycosylase, family 1 (EC 3.2.2.27)	0.596	0.963
PASS	NC_004668	884	327	fig|226185.9.peg.884	EF0949	eutD	PLF_1350_00000231	PGF_00033197	Phosphate acetyltransferase (EC 2.3.1.8)	913338	914321	+	bi (<->)	CP008816	4	327	fig|1201292.8.peg.4	DR75_3	pta	Phosphate acetyltransferase (EC 2.3.1.8)	1	0.997	bi (<->)	NC_010079	627	328	fig|451516.9.peg.627	USA300HOU_0581	eutD	Phosphate acetyltransferase (EC 2.3.1.8)	0.599	0.988	bi (<->)	NC_007795	517	328	fig|93061.5.peg.517	SAOUHSC_00574	eutD	Phosphate acetyltransferase (EC 2.3.1.8)	0.599	0.988
PASS	NC_004668	902	102	fig|226185.9.peg.902	EF0968	rplU	PLF_1350_00000449	PGF_04978890	LSU ribosomal protein L21p	931315	931623	+	bi (<->)	CP008816	27	102	fig|1201292.8.peg.27	DR75_27	rplU	LSU ribosomal protein L21p	1	0.99	bi (<->)	NC_010079	1738	102	fig|451516.9.peg.1738	USA300HOU_1646	rplU	LSU ribosomal protein L21p	0.627	0.99	bi (<->)	NC_007795	1600	102	fig|93061.5.peg.1600	SAOUHSC_01757	rplU	LSU ribosomal protein L21p	0.627	0.99
PASS	NC_004668	904	95	fig|226185.9.peg.904	EF0970	rpmA	PLF_1350_00000292	PGF_00016385	LSU ribosomal protein L27p	932013	932300	+	bi (<->)	CP008816	29	95	fig|1201292.8.peg.29	DR75_29	rpmA	LSU ribosomal protein L27p	1	0.989	bi (<->)	NC_010079	1736	94	fig|451516.9.peg.1736	USA300HOU_1644	rpmA	LSU ribosomal protein L27p	0.83	0.989	bi (<->)	NC_007795	1598	94	fig|93061.5.peg.1598	SAOUHSC_01755	rpmA	LSU ribosomal protein L27p	0.83	0.989
PASS	NC_004668	911	281	fig|226185.9.peg.911	EF0978	folD	PLF_1350_00000371	PGF_00020984	Methenyltetrahydrofolate cyclohydrolase (EC 3.5.4.9) / Methylenetetrahydrofolate dehydrogenase (NADP+) (EC 1.5.1.5)	936721	937566	+	bi (<->)	CP008816	36	281	fig|1201292.8.peg.36	DR75_36		Methenyltetrahydrofolate cyclohydrolase (EC 3.5.4.9) / Methylenetetrahydrofolate dehydrogenase (NADP+) (EC 1.5.1.5)	0.996	0.996	bi (<->)	NC_010079	1062	286	fig|451516.9.peg.1062	USA300HOU_1008	folD	Methenyltetrahydrofolate cyclohydrolase (EC 3.5.4.9) / Methylenetetrahydrofolate dehydrogenase (NADP+) (EC 1.5.1.5)	0.509	0.979	bi (<->)	NC_007795	922	286	fig|93061.5.peg.922	SAOUHSC_01007		Methenyltetrahydrofolate cyclohydrolase (EC 3.5.4.9) / Methylenetetrahydrofolate dehydrogenase (NADP+) (EC 1.5.1.5)	0.509	0.979
PASS	NC_004668	921	141	fig|226185.9.peg.921	EF0988		PLF_1350_00000434	PGF_01420802	Transcriptional regulator MraZ	945308	945733	+	bi (<->)	CP008816	48	145	fig|1201292.8.peg.48	DR75_48		Transcriptional regulator MraZ	0.993	0.966	bi (<->)	NC_010079	1185	143	fig|451516.9.peg.1185	USA300HOU_1118		Transcriptional regulator MraZ	0.61	0.979	bi (<->)	NC_007795	1047	143	fig|93061.5.peg.1047	SAOUHSC_01142		Transcriptional regulator MraZ	0.61	0.979
PASS	NC_004668	922	318	fig|226185.9.peg.922	EF0989	mraW	PLF_1350_00000253	PGF_02390924	16S rRNA (cytosine(1402)-N(4))-methyltransferase (EC 2.1.1.199)	945748	946704	+	bi (<->)	CP008816	49	318	fig|1201292.8.peg.49	DR75_49	rsmH	16S rRNA (cytosine(1402)-N(4))-methyltransferase (EC 2.1.1.199)	1	0.997	bi (<->)	NC_010079	1186	311	fig|451516.9.peg.1186	USA300HOU_1119	mraW	16S rRNA (cytosine(1402)-N(4))-methyltransferase (EC 2.1.1.199)	0.631	0.994	bi (<->)	NC_007795	1048	311	fig|93061.5.peg.1048	SAOUHSC_01143		16S rRNA (cytosine(1402)-N(4))-methyltransferase (EC 2.1.1.199)	0.631	0.994
PASS	NC_004668	925	321	fig|226185.9.peg.925	EF0992	mraY	PLF_1350_00000196	PGF_00033359	Phospho-N-acetylmuramoyl-pentapeptide-transferase (EC 2.7.8.13)	949383	950348	+	bi (<->)	CP008816	52	321	fig|1201292.8.peg.52	DR75_52	mraY	Phospho-N-acetylmuramoyl-pentapeptide-transferase (EC 2.7.8.13)	1	0.997	bi (<->)	NC_010079	1189	321	fig|451516.9.peg.1189	USA300HOU_1122	mraY	Phospho-N-acetylmuramoyl-pentapeptide-transferase (EC 2.7.8.13)	0.513	0.984	bi (<->)	NC_007795	1051	321	fig|93061.5.peg.1051	SAOUHSC_01146	mraY	Phospho-N-acetylmuramoyl-pentapeptide-transferase (EC 2.7.8.13)	0.513	0.984
PASS	NC_004668	926	456	fig|226185.9.peg.926	EF0993	murD	PLF_1350_00014844	PGF_06162930	UDP-N-acetylmuramoyl-L-alanine--D-glutamate ligase (EC 6.3.2.9)	950371	951741	+	bi (<->)	CP008816	53	456	fig|1201292.8.peg.53	DR75_53	murD	UDP-N-acetylmuramoyl-L-alanine--D-glutamate ligase (EC 6.3.2.9)	0.991	0.998	bi (<->)	NC_010079	1190	449	fig|451516.9.peg.1190	USA300HOU_1123	murD	UDP-N-acetylmuramoyl-L-alanine--D-glutamate ligase (EC 6.3.2.9)	0.504	0.978	bi (<->)	NC_007795	1052	449	fig|93061.5.peg.1052	SAOUHSC_01147	murD	UDP-N-acetylmuramoyl-L-alanine--D-glutamate ligase (EC 6.3.2.9)	0.504	0.978
PASS	NC_004668	930	410	fig|226185.9.peg.930	EF0997	ftsZ	PLF_1350_00000175	PGF_03520151	Cell division protein FtsZ	955493	956725	+	bi (<->)	CP008816	57	410	fig|1201292.8.peg.57	DR75_57	ftsZ	Cell division protein FtsZ	1	0.998	bi (<->)	NC_010079	1193	390	fig|451516.9.peg.1193			Cell division protein FtsZ	0.68	0.762	bi (<->)	NC_007795	1055	390	fig|93061.5.peg.1055	SAOUHSC_01150		Cell division protein FtsZ	0.68	0.762
PASS	NC_004668	936	926	fig|226185.9.peg.936	EF1003	ileS	PLF_1350_00000189	PGF_05171623	Isoleucyl-tRNA synthetase (EC 6.1.1.5)	960336	963116	+	bi (<->)	CP008816	63	926	fig|1201292.8.peg.63	DR75_63	ileS	Isoleucyl-tRNA synthetase (EC 6.1.1.5)	1	0.999	bi (<->)	NC_010079	1200	917	fig|451516.9.peg.1200	USA300HOU_1130	ileS	Isoleucyl-tRNA synthetase (EC 6.1.1.5)	0.612	0.996	bi (<->)	NC_007795	1062	917	fig|93061.5.peg.1062	SAOUHSC_01159	ileS	Isoleucyl-tRNA synthetase (EC 6.1.1.5)	0.612	0.996
PASS	NC_004668	937	507	fig|226185.9.peg.937	EF1004	zwf	PLF_1350_00000286	PGF_06027248	Glucose-6-phosphate 1-dehydrogenase (EC 1.1.1.49)	963168	964691	-	bi (<->)	CP008816	64	507	fig|1201292.8.peg.64	DR75_64	zwf	Glucose-6-phosphate 1-dehydrogenase (EC 1.1.1.49)	0.998	0.998	bi (<->)	NC_010079	1597	494	fig|451516.9.peg.1597	USA300HOU_1507		Glucose-6-phosphate 1-dehydrogenase (EC 1.1.1.49)	0.516	0.97	bi (<->)	NC_007795	1456	494	fig|93061.5.peg.1456	SAOUHSC_01599		Glucose-6-phosphate 1-dehydrogenase (EC 1.1.1.49)	0.516	0.97
PASS	NC_004668	978	320	fig|226185.9.peg.978	EF1045	pfk	PLF_1350_00000170	PGF_07421229	6-phosphofructokinase (EC 2.7.1.11)	1009583	1010545	+	bi (<->)	CP008816	103	320	fig|1201292.8.peg.103	DR75_104	pfkA	6-phosphofructokinase (EC 2.7.1.11)	1	0.997	bi (<->)	NC_010079	1785	322	fig|451516.9.peg.1785	USA300HOU_1685	pfkA	6-phosphofructokinase (EC 2.7.1.11)	0.547	0.997	bi (<->)	NC_007795	1647	322	fig|93061.5.peg.1647	SAOUHSC_01807		6-phosphofructokinase (EC 2.7.1.11)	0.547	0.997
PASS	NC_004668	979	585	fig|226185.9.peg.979	EF1046	pyk	PLF_1350_00001536	PGF_00045994	Pyruvate kinase (EC 2.7.1.40) / Phosphohistidine swiveling domain	1010610	1012367	+	bi (<->)	CP008816	104	585	fig|1201292.8.peg.104	DR75_105	pyk	Pyruvate kinase (EC 2.7.1.40) / Phosphohistidine swiveling domain	0.998	0.998	bi (<->)	NC_010079	1784	585	fig|451516.9.peg.1784	USA300HOU_1684	pykA	Pyruvate kinase (EC 2.7.1.40) / Phosphohistidine swiveling domain	0.602	0.99	bi (<->)	NC_007795	1646	585	fig|93061.5.peg.1646	SAOUHSC_01806		Pyruvate kinase (EC 2.7.1.40) / Phosphohistidine swiveling domain	0.602	0.99
PASS	NC_004668	981	59	fig|226185.9.peg.981	EF1048	rpmF-3	PLF_1350_00000495	PGF_00016404	LSU ribosomal protein L32p @ LSU ribosomal protein L32p, zinc-dependent	1013367	1013546	+	bi (<->)	CP008816	106	59	fig|1201292.8.peg.106	DR75_107	rpmF	LSU ribosomal protein L32p @ LSU ribosomal protein L32p, zinc-dependent	1	0.983	bi (<->)	NC_010079	1129	57	fig|451516.9.peg.1129			LSU ribosomal protein L32p @ LSU ribosomal protein L32p, zinc-dependent	0.579	0.982	bi (<->)	NC_007795	989	43	fig|93061.5.peg.989	SAOUHSC_01078		LSU ribosomal protein L32p @ LSU ribosomal protein L32p, zinc-dependent	0.568	0.837
PASS	NC_004668	982	473	fig|226185.9.peg.982	EF1049	gnd	PLF_1350_00000138	PGF_00427299	6-phosphogluconate dehydrogenase, decarboxylating (EC 1.1.1.44)	1013751	1015172	+	bi (<->)	CP008816	107	473	fig|1201292.8.peg.107	DR75_108	gnd	6-phosphogluconate dehydrogenase, decarboxylating (EC 1.1.1.44)	0.998	0.998	bi (<->)	NC_010079	1602	468	fig|451516.9.peg.1602	USA300HOU_1512	pgd	6-phosphogluconate dehydrogenase, decarboxylating (EC 1.1.1.44)	0.676	0.994	bi (<->)	NC_007795	1461	468	fig|93061.5.peg.1461	SAOUHSC_01605		6-phosphogluconate dehydrogenase, decarboxylating (EC 1.1.1.44)	0.676	0.994
PASS	NC_004668	983	228	fig|226185.9.peg.983	EF1050		PLF_1350_00018134	PGF_07420062	Two-component transcriptional response regulator, OmpR family	1015330	1016016	+	bi (<->)	CP008816	108	228	fig|1201292.8.peg.108	DR75_109		Two-component transcriptional response regulator, OmpR family	1	0.996	bi (<->)	NC_010079	1436	219	fig|451516.9.peg.1436	USA300HOU_1350	arlR	Putative response regulator ArlR	0.559	0.995	bi (<->)	NC_007795	1299	219	fig|93061.5.peg.1299	SAOUHSC_01420		Putative response regulator ArlR	0.559	0.995
PASS	NC_004668	1041	348	fig|226185.9.peg.1041	EF1115	pheS	PLF_1350_00000158	PGF_02019462	Phenylalanyl-tRNA synthetase alpha chain (EC 6.1.1.20)	1087895	1088941	+	bi (<->)	CP008816	173	348	fig|1201292.8.peg.173	DR75_187	pheS	Phenylalanyl-tRNA synthetase alpha chain (EC 6.1.1.20)	1	0.997	bi (<->)	NC_010079	1140	352	fig|451516.9.peg.1140	USA300HOU_1073	pheS	Phenylalanyl-tRNA synthetase alpha chain (EC 6.1.1.20)	0.621	0.983	bi (<->)	NC_007795	1001	352	fig|93061.5.peg.1001	SAOUHSC_01092	pheS	Phenylalanyl-tRNA synthetase alpha chain (EC 6.1.1.20)	0.621	0.983
PASS	NC_004668	1046	243	fig|226185.9.peg.1046	EF1120		PLF_1350_00001606	PGF_07987137	ABC transporter, ATP-binding protein PebC (cluster 3, basic aa/glutamine/opines)	1093866	1094597	-	bi (<->)	CP008816	178	243	fig|1201292.8.peg.178	DR75_192		ABC transporter, ATP-binding protein PebC (cluster 3, basic aa/glutamine/opines)	1	0.996	uni (->)	NC_010079	1948	242	fig|451516.9.peg.1948	USA300HOU_1852	glnQ	Glutamine ABC transporter, ATP-binding protein GlnQ	0.537	0.988	uni (->)	NC_007795	1810	242	fig|93061.5.peg.1810	SAOUHSC_01990		Glutamine ABC transporter, ATP-binding protein GlnQ	0.537	0.988
PASS	NC_004668	1047	273	fig|226185.9.peg.1047	EF1121	murI	PLF_1350_00000152	PGF_00008106	Glutamate racemase (EC 5.1.1.3)	1094868	1095689	+	bi (<->)	CP008816	179	273	fig|1201292.8.peg.179	DR75_193	murI	Glutamate racemase (EC 5.1.1.3)	0.993	0.996	bi (<->)	NC_010079	1152	266	fig|451516.9.peg.1152	USA300HOU_1086	murI	Glutamate racemase (EC 5.1.1.3)	0.502	0.951	bi (<->)	NC_007795	1013	266	fig|93061.5.peg.1013	SAOUHSC_01106		Glutamate racemase (EC 5.1.1.3)	0.502	0.951
PASS	NC_004668	1059	233	fig|226185.9.peg.1059	EF1133	dapD	PLF_1350_00001770	PGF_00019563	2,3,4,5-tetrahydropyridine-2,6-dicarboxylate N-acetyltransferase (EC 2.3.1.89)	1105014	1105715	+	bi (<->)	CP008816	192	233	fig|1201292.8.peg.192	DR75_205	dapD	2,3,4,5-tetrahydropyridine-2,6-dicarboxylate N-acetyltransferase (EC 2.3.1.89)	0.996	0.996	bi (<->)	NC_010079	1416	239	fig|451516.9.peg.1416	USA300HOU_1332	dapD	2,3,4,5-tetrahydropyridine-2,6-dicarboxylate N-acetyltransferase (EC 2.3.1.89)	0.622	0.971	bi (<->)	NC_007795	1279	239	fig|93061.5.peg.1279	SAOUHSC_01398		2,3,4,5-tetrahydropyridine-2,6-dicarboxylate N-acetyltransferase (EC 2.3.1.89)	0.622	0.971
PASS	NC_004668	1072	536	fig|226185.9.peg.1072	EF1147	pyrG	PLF_1350_00000141	PGF_00416129	CTP synthase (EC 6.3.4.2)	1116053	1117663	+	bi (<->)	CP008816	205	536	fig|1201292.8.peg.205	DR75_218	pyrG	CTP synthase (EC 6.3.4.2)	1	0.998	bi (<->)	NC_010079	2210	536	fig|451516.9.peg.2210	USA300HOU_2115	pyrG	CTP synthase (EC 6.3.4.2)	0.672	0.998	bi (<->)	NC_007795	2145	536	fig|93061.5.peg.2145	SAOUHSC_02368	pyrG	CTP synthase (EC 6.3.4.2)	0.67	0.998
PASS	NC_004668	1077	387	fig|226185.9.peg.1077	EF1152		PLF_1350_00000330	PGF_00415407	23S rRNA (guanine(2445)-N(2))-methyltransferase (EC 2.1.1.173)	1122565	1123728	+	bi (<->)	CP008816	210	387	fig|1201292.8.peg.210	DR75_223		23S rRNA (guanine(2445)-N(2))-methyltransferase (EC 2.1.1.173)	1	0.997	bi (<->)	NC_010079	1468	381	fig|451516.9.peg.1468	USA300HOU_1381		23S rRNA (guanine(2445)-N(2))-methyltransferase (EC 2.1.1.173)	0.521	0.995	bi (<->)	NC_007795	1329	381	fig|93061.5.peg.1329	SAOUHSC_01460		23S rRNA (guanine(2445)-N(2))-methyltransferase (EC 2.1.1.173)	0.521	0.995
PASS	NC_004668	1080	215	fig|226185.9.peg.1080	EF1155	nth	PLF_1350_00000436	PGF_08394843	Endonuclease III (EC 4.2.99.18)	1126007	1126654	+	bi (<->)	CP008816	213	215	fig|1201292.8.peg.213	DR75_226	nth	Endonuclease III (EC 4.2.99.18)	1	0.995	bi (<->)	NC_010079	1477	219	fig|451516.9.peg.1477	USA300HOU_1390	nth	Endonuclease III (EC 4.2.99.18)	0.603	0.973	bi (<->)	NC_007795	1338	219	fig|93061.5.peg.1338	SAOUHSC_01469		Endonuclease III (EC 4.2.99.18)	0.603	0.973
PASS	NC_004668	1093	430	fig|226185.9.peg.1093	EF1169	murAB	PLF_1350_00000513	PGF_00900122	UDP-N-acetylglucosamine 1-carboxyvinyltransferase (EC 2.5.1.7)	1139383	1140675	+	bi (<->)	CP008816	226	430	fig|1201292.8.peg.226	DR75_239	murA	UDP-N-acetylglucosamine 1-carboxyvinyltransferase (EC 2.5.1.7)	1	0.998	bi (<->)	NC_010079	2207	419	fig|451516.9.peg.2207	USA300HOU_2112	murZ	UDP-N-acetylglucosamine 1-carboxyvinyltransferase (EC 2.5.1.7)	0.545	0.976	bi (<->)	NC_007795	2142	419	fig|93061.5.peg.2142	SAOUHSC_02365		UDP-N-acetylglucosamine 1-carboxyvinyltransferase (EC 2.5.1.7)	0.545	0.976
PASS	NC_004668	1094	430	fig|226185.9.peg.1094	EF1170	rho	PLF_1350_00000404	PGF_00057483	Transcription termination factor Rho	1140672	1141964	+	bi (<->)	CP008816	227	430	fig|1201292.8.peg.227	DR75_240	rho	Transcription termination factor Rho	1	0.998	bi (<->)	NC_010079	2204	438	fig|451516.9.peg.2204	USA300HOU_2109	rho	Transcription termination factor Rho	0.646	0.936	bi (<->)	NC_007795	2139	438	fig|93061.5.peg.2139	SAOUHSC_02362	rho	Transcription termination factor Rho	0.646	0.936
PASS	NC_004668	1095	89	fig|226185.9.peg.1095	EF1171	rpmE	PLF_1350_00000494	PGF_01614738	LSU ribosomal protein L31p @ LSU ribosomal protein L31p, zinc-independent	1142064	1142333	+	bi (<->)	CP008816	228	89	fig|1201292.8.peg.228	DR75_241	rpmE	LSU ribosomal protein L31p @ LSU ribosomal protein L31p, zinc-independent	1	0.989	bi (<->)	NC_010079	2203	84	fig|451516.9.peg.2203	USA300HOU_2108	rpmE2	LSU ribosomal protein L31p @ LSU ribosomal protein L31p, zinc-independent	0.702	0.988	bi (<->)	NC_007795	2138	84	fig|93061.5.peg.2138	SAOUHSC_02361	rpmE2	LSU ribosomal protein L31p @ LSU ribosomal protein L31p, zinc-independent	0.702	0.988
PASS	NC_004668	1099	132	fig|226185.9.peg.1099	EF1175	gct	PLF_1350_00113059	PGF_10527576	Glycerol-3-phosphate cytidylyltransferase (EC 2.7.7.39)	1145158	1145556	+	bi (<->)	CP008816	1001	134	fig|1201292.8.peg.1001	DR75_1005	tagD	Glycerol-3-phosphate cytidylyltransferase (EC 2.7.7.39)	0.721	0.955	bi (<->)	NC_010079	705	132	fig|451516.9.peg.705	USA300HOU_0661	tagD	Glycerol-3-phosphate cytidylyltransferase (EC 2.7.7.39)	0.605	0.955	bi (<->)	NC_007795	579	132	fig|93061.5.peg.579	SAOUHSC_00645		Glycerol-3-phosphate cytidylyltransferase (EC 2.7.7.39)	0.605	0.955
PASS	NC_004668	1116	234	fig|226185.9.peg.1116	EF1193	vicR	PLF_1350_00000320	PGF_06364262	Two-component response regulator SA14-24	1159770	1160474	+	bi (<->)	CP008816	245	234	fig|1201292.8.peg.245	DR75_258	yycF	Two-component response regulator SA14-24	1	0.996	bi (<->)	NC_010079	51	233	fig|451516.9.peg.51	USA300HOU_0018	yycF	Two-component response regulator SA14-24	0.701	0.987	bi (<->)	NC_007795	18	235	fig|93061.5.peg.18	SAOUHSC_00020		Two-component response regulator SA14-24	0.701	0.979
PASS	NC_004668	1120	268	fig|226185.9.peg.1120	EF1197		PLF_1350_00003028	PGF_01127158	Zn-dependent hydrolase YycJ/WalJ, required for cell wall metabolism and coordination of cell division with DNA replication	1164528	1165334	+	bi (<->)	CP008816	249	268	fig|1201292.8.peg.249	DR75_262		Zn-dependent hydrolase YycJ/WalJ, required for cell wall metabolism and coordination of cell division with DNA replication	1	0.996	bi (<->)	NC_010079	55	260	fig|451516.9.peg.55	USA300HOU_0022		Zn-dependent hydrolase YycJ/WalJ, required for cell wall metabolism and coordination of cell division with DNA replication	0.508	0.996	bi (<->)	NC_007795	22	260	fig|93061.5.peg.22	SAOUHSC_00024		Zn-dependent hydrolase YycJ/WalJ, required for cell wall metabolism and coordination of cell division with DNA replication	0.508	0.996
PASS	NC_004668	1125	89	fig|226185.9.peg.1125	EF1202		PLF_1350_00000445	PGF_00013347	UPF0297 protein YrzL	1169090	1169359	+	bi (<->)	CP008816	254	89	fig|1201292.8.peg.254	DR75_267		UPF0297 protein YrzL	1	0.989	bi (<->)	NC_010079	1708	86	fig|451516.9.peg.1708	USA300HOU_1617		UPF0297 protein YrzL	0.584	0.884	bi (<->)	NC_007795	1569	86	fig|93061.5.peg.1569	SAOUHSC_01721		UPF0297 protein YrzL	0.584	0.884
PASS	NC_004668	1126	137	fig|226185.9.peg.1126	EF1203		PLF_1350_00000384	PGF_10488938	Putative pre-16S rRNA nuclease YqgF	1169365	1169778	+	bi (<->)	CP008816	255	140	fig|1201292.8.peg.255	DR75_268		Putative pre-16S rRNA nuclease YqgF	1	0.971	bi (<->)	NC_010079	1707	142	fig|451516.9.peg.1707	USA300HOU_1616		Putative pre-16S rRNA nuclease YqgF	0.57	0.937	bi (<->)	NC_007795	1568	142	fig|93061.5.peg.1568	SAOUHSC_01720		Putative pre-16S rRNA nuclease YqgF	0.57	0.937
PASS	NC_004668	1130	389	fig|226185.9.peg.1130	EF1206		PLF_1350_00001190	PGF_06447349	NADP-dependent malic enzyme (EC 1.1.1.40)	1171541	1172710	-	bi (<->)	CP008816	258	389	fig|1201292.8.peg.258	DR75_271		NADP-dependent malic enzyme (EC 1.1.1.40)	1	0.997	bi (<->)	NC_010079	1788	409	fig|451516.9.peg.1788	USA300HOU_1688		NADP-dependent malic enzyme (EC 1.1.1.40)	0.547	0.936	bi (<->)	NC_007795	1650	409	fig|93061.5.peg.1650	SAOUHSC_01810		NADP-dependent malic enzyme (EC 1.1.1.40)	0.547	0.936
PASS	NC_004668	1136	550	fig|226185.9.peg.1136	EF1213		PLF_1350_00000261	PGF_00025227	Acetolactate synthase, catabolic (EC 2.2.1.6)	1179209	1180861	+	bi (<->)	CP008816	264	550	fig|1201292.8.peg.264	DR75_277	alsS	Acetolactate synthase, catabolic (EC 2.2.1.6)	0.996	0.998	bi (<->)	NC_010079	2294	554	fig|451516.9.peg.2294	USA300HOU_2202	alsS	Acetolactate synthase, catabolic (EC 2.2.1.6)	0.643	0.978	bi (<->)	NC_007795	2227	554	fig|93061.5.peg.2227	SAOUHSC_02468		Acetolactate synthase, catabolic (EC 2.2.1.6)	0.641	0.978
PASS	NC_004668	1137	234	fig|226185.9.peg.1137	EF1214	budA	PLF_1350_00001967	PGF_00876160	Alpha-acetolactate decarboxylase (EC 4.1.1.5)	1180873	1181577	+	bi (<->)	CP008816	265	234	fig|1201292.8.peg.265	DR75_278	budA	Alpha-acetolactate decarboxylase (EC 4.1.1.5)	1	0.996	bi (<->)	NC_010079	2293	234	fig|451516.9.peg.2293	USA300HOU_2201	alsD	Alpha-acetolactate decarboxylase (EC 4.1.1.5)	0.513	0.979	bi (<->)	NC_007795	2226	234	fig|93061.5.peg.2226	SAOUHSC_02467		Alpha-acetolactate decarboxylase (EC 4.1.1.5)	0.513	0.979
PASS	NC_004668	1188	157	fig|226185.9.peg.1188	EF1270		PLF_1350_00000267	PGF_01682834	Bacterial ribosome SSU maturation protein RimP	1239749	1240222	+	bi (<->)	CP008816	319	157	fig|1201292.8.peg.319	DR75_332		Bacterial ribosome SSU maturation protein RimP	1	0.994	bi (<->)	NC_010079	1274	155	fig|451516.9.peg.1274	USA300HOU_1197		Bacterial ribosome SSU maturation protein RimP	0.503	0.994	bi (<->)	NC_007795	1136	155	fig|93061.5.peg.1136	SAOUHSC_01242		Bacterial ribosome SSU maturation protein RimP	0.503	0.994
PASS	NC_004668	1189	399	fig|226185.9.peg.1189	EF1271	nusA	PLF_1350_00000317	PGF_07063065	Transcription termination protein NusA	1240366	1241565	+	bi (<->)	CP008816	320	399	fig|1201292.8.peg.320	DR75_333	nusA	Transcription termination protein NusA	1	0.997	bi (<->)	NC_010079	1275	391	fig|451516.9.peg.1275	USA300HOU_1198	nusA	Transcription termination protein NusA	0.612	0.877	bi (<->)	NC_007795	1137	391	fig|93061.5.peg.1137	SAOUHSC_01243	nusA	Transcription termination protein NusA	0.612	0.877
PASS	NC_004668	1192	798	fig|226185.9.peg.1192	EF1274	infB	PLF_1350_00000249	PGF_10525419	Translation initiation factor 2	1242193	1244589	+	bi (<->)	CP008816	323	798	fig|1201292.8.peg.323	DR75_336	infB	Translation initiation factor 2	1	0.999	bi (<->)	NC_010079	1278	705	fig|451516.9.peg.1278	USA300HOU_1201	infB	Translation initiation factor 2	0.665	0.835	bi (<->)	NC_007795	1140	705	fig|93061.5.peg.1140	SAOUHSC_01246	infB	Translation initiation factor 2	0.665	0.835
PASS	NC_004668	1225	609	fig|226185.9.peg.1225	EF1308	dnaK	PLF_1350_00000339	PGF_10357457	Chaperone protein DnaK	1274524	1276353	+	bi (<->)	CP008816	359	609	fig|1201292.8.peg.359	DR75_372	dnaK	Chaperone protein DnaK	1	0.998	bi (<->)	NC_010079	1671	610	fig|451516.9.peg.1671	USA300HOU_1581	dnaK	Chaperone protein DnaK	0.774	0.997	bi (<->)	NC_007795	1531	610	fig|93061.5.peg.1531	SAOUHSC_01683	dnaK	Chaperone protein DnaK	0.774	0.997
PASS	NC_004668	1227	389	fig|226185.9.peg.1227	EF1310	dnaJ	PLF_1350_00000211	PGF_10301134	Chaperone protein DnaJ	1276645	1277814	+	bi (<->)	CP008816	361	389	fig|1201292.8.peg.361	DR75_373	dnaJ	Chaperone protein DnaJ	1	0.997	bi (<->)	NC_010079	1670	379	fig|451516.9.peg.1670	USA300HOU_1580	dnaJ	Chaperone protein DnaJ	0.577	0.992	bi (<->)	NC_007795	1530	379	fig|93061.5.peg.1530	SAOUHSC_01682		Chaperone protein DnaJ	0.577	0.992
PASS	NC_004668	1229	730	fig|226185.9.peg.1229	EF1312		PLF_1350_00000402	PGF_02906681	Transcription accessory protein (S1 RNA-binding domain)	1278885	1281077	+	bi (<->)	CP008816	363	730	fig|1201292.8.peg.363	DR75_375		Transcription accessory protein (S1 RNA-binding domain)	0.996	0.999	bi (<->)	NC_010079	2148	716	fig|451516.9.peg.2148	USA300HOU_2058		Transcription accessory protein (S1 RNA-binding domain)	0.575	0.973	bi (<->)	NC_007795	2081	716	fig|93061.5.peg.2081	SAOUHSC_02297		Transcription accessory protein (S1 RNA-binding domain)	0.575	0.973
PASS	NC_004668	1256	304	fig|226185.9.peg.1256	EF1338	trxB	PLF_1350_00000509	PGF_01625234	Thioredoxin reductase (EC 1.8.1.9)	1308371	1309285	+	bi (<->)	CP008816	399	304	fig|1201292.8.peg.399	DR75_414	trxB	Thioredoxin reductase (EC 1.8.1.9)	1	0.997	bi (<->)	NC_010079	830	311	fig|451516.9.peg.830	USA300HOU_0792	trxB1	Thioredoxin reductase (EC 1.8.1.9)	0.593	0.968	bi (<->)	NC_007795	706	311	fig|93061.5.peg.706	SAOUHSC_00785		Thioredoxin reductase (EC 1.8.1.9)	0.593	0.968
PASS	NC_004668	1269	371	fig|226185.9.peg.1269	EF1353	pdhA	PLF_1350_00000388	PGF_00502238	Pyruvate dehydrogenase E1 component alpha subunit (EC 1.2.4.1)	1326892	1328007	+	bi (<->)	CP008816	412	371	fig|1201292.8.peg.412	DR75_427	pdhA	Pyruvate dehydrogenase E1 component alpha subunit (EC 1.2.4.1)	1	0.997	bi (<->)	NC_010079	1095	370	fig|451516.9.peg.1095	USA300HOU_1036	pdhA	Pyruvate dehydrogenase E1 component alpha subunit (EC 1.2.4.1)	0.676	0.989	bi (<->)	NC_007795	955	370	fig|93061.5.peg.955	SAOUHSC_01040		Pyruvate dehydrogenase E1 component alpha subunit (EC 1.2.4.1)	0.676	0.989
PASS	NC_004668	1270	325	fig|226185.9.peg.1270	EF1354	pdhB	PLF_1350_00000466	PGF_03145455	Pyruvate dehydrogenase E1 component beta subunit (EC 1.2.4.1)	1328010	1328987	+	bi (<->)	CP008816	413	325	fig|1201292.8.peg.413	DR75_428	pdhB	Pyruvate dehydrogenase E1 component beta subunit (EC 1.2.4.1)	1	0.997	bi (<->)	NC_010079	1096	325	fig|451516.9.peg.1096	USA300HOU_1037	phdB	Pyruvate dehydrogenase E1 component beta subunit (EC 1.2.4.1)	0.748	0.997	bi (<->)	NC_007795	956	325	fig|93061.5.peg.956	SAOUHSC_01041		Pyruvate dehydrogenase E1 component beta subunit (EC 1.2.4.1)	0.748	0.997
PASS	NC_004668	1271	539	fig|226185.9.peg.1271	EF1355	aceF	PLF_1350_00000101	PGF_01915472	Dihydrolipoamide acetyltransferase component of pyruvate dehydrogenase complex (EC 2.3.1.12)	1329130	1330749	+	bi (<->)	CP008816	414	539	fig|1201292.8.peg.414	DR75_429	pdhC	Dihydrolipoamide acetyltransferase component of pyruvate dehydrogenase complex (EC 2.3.1.12)	0.996	0.998	bi (<->)	NC_010079	1097	430	fig|451516.9.peg.1097	USA300HOU_1038	pdhC	Dihydrolipoamide acetyltransferase component of pyruvate dehydrogenase complex (EC 2.3.1.12)	0.618	0.993	bi (<->)	NC_007795	957	430	fig|93061.5.peg.957	SAOUHSC_01042		Dihydrolipoamide acetyltransferase component of pyruvate dehydrogenase complex (EC 2.3.1.12)	0.616	0.993
PASS	NC_004668	1272	468	fig|226185.9.peg.1272	EF1356	lpdA	PLF_1350_00000056	PGF_05197855	Dihydrolipoamide dehydrogenase of pyruvate dehydrogenase complex (EC 1.8.1.4)	1330757	1332163	+	bi (<->)	CP008816	415	468	fig|1201292.8.peg.415	DR75_430	lpdA	Dihydrolipoamide dehydrogenase of pyruvate dehydrogenase complex (EC 1.8.1.4)	0.998	0.998	bi (<->)	NC_010079	1098	468	fig|451516.9.peg.1098	USA300HOU_1039	pdhD	Dihydrolipoamide dehydrogenase of pyruvate dehydrogenase complex (EC 1.8.1.4)	0.645	0.994	bi (<->)	NC_007795	958	468	fig|93061.5.peg.958	SAOUHSC_01043		Dihydrolipoamide dehydrogenase of pyruvate dehydrogenase complex (EC 1.8.1.4)	0.647	0.994
PASS	NC_004668	1279	383	fig|226185.9.peg.1279	EF1363		PLF_1350_00111718	PGF_00012930	Hydroxymethylglutaryl-CoA synthase (EC 2.3.3.10)	1337551	1338702	-	bi (<->)	CP008816	422	383	fig|1201292.8.peg.422	DR75_437		Hydroxymethylglutaryl-CoA synthase (EC 2.3.3.10)	0.997	0.997	bi (<->)	NC_010079	2652	388	fig|451516.9.peg.2652	USA300HOU_2540	mvaS	Hydroxymethylglutaryl-CoA synthase (EC 2.3.3.10)	0.597	0.987	bi (<->)	NC_007795	2585	388	fig|93061.5.peg.2585	SAOUHSC_02860		Hydroxymethylglutaryl-CoA synthase (EC 2.3.3.10)	0.597	0.987
PASS	NC_004668	1283	66	fig|226185.9.peg.1283	EF1367		PLF_1350_00030521	PGF_02049468	Cold shock protein of CSP family	1343749	1343949	-	bi (<->)	CP008816	426	66	fig|1201292.8.peg.426	DR75_441		Cold shock protein of CSP family	1	0.985	bi (<->)	NC_010079	1421	66	fig|451516.9.peg.1421	USA300HOU_1337	cspA	Cold shock protein of CSP family	0.723	0.97	bi (<->)	NC_007795	1284	66	fig|93061.5.peg.1284	SAOUHSC_01403		Cold shock protein of CSP family	0.723	0.97
PASS	NC_004668	1295	880	fig|226185.9.peg.1295	EF1379	alaS	PLF_1350_00000264	PGF_07830674	Alanyl-tRNA synthetase (EC 6.1.1.7)	1355993	1358635	+	bi (<->)	CP008816	438	880	fig|1201292.8.peg.438	DR75_453	alaS	Alanyl-tRNA synthetase (EC 6.1.1.7)	1	0.999	bi (<->)	NC_010079	1709	877	fig|451516.9.peg.1709	USA300HOU_1618	alaS	Alanyl-tRNA synthetase (EC 6.1.1.7)	0.556	0.997	bi (<->)	NC_007795	1570	877	fig|93061.5.peg.1570	SAOUHSC_01722	alaS	Alanyl-tRNA synthetase (EC 6.1.1.7)	0.556	0.997
PASS	NC_004668	1298	409	fig|226185.9.peg.1298	EF1382	pepT-1	PLF_1350_00000096	PGF_07416013	Tripeptide aminopeptidase (EC 3.4.11.4)	1360686	1361915	+	bi (<->)	CP008816	441	409	fig|1201292.8.peg.441	DR75_456	pepT	Tripeptide aminopeptidase (EC 3.4.11.4)	1	0.998	bi (<->)	NC_010079	809	408	fig|451516.9.peg.809	USA300HOU_0770	pepT	Tripeptide aminopeptidase (EC 3.4.11.4)	0.547	0.983	bi (<->)	NC_007795	683	408	fig|93061.5.peg.683	SAOUHSC_00757		Tripeptide aminopeptidase (EC 3.4.11.4)	0.547	0.983
PASS	NC_004668	1320	104	fig|226185.9.peg.1320	EF1405	trx	PLF_1350_00000104	PGF_10345259	Thioredoxin	1384010	1384324	+	bi (<->)	CP008816	463	104	fig|1201292.8.peg.463	DR75_478	trxA	Thioredoxin	1	0.99	bi (<->)	NC_010079	1147	104	fig|451516.9.peg.1147	USA300HOU_1080	trxA	Thioredoxin	0.52	0.942	bi (<->)	NC_007795	1008	104	fig|93061.5.peg.1008	SAOUHSC_01100		Thioredoxin	0.52	0.942
PASS	NC_004668	1321	598	fig|226185.9.peg.1321	EF1406	uvrC	PLF_1350_00000124	PGF_00424971	Excinuclease ABC subunit C	1384489	1386285	+	bi (<->)	CP008816	464	598	fig|1201292.8.peg.464	DR75_479	uvrC	Excinuclease ABC subunit C	0.998	0.998	bi (<->)	NC_010079	1148	593	fig|451516.9.peg.1148	USA300HOU_1082	uvrC	Excinuclease ABC subunit C	0.59	0.99	bi (<->)	NC_007795	1009	593	fig|93061.5.peg.1009	SAOUHSC_01102	uvrC	Excinuclease ABC subunit C	0.59	0.99
PASS	NC_004668	1331	449	fig|226185.9.peg.1331	EF1416	pgi	PLF_1350_00000030	PGF_10505717	Glucose-6-phosphate isomerase (EC 5.3.1.9)	1396637	1397986	+	bi (<->)	CP008816	475	449	fig|1201292.8.peg.475	DR75_490		Glucose-6-phosphate isomerase (EC 5.3.1.9)	1	0.998	bi (<->)	NC_010079	962	443	fig|451516.9.peg.962	USA300HOU_0921	pgi	Glucose-6-phosphate isomerase (EC 5.3.1.9)	0.646	0.998	bi (<->)	NC_007795	821	443	fig|93061.5.peg.821	SAOUHSC_00900	pgi	Glucose-6-phosphate isomerase (EC 5.3.1.9)	0.648	0.998
PASS	NC_004668	1412	626	fig|226185.9.peg.1412	EF1503		PLF_1350_00001350	PGF_00006377	Fructose-1,6-bisphosphatase, Bacillus type (EC 3.1.3.11)	1457575	1459455	-	bi (<->)	CP008816	492	626	fig|1201292.8.peg.492	DR75_507	fbp	Fructose-1,6-bisphosphatase, Bacillus type (EC 3.1.3.11)	0.995	0.998	bi (<->)	NC_010079	2619	654	fig|451516.9.peg.2619	USA300HOU_2505		Fructose-1,6-bisphosphatase, Bacillus type (EC 3.1.3.11)	0.524	0.945	bi (<->)	NC_007795	2552	654	fig|93061.5.peg.2552	SAOUHSC_02822		Fructose-1,6-bisphosphatase, Bacillus type (EC 3.1.3.11)	0.524	0.945
PASS	NC_004668	1419	114	fig|226185.9.peg.1419	EF1510		PLF_1350_00000045	PGF_06661068	PaaD-like protein (DUF59) involved in Fe-S cluster assembly	1464621	1464965	-	bi (<->)	CP008816	498	114	fig|1201292.8.peg.498	DR75_513		PaaD-like protein (DUF59) involved in Fe-S cluster assembly	1	0.991	bi (<->)	NC_010079	972	102	fig|451516.9.peg.972	USA300HOU_0931		PaaD-like protein (DUF59) involved in Fe-S cluster assembly	0.574	0.971	bi (<->)	NC_007795	831	102	fig|93061.5.peg.831	SAOUHSC_00910		PaaD-like protein (DUF59) involved in Fe-S cluster assembly	0.574	0.971
PASS	NC_004668	1424	665	fig|226185.9.peg.1424	EF1516		PLF_1350_00013735	PGF_02449016	PTS system, N-acetylglucosamine-specific IIC component / PTS system, N-acetylglucosamine-specific IIB component (EC 2.7.1.193) / PTS system, N-acetylglucosamine-specific IIA component (EC 2.7.1.193)	1470548	1472545	+	bi (<->)	CP008816	503	665	fig|1201292.8.peg.503	DR75_518	nagE	PTS system, N-acetylglucosamine-specific IIC component / PTS system, N-acetylglucosamine-specific IIB component (EC 2.7.1.193) / PTS system, N-acetylglucosamine-specific IIA component (EC 2.7.1.193)	0.994	0.998	bi (<->)	NC_010079	1812	488	fig|451516.9.peg.1812	USA300HOU_1715		PTS system, N-acetylglucosamine-specific IIC component / PTS system, N-acetylglucosamine-specific IIB component (EC 2.7.1.193)	0.518	0.994	bi (<->)	NC_007795	1674	488	fig|93061.5.peg.1674	SAOUHSC_01836		PTS system, N-acetylglucosamine-specific IIC component / PTS system, N-acetylglucosamine-specific IIB component (EC 2.7.1.193)	0.516	0.994
PASS	NC_004668	1429	368	fig|226185.9.peg.1429	EF1522	sigA	PLF_1350_00071826	PGF_07072582	RNA polymerase sigma factor RpoD	1478166	1479272	+	bi (<->)	CP008816	514	368	fig|1201292.8.peg.514	DR75_528	rpoD	RNA polymerase sigma factor RpoD	1	0.997	bi (<->)	NC_010079	1652	368	fig|451516.9.peg.1652	USA300HOU_1563	rpoD	RNA polymerase sigma factor RpoD	0.768	0.929	bi (<->)	NC_007795	1512	368	fig|93061.5.peg.1512	SAOUHSC_01662		RNA polymerase sigma factor RpoD	0.768	0.929
PASS	NC_004668	1432	149	fig|226185.9.peg.1432	EF1525		PLF_1350_00000585	PGF_10470343	Ferric uptake regulation protein FUR	1482570	1483019	+	bi (<->)	CP008816	517	149	fig|1201292.8.peg.517	DR75_531	fur	Ferric uptake regulation protein FUR	1	0.993	bi (<->)	NC_010079	1590	149	fig|451516.9.peg.1590	USA300HOU_1499		Ferric uptake regulation protein FUR	0.683	0.946	bi (<->)	NC_007795	1449	149	fig|93061.5.peg.1449	SAOUHSC_01592		Ferric uptake regulation protein FUR	0.683	0.946
PASS	NC_004668	1433	336	fig|226185.9.peg.1433	EF1526	gap-1	PLF_1350_00000631	PGF_00024478	NAD-dependent glyceraldehyde-3-phosphate dehydrogenase (EC 1.2.1.12)	1483070	1484080	-	bi (<->)	CP008816	518	336	fig|1201292.8.peg.518	DR75_532	gap	NAD-dependent glyceraldehyde-3-phosphate dehydrogenase (EC 1.2.1.12)	1	0.997	uni (->)	NC_010079	844	336	fig|451516.9.peg.844	USA300HOU_0802	gap	NAD-dependent glyceraldehyde-3-phosphate dehydrogenase (EC 1.2.1.12)	0.586	0.991	uni (->)	NC_007795	719	336	fig|93061.5.peg.719	SAOUHSC_00795		NAD-dependent glyceraldehyde-3-phosphate dehydrogenase (EC 1.2.1.12)	0.586	0.991
PASS	NC_004668	1434	438	fig|226185.9.peg.1434	EF1527	obgE	PLF_1350_00000185	PGF_02029783	GTP-binding protein Obg	1484368	1485684	+	bi (<->)	CP008816	519	438	fig|1201292.8.peg.519	DR75_533	cgtA	GTP-binding protein Obg	1	0.998	bi (<->)	NC_010079	1735	430	fig|451516.9.peg.1735	USA300HOU_1643	obgE	GTP-binding protein Obg	0.612	0.998	bi (<->)	NC_007795	1597	430	fig|93061.5.peg.1597	SAOUHSC_01753	obgE	GTP-binding protein Obg	0.612	0.998
PASS	NC_004668	1439	249	fig|226185.9.peg.1439	EF1534		PLF_1350_00002220	PGF_09954313	Peptidyl-prolyl cis-trans isomerase (EC 5.2.1.8)	1488775	1489524	-	bi (<->)	CP008816	524	249	fig|1201292.8.peg.524	DR75_538		Peptidyl-prolyl cis-trans isomerase (EC 5.2.1.8)	1	0.996	uni (->)	NC_010079	952	197	fig|451516.9.peg.952	USA300HOU_0914	prsA1	Peptidyl-prolyl cis-trans isomerase (EC 5.2.1.8)	0.565	0.975	uni (->)	NC_007795	811	197	fig|93061.5.peg.811	SAOUHSC_00891		Peptidyl-prolyl cis-trans isomerase (EC 5.2.1.8)	0.565	0.975
PASS	NC_004668	1442	296	fig|226185.9.peg.1442	EF1537		PLF_1350_00000569	PGF_00052943	Site-specific tyrosine recombinase XerD	1492090	1492980	+	bi (<->)	CP008816	527	296	fig|1201292.8.peg.527	DR75_541	xerD	Site-specific tyrosine recombinase XerD	1	0.997	bi (<->)	NC_010079	1589	295	fig|451516.9.peg.1589	USA300HOU_1498	xerD	Site-specific tyrosine recombinase XerD	0.52	0.997	bi (<->)	NC_007795	1448	295	fig|93061.5.peg.1448	SAOUHSC_01591		Site-specific tyrosine recombinase XerD	0.52	0.997
PASS	NC_004668	1445	238	fig|226185.9.peg.1445			PLF_1350_00000394	PGF_00048829	LSU rRNA pseudouridine(2605) synthase (EC 5.4.99.22)	1494445	1495161	+	bi (<->)	CP008816	530	238	fig|1201292.8.peg.530	DR75_544		LSU rRNA pseudouridine(2605) synthase (EC 5.4.99.22)	0.996	0.996	bi (<->)	NC_010079	1585	245	fig|451516.9.peg.1585	USA300HOU_1495	rluB	LSU rRNA pseudouridine(2605) synthase (EC 5.4.99.22)	0.525	0.967	bi (<->)	NC_007795	1444	245	fig|93061.5.peg.1444	SAOUHSC_01587		LSU rRNA pseudouridine(2605) synthase (EC 5.4.99.22)	0.525	0.967
PASS	NC_004668	1453	403	fig|226185.9.peg.1453	EF1548	rpsA	PLF_1350_00000504	PGF_09939762	SSU ribosomal protein S1p	1502243	1503454	+	bi (<->)	CP008816	538	403	fig|1201292.8.peg.538	DR75_552		SSU ribosomal protein S1p	1	0.998	bi (<->)	NC_010079	1500	391	fig|451516.9.peg.1500	USA300HOU_1413	rpsA	SSU ribosomal protein S1p	0.503	0.982	bi (<->)	NC_007795	1361	391	fig|93061.5.peg.1361	SAOUHSC_01493	rpsA	SSU ribosomal protein S1p	0.503	0.982
PASS	NC_004668	1454	436	fig|226185.9.peg.1454	EF1549	engA	PLF_1350_00000350	PGF_00007024	GTP-binding protein EngA	1503628	1504938	+	bi (<->)	CP008816	539	436	fig|1201292.8.peg.539	DR75_553	engA	GTP-binding protein EngA	0.998	0.998	bi (<->)	NC_010079	1499	436	fig|451516.9.peg.1499	USA300HOU_1412	engA	GTP-binding protein EngA	0.681	0.995	bi (<->)	NC_007795	1360	436	fig|93061.5.peg.1360	SAOUHSC_01492	engA	GTP-binding protein EngA	0.686	0.995
PASS	NC_004668	1455	91	fig|226185.9.peg.1455	EF1550	hup	PLF_1350_00000075	PGF_01175502	DNA-binding protein HBsu	1505186	1505461	+	bi (<->)	CP008816	540	91	fig|1201292.8.peg.540	DR75_554	hup	DNA-binding protein HBsu	1	0.989	bi (<->)	NC_010079	1497	90	fig|451516.9.peg.1497	USA300HOU_1410	hu	DNA-binding protein HBsu	0.787	0.978	bi (<->)	NC_007795	1358	90	fig|93061.5.peg.1358	SAOUHSC_01490		DNA-binding protein HBsu	0.787	0.978
PASS	NC_004668	1460	116	fig|226185.9.peg.1460	EF1556		PLF_1350_00111185	PGF_00019427	MazG nucleotide pyrophosphohydrolase	1509669	1510019	+	bi (<->)	CP008816	545	116	fig|1201292.8.peg.545	DR75_559		MazG nucleotide pyrophosphohydrolase	1	0.991	bi (<->)	NC_010079	1484	105	fig|451516.9.peg.1484	USA300HOU_1397		MazG nucleotide pyrophosphohydrolase	0.654	0.981	bi (<->)	NC_007795	1345	105	fig|93061.5.peg.1345	SAOUHSC_01476		MazG nucleotide pyrophosphohydrolase	0.654	0.981
PASS	NC_004668	1466	341	fig|226185.9.peg.1466	EF1562		PLF_1350_00000255	PGF_00070550	2-keto-3-deoxy-D-arabino-heptulosonate-7-phosphate synthase I beta (EC 2.5.1.54)	1514319	1515344	+	bi (<->)	CP008816	551	341	fig|1201292.8.peg.551	DR75_565	aroF	2-keto-3-deoxy-D-arabino-heptulosonate-7-phosphate synthase I beta (EC 2.5.1.54)	1	0.997	bi (<->)	NC_010079	1823	363	fig|451516.9.peg.1823	USA300HOU_1727		Chorismate mutase I (EC 5.4.99.5) / 2-keto-3-deoxy-D-arabino-heptulosonate-7-phosphate synthase I beta (EC 2.5.1.54)	0.529	0.669	bi (<->)	NC_007795	1686	363	fig|93061.5.peg.1686	SAOUHSC_01852		Chorismate mutase I (EC 5.4.99.5) / 2-keto-3-deoxy-D-arabino-heptulosonate-7-phosphate synthase I beta (EC 2.5.1.54)	0.529	0.669
PASS	NC_004668	1468	388	fig|226185.9.peg.1468	EF1564	aroC	PLF_1350_00000435	PGF_00417840	Chorismate synthase (EC 4.2.3.5)	1516445	1517611	+	bi (<->)	CP008816	553	388	fig|1201292.8.peg.553	DR75_567	aroC	Chorismate synthase (EC 4.2.3.5)	0.997	0.997	bi (<->)	NC_010079	1491	388	fig|451516.9.peg.1491	USA300HOU_1404	aroC	Chorismate synthase (EC 4.2.3.5)	0.573	0.997	bi (<->)	NC_007795	1352	388	fig|93061.5.peg.1352	SAOUHSC_01483		Chorismate synthase (EC 4.2.3.5)	0.573	0.997
PASS	NC_004668	1480	315	fig|226185.9.peg.1480	EF1576	thyA	PLF_1350_00000036	PGF_00056897	Thymidylate synthase (EC 2.1.1.45)	1529048	1529995	+	bi (<->)	CP008816	565	315	fig|1201292.8.peg.565	DR75_579	thyA	Thymidylate synthase (EC 2.1.1.45)	1	0.997	bi (<->)	NC_010079	1450	318	fig|451516.9.peg.1450	USA300HOU_1364	thyA	Thymidylate synthase (EC 2.1.1.45)	0.66	0.984	bi (<->)	NC_007795	1311	318	fig|93061.5.peg.1311	SAOUHSC_01435	thyA	Thymidylate synthase (EC 2.1.1.45)	0.66	0.984
PASS	NC_004668	1483	206	fig|226185.9.peg.1483	EF1579	lexA	PLF_1350_00000199	PGF_03810679	SOS-response repressor and protease LexA (EC 3.4.21.88)	1531714	1532334	-	bi (<->)	CP008816	568	206	fig|1201292.8.peg.568	DR75_582	lexA	SOS-response repressor and protease LexA (EC 3.4.21.88)	1	0.995	bi (<->)	NC_010079	1356	207	fig|451516.9.peg.1356			SOS-response repressor and protease LexA (EC 3.4.21.88)	0.583	0.957	bi (<->)	NC_007795	1218	207	fig|93061.5.peg.1218	SAOUHSC_01333		SOS-response repressor and protease LexA (EC 3.4.21.88)	0.583	0.957
PASS	NC_004668	1484	80	fig|226185.9.peg.1484	EF1580		PLF_1350_00110932	PGF_03883965	UPF0291 protein YnzC	1532485	1532727	+	bi (<->)	CP008816	569	80	fig|1201292.8.peg.569	DR75_583		UPF0291 protein YnzC	1	0.988	bi (<->)	NC_010079	1358	79	fig|451516.9.peg.1358			hypothetical protein	0.542	0.899	bi (<->)	NC_007795	1220	79	fig|93061.5.peg.1220	SAOUHSC_01336		hypothetical protein	0.542	0.899
PASS	NC_004668	1485	591	fig|226185.9.peg.1485			PLF_1350_00000044	PGF_01136362	Transketolase (EC 2.2.1.1)	1532799	1534574	+	bi (<->)	CP008816	570	664	fig|1201292.8.peg.570	DR75_584	tkt	Transketolase (EC 2.2.1.1)	0.992	0.889	bi (<->)	NC_010079	1359	662	fig|451516.9.peg.1359	USA300HOU_1279	tkt	Transketolase (EC 2.2.1.1)	0.583	0.885	bi (<->)	NC_007795	1221	662	fig|93061.5.peg.1221	SAOUHSC_01337		Transketolase (EC 2.2.1.1)	0.583	0.885
PASS	NC_004668	1489	310	fig|226185.9.peg.1489	EF1584	cysK	PLF_1350_00001058	PGF_04405923	Cysteine synthase (EC 2.5.1.47)	1537480	1538412	+	bi (<->)	CP008816	573	310	fig|1201292.8.peg.573	DR75_587	cysK	Cysteine synthase (EC 2.5.1.47)	0.997	0.997	bi (<->)	NC_010079	549	310	fig|451516.9.peg.549	USA300HOU_0507	cysK	Cysteine synthase (EC 2.5.1.47)	0.61	0.99	bi (<->)	NC_007795	440	310	fig|93061.5.peg.440	SAOUHSC_00488		Cysteine synthase (EC 2.5.1.47)	0.61	0.99
PASS	NC_004668	1490	147	fig|226185.9.peg.1490	EF1585		PLF_1350_00000649	PGF_00031568	Peroxide stress regulator PerR, FUR family	1538551	1538994	+	bi (<->)	CP008816	574	147	fig|1201292.8.peg.574	DR75_588	perR	Peroxide stress regulator PerR, FUR family	1	0.993	bi (<->)	NC_010079	1952	148	fig|451516.9.peg.1952	USA300HOU_1856		Peroxide stress regulator PerR, FUR family	0.593	0.905	bi (<->)	NC_007795	1814	148	fig|93061.5.peg.1814	SAOUHSC_01997		Peroxide stress regulator PerR, FUR family	0.593	0.905
PASS	NC_004668	1512	183	fig|226185.9.peg.1512	EF1609		PLF_1350_00000769	PGF_05136495	Integral membrane protein	1565240	1565791	+	bi (<->)	CP008816	598	183	fig|1201292.8.peg.598	DR75_612		Integral membrane protein	1	0.995	bi (<->)	NC_010079	2007	200	fig|451516.9.peg.2007	USA300HOU_1913		Integral membrane protein	0.52	0.84	bi (<->)	NC_007795	1933	200	fig|93061.5.peg.1933	SAOUHSC_02131		Integral membrane protein	0.52	0.84
PASS	NC_004668	1514	308	fig|226185.9.peg.1514	EF1611	ppaC	PLF_1350_00000295	PGF_00019248	Manganese-dependent inorganic pyrophosphatase (EC 3.6.1.1)	1566806	1567732	-	bi (<->)	CP008816	600	308	fig|1201292.8.peg.600	DR75_614		Manganese-dependent inorganic pyrophosphatase (EC 3.6.1.1)	0.997	0.997	bi (<->)	NC_010079	2015	309	fig|451516.9.peg.2015	USA300HOU_1921	ppaC	Manganese-dependent inorganic pyrophosphatase (EC 3.6.1.1)	0.578	0.984	bi (<->)	NC_007795	1941	309	fig|93061.5.peg.1941	SAOUHSC_02140		Manganese-dependent inorganic pyrophosphatase (EC 3.6.1.1)	0.578	0.984
PASS	NC_004668	1515	254	fig|226185.9.peg.1515	EF1612	pflA	PLF_1350_00000237	PGF_08333365	Pyruvate formate-lyase activating enzyme (EC 1.97.1.4)	1567828	1568592	-	bi (<->)	CP008816	601	254	fig|1201292.8.peg.601	DR75_615	pflA	Pyruvate formate-lyase activating enzyme (EC 1.97.1.4)	1	0.996	bi (<->)	NC_010079	271	251	fig|451516.9.peg.271	USA300HOU_0234	pflA	Pyruvate formate-lyase activating enzyme (EC 1.97.1.4)	0.53	0.936	bi (<->)	NC_007795	176	251	fig|93061.5.peg.176	SAOUHSC_00188		Pyruvate formate-lyase activating enzyme (EC 1.97.1.4)	0.53	0.936
PASS	NC_004668	1516	748	fig|226185.9.peg.1516	EF1613	pflB	PLF_1350_00000552	PGF_06513690	Pyruvate formate-lyase (EC 2.3.1.54)	1568669	1570915	-	bi (<->)	CP008816	602	748	fig|1201292.8.peg.602	DR75_616	pflB	Pyruvate formate-lyase (EC 2.3.1.54)	1	0.999	bi (<->)	NC_010079	270	749	fig|451516.9.peg.270	USA300HOU_0233	pfl	Pyruvate formate-lyase (EC 2.3.1.54)	0.591	0.984	bi (<->)	NC_007795	175	749	fig|93061.5.peg.175	SAOUHSC_00187		Pyruvate formate-lyase (EC 2.3.1.54)	0.591	0.984
PASS	NC_004668	1517	820	fig|226185.9.peg.1517	EF1614	parC	PLF_1350_00000201	PGF_00057270	DNA topoisomerase IV subunit A (EC 5.99.1.3)	1571205	1573667	-	bi (<->)	CP008816	603	820	fig|1201292.8.peg.603	DR75_617	parC	DNA topoisomerase IV subunit A (EC 5.99.1.3)	1	0.999	bi (<->)	NC_010079	1375	800	fig|451516.9.peg.1375	USA300HOU_1288	parC	DNA topoisomerase IV subunit A (EC 5.99.1.3)	0.562	0.991	bi (<->)	NC_007795	1238	800	fig|93061.5.peg.1238	SAOUHSC_01352		DNA topoisomerase IV subunit A (EC 5.99.1.3)	0.562	0.991
PASS	NC_004668	1518	685	fig|226185.9.peg.1518	EF1615	parE	PLF_1350_00000112	PGF_06005188	DNA topoisomerase IV subunit B (EC 5.99.1.3)	1573680	1575737	-	bi (<->)	CP008816	604	685	fig|1201292.8.peg.604	DR75_618	parE	DNA topoisomerase IV subunit B (EC 5.99.1.3)	1	0.999	bi (<->)	NC_010079	1374	665	fig|451516.9.peg.1374	USA300HOU_1287	parE	DNA topoisomerase IV subunit B (EC 5.99.1.3)	0.704	0.977	bi (<->)	NC_007795	1237	665	fig|93061.5.peg.1237	SAOUHSC_01351		DNA topoisomerase IV subunit B (EC 5.99.1.3)	0.704	0.977
PASS	NC_004668	1544	260	fig|226185.9.peg.1544	EF1645	codY	PLF_1350_00000441	PGF_00007045	GTP-sensing transcriptional pleiotropic repressor CodY	1597273	1598055	-	bi (<->)	CP008816	630	260	fig|1201292.8.peg.630	DR75_644	codY	GTP-sensing transcriptional pleiotropic repressor CodY	0.996	0.996	bi (<->)	NC_010079	1263	257	fig|451516.9.peg.1263	USA300HOU_1186		GTP-sensing transcriptional pleiotropic repressor CodY	0.512	0.984	bi (<->)	NC_007795	1125	257	fig|93061.5.peg.1125	SAOUHSC_01228		GTP-sensing transcriptional pleiotropic repressor CodY	0.512	0.984
PASS	NC_004668	1545	467	fig|226185.9.peg.1545	EF1646	hslU	PLF_1350_00111104	PGF_00019038	ATP-dependent hsl protease ATP-binding subunit HslU	1598076	1599479	-	bi (<->)	CP008816	631	467	fig|1201292.8.peg.631	DR75_645	hslU	ATP-dependent hsl protease ATP-binding subunit HslU	1	0.998	bi (<->)	NC_010079	1262	467	fig|451516.9.peg.1262	USA300HOU_1185	hslU	ATP-dependent hsl protease ATP-binding subunit HslU	0.562	0.981	bi (<->)	NC_007795	1124	467	fig|93061.5.peg.1124	SAOUHSC_01226	hslU	ATP-dependent hsl protease ATP-binding subunit HslU	0.562	0.981
PASS	NC_004668	1546	182	fig|226185.9.peg.1546	EF1647	hslV	PLF_1350_00000427	PGF_00019428	ATP-dependent protease subunit HslV (EC 3.4.25.2)	1599494	1600042	-	bi (<->)	CP008816	632	182	fig|1201292.8.peg.632	DR75_646	hslV	ATP-dependent protease subunit HslV (EC 3.4.25.2)	1	0.995	bi (<->)	NC_010079	1261	181	fig|451516.9.peg.1261	USA300HOU_1184	clpQ	ATP-dependent protease subunit HslV (EC 3.4.25.2)	0.632	0.994	bi (<->)	NC_007795	1123	181	fig|93061.5.peg.1123	SAOUHSC_01225		ATP-dependent protease subunit HslV (EC 3.4.25.2)	0.632	0.994
PASS	NC_004668	1548	435	fig|226185.9.peg.1548	EF1649	gid	PLF_1350_00000155	PGF_02895613	Methylenetetrahydrofolate--tRNA-(uracil-5-)-methyltransferase TrmFO (EC 2.1.1.74)	1601182	1602489	-	bi (<->)	CP008816	634	435	fig|1201292.8.peg.634	DR75_648	trmFO	Methylenetetrahydrofolate--tRNA-(uracil-5-)-methyltransferase TrmFO (EC 2.1.1.74)	1	0.998	bi (<->)	NC_010079	1259	435	fig|451516.9.peg.1259	USA300HOU_1182	gid	Methylenetetrahydrofolate--tRNA-(uracil-5-)-methyltransferase TrmFO (EC 2.1.1.74)	0.711	0.977	bi (<->)	NC_007795	1121	435	fig|93061.5.peg.1121	SAOUHSC_01223		Methylenetetrahydrofolate--tRNA-(uracil-5-)-methyltransferase TrmFO (EC 2.1.1.74)	0.711	0.977
PASS	NC_004668	1549	692	fig|226185.9.peg.1549	EF1650	topA	PLF_1350_00000274	PGF_10300474	DNA topoisomerase I (EC 5.99.1.2)	1602597	1604675	-	bi (<->)	CP008816	635	692	fig|1201292.8.peg.635	DR75_649	topA	DNA topoisomerase I (EC 5.99.1.2)	1	0.999	bi (<->)	NC_010079	1258	689	fig|451516.9.peg.1258	USA300HOU_1181	topA	DNA topoisomerase I (EC 5.99.1.2)	0.661	0.993	bi (<->)	NC_007795	1120	691	fig|93061.5.peg.1120	SAOUHSC_01222		DNA topoisomerase I (EC 5.99.1.2)	0.661	0.99
PASS	NC_004668	1552	255	fig|226185.9.peg.1552	EF1653	rnhB	PLF_1350_00001337	PGF_00048556	Ribonuclease HII (EC 3.1.26.4)	1606528	1607295	-	bi (<->)	CP008816	638	255	fig|1201292.8.peg.638	DR75_652		Ribonuclease HII (EC 3.1.26.4)	0.996	0.996	bi (<->)	NC_010079	1252	255	fig|451516.9.peg.1252	USA300HOU_1175	rnhB	Ribonuclease HII (EC 3.1.26.4)	0.526	0.886	bi (<->)	NC_007795	1114	255	fig|93061.5.peg.1114	SAOUHSC_01215	rnhB	Ribonuclease HII (EC 3.1.26.4)	0.526	0.886
PASS	NC_004668	1553	283	fig|226185.9.peg.1553	EF1654		PLF_1350_00000257	PGF_00426877	LSU ribosomal maturation GTPase RbgA (B. subtilis YlqF)	1607297	1608148	-	bi (<->)	CP008816	639	283	fig|1201292.8.peg.639	DR75_653	ylqF	LSU ribosomal maturation GTPase RbgA (B. subtilis YlqF)	1	0.996	bi (<->)	NC_010079	1251	294	fig|451516.9.peg.1251	USA300HOU_1174	rbgA	LSU ribosomal maturation GTPase RbgA (B. subtilis YlqF)	0.534	0.973	bi (<->)	NC_007795	1113	294	fig|93061.5.peg.1113	SAOUHSC_01214	rbgA	LSU ribosomal maturation GTPase RbgA (B. subtilis YlqF)	0.534	0.973
PASS	NC_004668	1558	328	fig|226185.9.peg.1558	EF1659	bkdB	PLF_1350_00001855	PGF_00412178	Branched-chain alpha-keto acid dehydrogenase, E1 component, beta subunit (EC 1.2.4.4)	1612959	1613945	-	bi (<->)	CP008816	644	328	fig|1201292.8.peg.644	DR75_658	bfmBAB	Branched-chain alpha-keto acid dehydrogenase, E1 component, beta subunit (EC 1.2.4.4)	1	0.997	bi (<->)	NC_010079	1608	327	fig|451516.9.peg.1608	USA300HOU_1518		Branched-chain alpha-keto acid dehydrogenase, E1 component, beta subunit (EC 1.2.4.4)	0.567	0.997	bi (<->)	NC_007795	1467	327	fig|93061.5.peg.1467	SAOUHSC_01612		Branched-chain alpha-keto acid dehydrogenase, E1 component, beta subunit (EC 1.2.4.4)	0.567	0.997
PASS	NC_004668	1568	321	fig|226185.9.peg.1568	EF1669		PLF_1350_00001944	PGF_01579913	glyoxylase family protein	1622819	1623784	+	bi (<->)	CP008816	655	321	fig|1201292.8.peg.655	DR75_668		glyoxylase family protein	0.994	0.997	bi (<->)	NC_010079	2622	322	fig|451516.9.peg.2622	USA300HOU_2509		Glyoxalase family protein	0.665	0.988	bi (<->)	NC_007795	2555	322	fig|93061.5.peg.2555	SAOUHSC_02825		Glyoxalase family protein	0.665	0.988
PASS	NC_004668	1569	200	fig|226185.9.peg.1569	EF1670		PLF_1350_00002193	PGF_00033723	Phospholipase/carboxylesterase family protein	1623797	1624399	+	bi (<->)	CP008816	656	200	fig|1201292.8.peg.656	DR75_669		Phospholipase/carboxylesterase family protein	1	0.995	bi (<->)	NC_010079	2621	197	fig|451516.9.peg.2621	USA300HOU_2508		Phospholipase/carboxylesterase	0.526	0.99	bi (<->)	NC_007795	2554	197	fig|93061.5.peg.2554	SAOUHSC_02824		Phospholipase/carboxylesterase	0.526	0.99
PASS	NC_004668	1580	171	fig|226185.9.peg.1580	EF1681	msrA	PLF_1350_00112215	PGF_05083865	Peptide-methionine (S)-S-oxide reductase MsrA (EC 1.8.4.11)	1632686	1633201	-	bi (<->)	CP008816	670	171	fig|1201292.8.peg.670	DR75_682	msrA	Peptide-methionine (S)-S-oxide reductase MsrA (EC 1.8.4.11)	0.994	0.994	bi (<->)	NC_010079	1447	177	fig|451516.9.peg.1447	USA300HOU_1361	msrA2	Peptide-methionine (S)-S-oxide reductase MsrA (EC 1.8.4.11)	0.566	0.966	bi (<->)	NC_007795	1308	177	fig|93061.5.peg.1308	SAOUHSC_01432		Peptide-methionine (S)-S-oxide reductase MsrA (EC 1.8.4.11)	0.566	0.966
PASS	NC_004668	1586	170	fig|226185.9.peg.1586	EF1687	apt	PLF_1350_00000429	PGF_00034972	Adenine phosphoribosyltransferase (EC 2.4.2.7)	1636991	1637503	-	bi (<->)	CP008816	676	170	fig|1201292.8.peg.676	DR75_688	apt	Adenine phosphoribosyltransferase (EC 2.4.2.7)	1	0.994	bi (<->)	NC_010079	1726	172	fig|451516.9.peg.1726	USA300HOU_1633	apt	Adenine phosphoribosyltransferase (EC 2.4.2.7)	0.641	0.983	bi (<->)	NC_007795	1588	172	fig|93061.5.peg.1588	SAOUHSC_01743		Adenine phosphoribosyltransferase (EC 2.4.2.7)	0.641	0.983
PASS	NC_004668	1593	91	fig|226185.9.peg.1593	EF1694	rpsP	PLF_1350_00000538	PGF_00178044	SSU ribosomal protein S16p	1643346	1643621	-	bi (<->)	CP008816	683	91	fig|1201292.8.peg.683	DR75_695	rpsP	SSU ribosomal protein S16p	1	0.989	bi (<->)	NC_010079	1246	91	fig|451516.9.peg.1246			SSU ribosomal protein S16p	0.659	0.989	bi (<->)	NC_007795	1108	91	fig|93061.5.peg.1108	SAOUHSC_01208	rpsP	SSU ribosomal protein S16p	0.659	0.989
PASS	NC_004668	1597	472	fig|226185.9.peg.1597	EF1700	ffh	PLF_1350_00000315	PGF_00052238	Signal recognition particle protein Ffh	1646214	1647632	-	bi (<->)	CP008816	687	472	fig|1201292.8.peg.687	DR75_699	ffh	Signal recognition particle protein Ffh	0.998	0.998	bi (<->)	NC_010079	1245	455	fig|451516.9.peg.1245			Signal recognition particle protein Ffh	0.608	0.945	bi (<->)	NC_007795	1107	455	fig|93061.5.peg.1107	SAOUHSC_01207		Signal recognition particle protein Ffh	0.608	0.945
PASS	NC_004668	1600	236	fig|226185.9.peg.1600	EF1703	phoP	PLF_1350_00112167	PGF_00040334	Alkaline phosphatase synthesis transcriptional regulatory protein PhoP	1648686	1649396	+	bi (<->)	CP008816	690	236	fig|1201292.8.peg.690	DR75_702	phoP	Alkaline phosphatase synthesis transcriptional regulatory protein PhoP	0.996	0.996	bi (<->)	NC_010079	1778	234	fig|451516.9.peg.1778	USA300HOU_1680		Alkaline phosphatase synthesis transcriptional regulatory protein PhoP	0.545	0.979	bi (<->)	NC_007795	1640	234	fig|93061.5.peg.1640	SAOUHSC_01800		Alkaline phosphatase synthesis transcriptional regulatory protein PhoP	0.545	0.979
PASS	NC_004668	1610	210	fig|226185.9.peg.1610	EF1712	pyrE	PLF_1350_00000458	PGF_10381714	Orotate phosphoribosyltransferase (EC 2.4.2.10)	1660778	1661410	-	bi (<->)	CP008816	699	210	fig|1201292.8.peg.699	DR75_711	pyrE	Orotate phosphoribosyltransferase (EC 2.4.2.10)	1	0.995	bi (<->)	NC_010079	1212	203	fig|451516.9.peg.1212	USA300HOU_1143	pyrE	Orotate phosphoribosyltransferase (EC 2.4.2.10)	0.597	0.985	bi (<->)	NC_007795	1074	203	fig|93061.5.peg.1074	SAOUHSC_01172	pyrE	Orotate phosphoribosyltransferase (EC 2.4.2.10)	0.597	0.985
PASS	NC_004668	1611	237	fig|226185.9.peg.1611	EF1713	pyrF	PLF_1350_00000770	PGF_00777371	Orotidine 5'-phosphate decarboxylase (EC 4.1.1.23)	1661412	1662125	-	bi (<->)	CP008816	700	237	fig|1201292.8.peg.700	DR75_712	pyrF	Orotidine 5'-phosphate decarboxylase (EC 4.1.1.23)	0.996	0.996	bi (<->)	NC_010079	1211	231	fig|451516.9.peg.1211	USA300HOU_1142	pyrF	Orotidine 5'-phosphate decarboxylase (EC 4.1.1.23)	0.581	0.983	bi (<->)	NC_007795	1073	231	fig|93061.5.peg.1073	SAOUHSC_01171		Orotidine 5'-phosphate decarboxylase (EC 4.1.1.23)	0.581	0.983
PASS	NC_004668	1614	1060	fig|226185.9.peg.1614	EF1716	carB	PLF_1350_00000119	PGF_00416410	Carbamoyl-phosphate synthase large chain (EC 6.3.5.5)	1663949	1667131	-	bi (<->)	CP008816	703	1060	fig|1201292.8.peg.703	DR75_715	carB	Carbamoyl-phosphate synthase large chain (EC 6.3.5.5)	0.997	0.999	bi (<->)	NC_010079	1210	1057	fig|451516.9.peg.1210	USA300HOU_1141	carB	Carbamoyl-phosphate synthase large chain (EC 6.3.5.5)	0.697	0.995	bi (<->)	NC_007795	1072	1057	fig|93061.5.peg.1072	SAOUHSC_01170	carB	Carbamoyl-phosphate synthase large chain (EC 6.3.5.5)	0.697	0.995
PASS	NC_004668	1615	359	fig|226185.9.peg.1615	EF1717	pyraA	PLF_1350_00000338	PGF_07015581	Carbamoyl-phosphate synthase small chain (EC 6.3.5.5)	1667131	1668210	-	bi (<->)	CP008816	704	359	fig|1201292.8.peg.704	DR75_716	carA	Carbamoyl-phosphate synthase small chain (EC 6.3.5.5)	0.997	0.997	bi (<->)	NC_010079	1209	366	fig|451516.9.peg.1209	USA300HOU_1140	carA	Carbamoyl-phosphate synthase small chain (EC 6.3.5.5)	0.563	0.973	bi (<->)	NC_007795	1071	366	fig|93061.5.peg.1071	SAOUHSC_01169		Carbamoyl-phosphate synthase small chain (EC 6.3.5.5)	0.563	0.973
PASS	NC_004668	1616	427	fig|226185.9.peg.1616	EF1718	pyrC	PLF_1350_00000216	PGF_00423378	Dihydroorotase (EC 3.5.2.3)	1668213	1669496	-	bi (<->)	CP008816	705	427	fig|1201292.8.peg.705	DR75_717	pyrC	Dihydroorotase (EC 3.5.2.3)	0.998	0.998	bi (<->)	NC_010079	1208	425	fig|451516.9.peg.1208	USA300HOU_1139	pyrC	Dihydroorotase (EC 3.5.2.3)	0.557	0.988	bi (<->)	NC_007795	1070	425	fig|93061.5.peg.1070	SAOUHSC_01168	pyrC	Dihydroorotase (EC 3.5.2.3)	0.557	0.988
PASS	NC_004668	1617	308	fig|226185.9.peg.1617	EF1719	pyrB	PLF_1350_00000208	PGF_00066906	Aspartate carbamoyltransferase (EC 2.1.3.2)	1669505	1670431	-	bi (<->)	CP008816	706	308	fig|1201292.8.peg.706	DR75_718	pyrB	Aspartate carbamoyltransferase (EC 2.1.3.2)	1	0.997	bi (<->)	NC_010079	1207	293	fig|451516.9.peg.1207	USA300HOU_1138	pyrB	Aspartate carbamoyltransferase (EC 2.1.3.2)	0.525	0.993	bi (<->)	NC_007795	1069	293	fig|93061.5.peg.1069	SAOUHSC_01166	pyrB	Aspartate carbamoyltransferase (EC 2.1.3.2)	0.525	0.993
PASS	NC_004668	1618	426	fig|226185.9.peg.1618	EF1720		PLF_1350_00000557	PGF_00066935	Uracil permease @ Uracil:proton symporter UraA	1670445	1671725	-	bi (<->)	CP008816	707	426	fig|1201292.8.peg.707	DR75_719		Uracil permease @ Uracil:proton symporter UraA	0.995	0.998	bi (<->)	NC_010079	1206	435	fig|451516.9.peg.1206	USA300HOU_1137	pyrP	Uracil permease @ Uracil:proton symporter UraA	0.511	0.979	bi (<->)	NC_007795	1068	435	fig|93061.5.peg.1068	SAOUHSC_01165		Uracil permease @ Uracil:proton symporter UraA	0.511	0.979
PASS	NC_004668	1620	301	fig|226185.9.peg.1620			PLF_1350_00000470	PGF_10569727	LSU rRNA pseudouridine(1911/1915/1917) synthase (EC 5.4.99.23)	1672620	1673525	-	bi (<->)	CP008816	709	301	fig|1201292.8.peg.709	DR75_721		LSU rRNA pseudouridine(1911/1915/1917) synthase (EC 5.4.99.23)	0.997	0.997	bi (<->)	NC_010079	1204	305	fig|451516.9.peg.1204	USA300HOU_1134	rluD	LSU rRNA pseudouridine(1911/1915/1917) synthase (EC 5.4.99.23)	0.589	0.97	bi (<->)	NC_007795	1066	305	fig|93061.5.peg.1066	SAOUHSC_01163		LSU rRNA pseudouridine(1911/1915/1917) synthase (EC 5.4.99.23)	0.593	0.97
PASS	NC_004668	1623	556	fig|226185.9.peg.1623	EF1725	fhs	PLF_1350_00000066	PGF_00006245	Formate--tetrahydrofolate ligase (EC 6.3.4.3)	1674803	1676473	-	bi (<->)	CP008816	712	556	fig|1201292.8.peg.712	DR75_724		Formate--tetrahydrofolate ligase (EC 6.3.4.3)	0.995	0.998	bi (<->)	NC_010079	1818	555	fig|451516.9.peg.1818	USA300HOU_1721	fhs	Formate--tetrahydrofolate ligase (EC 6.3.4.3)	0.634	0.991	bi (<->)	NC_007795	1681	555	fig|93061.5.peg.1681	SAOUHSC_01845		Formate--tetrahydrofolate ligase (EC 6.3.4.3)	0.632	0.991
PASS	NC_004668	1624	68	fig|226185.9.peg.1624	EF1726		PLF_1350_00001822	PGF_02049468	Cold shock protein of CSP family	1676652	1676858	+	bi (<->)	CP008816	713	68	fig|1201292.8.peg.713	DR75_725	cspD	Cold shock protein of CSP family	1	0.985	uni (->)	NC_010079	1421	66	fig|451516.9.peg.1421	USA300HOU_1337	cspA	Cold shock protein of CSP family	0.576	0.985	uni (->)	NC_007795	1284	66	fig|93061.5.peg.1284	SAOUHSC_01403		Cold shock protein of CSP family	0.576	0.985
PASS	NC_004668	1631	72	fig|226185.9.peg.1631	EF1734		PLF_1350_00002536	PGF_00427033	UPF0154 protein YneF	1683224	1683442	-	bi (<->)	CP008816	720	72	fig|1201292.8.peg.720	DR75_732		UPF0154 protein YneF	1	0.986	bi (<->)	NC_010079	1360	80	fig|451516.9.peg.1360	USA300HOU_1280		UPF0154 protein YneF	0.642	0.825	bi (<->)	NC_007795	1222	80	fig|93061.5.peg.1222	SAOUHSC_01338		UPF0154 protein YneF	0.642	0.825
PASS	NC_004668	1632	297	fig|226185.9.peg.1632	EF1736	nfo	PLF_1350_00000524	PGF_00424337	Endonuclease IV (EC 3.1.21.2)	1683636	1684529	-	bi (<->)	CP008816	721	297	fig|1201292.8.peg.721	DR75_733		Endonuclease IV (EC 3.1.21.2)	1	0.997	bi (<->)	NC_010079	1648	296	fig|451516.9.peg.1648	USA300HOU_1559	nfo	Endonuclease IV (EC 3.1.21.2)	0.709	0.997	bi (<->)	NC_007795	1508	296	fig|93061.5.peg.1508	SAOUHSC_01658		Endonuclease IV (EC 3.1.21.2)	0.709	0.997
PASS	NC_004668	1635	420	fig|226185.9.peg.1635	EF1739	tryS-2	PLF_1350_00001056	PGF_00063916	Tyrosyl-tRNA synthetase (EC 6.1.1.1)	1685850	1687112	-	bi (<->)	CP008816	724	420	fig|1201292.8.peg.724	DR75_736	tyrS	Tyrosyl-tRNA synthetase (EC 6.1.1.1)	1	0.998	bi (<->)	NC_010079	1815	420	fig|451516.9.peg.1815	USA300HOU_1717	tyrS	Tyrosyl-tRNA synthetase (EC 6.1.1.1)	0.587	0.995	bi (<->)	NC_007795	1677	420	fig|93061.5.peg.1677	SAOUHSC_01839		Tyrosyl-tRNA synthetase (EC 6.1.1.1)	0.587	0.995
PASS	NC_004668	1637	333	fig|226185.9.peg.1637	EF1741	ccpA	PLF_1350_00000523	PGF_00416683	Catabolite control protein A	1689813	1690814	-	bi (<->)	CP008816	728	333	fig|1201292.8.peg.728	DR75_740	ccpA	Catabolite control protein A	1	0.997	bi (<->)	NC_010079	1822	329	fig|451516.9.peg.1822	USA300HOU_1725	ccpA	Catabolite control protein A	0.541	0.994	bi (<->)	NC_007795	1685	329	fig|93061.5.peg.1685	SAOUHSC_01850		Catabolite control protein A	0.541	0.994
PASS	NC_004668	1641	298	fig|226185.9.peg.1641	EF1746	galU	PLF_1350_00000015	PGF_00064393	UTP--glucose-1-phosphate uridylyltransferase (EC 2.7.7.9)	1693465	1694361	-	bi (<->)	CP008816	732	298	fig|1201292.8.peg.732	DR75_744	galU	UTP--glucose-1-phosphate uridylyltransferase (EC 2.7.7.9)	1	0.997	bi (<->)	NC_010079	2601	288	fig|451516.9.peg.2601	USA300HOU_2489	galU	UTP--glucose-1-phosphate uridylyltransferase (EC 2.7.7.9)	0.605	0.986	bi (<->)	NC_007795	2533	288	fig|93061.5.peg.2533	SAOUHSC_02801		UTP--glucose-1-phosphate uridylyltransferase (EC 2.7.7.9)	0.605	0.986
PASS	NC_004668	1642	340	fig|226185.9.peg.1642	EF1747	gpsA	PLF_1350_00000017	PGF_00008611	Glycerol-3-phosphate dehydrogenase [NAD(P)+] (EC 1.1.1.94)	1694373	1695395	-	bi (<->)	CP008816	733	340	fig|1201292.8.peg.733	DR75_745		Glycerol-3-phosphate dehydrogenase [NAD(P)+] (EC 1.1.1.94)	1	0.997	bi (<->)	NC_010079	1498	332	fig|451516.9.peg.1498	USA300HOU_1411	gpsA	Glycerol-3-phosphate dehydrogenase [NAD(P)+] (EC 1.1.1.94)	0.542	0.991	bi (<->)	NC_007795	1359	332	fig|93061.5.peg.1359	SAOUHSC_01491	gpsA	Glycerol-3-phosphate dehydrogenase [NAD(P)+] (EC 1.1.1.94)	0.542	0.991
PASS	NC_004668	1644	311	fig|226185.9.peg.1644	EF1749	hprK	PLF_1350_00000561	PGF_04645019	HPr kinase/phosphorylase	1696315	1697250	-	bi (<->)	CP008816	735	311	fig|1201292.8.peg.735	DR75_747	hprK	HPr kinase/phosphorylase	1	0.997	bi (<->)	NC_010079	826	310	fig|451516.9.peg.826	USA300HOU_0788	hprK	HPr kinase/phosphorylase	0.505	0.965	bi (<->)	NC_007795	702	310	fig|93061.5.peg.702	SAOUHSC_00781		HPr kinase/phosphorylase	0.505	0.965
PASS	NC_004668	1650	252	fig|226185.9.peg.1650	EF1755		PLF_1350_00000502	PGF_06213055	Phosphate ABC transporter, ATP-binding protein PstB (TC 3.A.1.7.1)	1701715	1702473	-	bi (<->)	CP008816	741	252	fig|1201292.8.peg.741	DR75_753	pstB	Phosphate ABC transporter, ATP-binding protein PstB (TC 3.A.1.7.1)	1	0.996	bi (<->)	NC_010079	1405	283	fig|451516.9.peg.1405	USA300HOU_1320	pstB	Phosphate ABC transporter, ATP-binding protein PstB (TC 3.A.1.7.1)	0.585	0.873	bi (<->)	NC_007795	1268	283	fig|93061.5.peg.1268	SAOUHSC_01385		Phosphate ABC transporter, ATP-binding protein PstB (TC 3.A.1.7.1)	0.585	0.873
PASS	NC_004668	1651	269	fig|226185.9.peg.1651	EF1756		PLF_1350_00000501	PGF_06213055	Phosphate ABC transporter, ATP-binding protein PstB (TC 3.A.1.7.1)	1702484	1703293	-	bi (<->)	CP008816	742	269	fig|1201292.8.peg.742	DR75_754	pstB	Phosphate ABC transporter, ATP-binding protein PstB (TC 3.A.1.7.1)	1	0.996	uni (->)	NC_010079	1405	283	fig|451516.9.peg.1405	USA300HOU_1320	pstB	Phosphate ABC transporter, ATP-binding protein PstB (TC 3.A.1.7.1)	0.553	0.898	uni (->)	NC_007795	1268	283	fig|93061.5.peg.1268	SAOUHSC_01385		Phosphate ABC transporter, ATP-binding protein PstB (TC 3.A.1.7.1)	0.553	0.898
PASS	NC_004668	1657	327	fig|226185.9.peg.1657			PLF_1350_00023651	PGF_00696203	Peptide chain release factor 2 @ programmed frameshift-containing	1707936	1708919	-	bi (<->)	CP008816	748	327	fig|1201292.8.peg.748	DR75_760	prfB	Peptide chain release factor 2 @ programmed frameshift-containing	0.997	0.997	bi (<->)	NC_010079	820	330	fig|451516.9.peg.820	USA300HOU_0782	prfB	Peptide chain release factor 2 @ programmed frameshift-containing	0.649	0.991	bi (<->)	NC_007795	694	330	fig|93061.5.peg.694	SAOUHSC_00771		Peptide chain release factor 2 @ programmed frameshift-containing	0.649	0.991
PASS	NC_004668	1658	852	fig|226185.9.peg.1658	EF1763	secA	PLF_1350_00000057	PGF_10049811	Protein translocase subunit SecA	1709114	1711672	-	bi (<->)	CP008816	750	845	fig|1201292.8.peg.750	DR75_761	secA	Protein translocase subunit SecA	1	0.999	bi (<->)	NC_010079	819	843	fig|451516.9.peg.819	USA300HOU_0780	secA1	Protein translocase subunit SecA	0.569	0.996	bi (<->)	NC_007795	693	843	fig|93061.5.peg.693	SAOUHSC_00769	secA	Protein translocase subunit SecA	0.569	0.996
PASS	NC_004668	1659	183	fig|226185.9.peg.1659	EF1764	yfiA	PLF_1350_00000568	PGF_01382519	Ribosome hibernation promoting factor Hpf	1711907	1712458	-	bi (<->)	CP008816	751	183	fig|1201292.8.peg.751	DR75_762	raiA	Ribosome hibernation promoting factor Hpf	1	0.995	bi (<->)	NC_010079	818	190	fig|451516.9.peg.818	USA300HOU_0779		Ribosome hibernation promoting factor Hpf	0.578	0.979	bi (<->)	NC_007795	692	190	fig|93061.5.peg.692	SAOUHSC_00767		Ribosome hibernation promoting factor Hpf	0.578	0.979
PASS	NC_004668	1672	513	fig|226185.9.peg.1672	EF1778	purH	PLF_1350_00000108	PGF_00013509	IMP cyclohydrolase (EC 3.5.4.10) / Phosphoribosylaminoimidazolecarboxamide formyltransferase (EC 2.1.2.3)	1721706	1723247	-	bi (<->)	CP008816	763	513	fig|1201292.8.peg.763	DR75_774	purH	IMP cyclohydrolase (EC 3.5.4.10) / Phosphoribosylaminoimidazolecarboxamide formyltransferase (EC 2.1.2.3)	0.996	0.998	bi (<->)	NC_010079	1072	492	fig|451516.9.peg.1072	USA300HOU_1017	purH	IMP cyclohydrolase (EC 3.5.4.10) / Phosphoribosylaminoimidazolecarboxamide formyltransferase (EC 2.1.2.3)	0.528	0.996	bi (<->)	NC_007795	932	492	fig|93061.5.peg.932	SAOUHSC_01017	purH	IMP cyclohydrolase (EC 3.5.4.10) / Phosphoribosylaminoimidazolecarboxamide formyltransferase (EC 2.1.2.3)	0.53	0.996
PASS	NC_004668	1675	479	fig|226185.9.peg.1675	EF1781	purF	PLF_1350_00000118	PGF_00050995	Amidophosphoribosyltransferase (EC 2.4.2.14)	1724846	1726285	-	bi (<->)	CP008816	766	479	fig|1201292.8.peg.766	DR75_777	purF	Amidophosphoribosyltransferase (EC 2.4.2.14)	0.996	0.998	bi (<->)	NC_010079	1069	494	fig|451516.9.peg.1069	USA300HOU_1015	purF	Amidophosphoribosyltransferase (EC 2.4.2.14)	0.64	0.951	bi (<->)	NC_007795	929	494	fig|93061.5.peg.929	SAOUHSC_01014		Amidophosphoribosyltransferase (EC 2.4.2.14)	0.64	0.951
PASS	NC_004668	1676	739	fig|226185.9.peg.1676	EF1782	purL	PLF_1350_00000080	PGF_00033961	Phosphoribosylformylglycinamidine synthase, synthetase subunit (EC 6.3.5.3)	1726261	1728480	-	bi (<->)	CP008816	767	739	fig|1201292.8.peg.767	DR75_778	purL	Phosphoribosylformylglycinamidine synthase, synthetase subunit (EC 6.3.5.3)	0.989	0.999	bi (<->)	NC_010079	1068	729	fig|451516.9.peg.1068	USA300HOU_1014	purL	Phosphoribosylformylglycinamidine synthase, synthetase subunit (EC 6.3.5.3)	0.531	0.99	bi (<->)	NC_007795	928	729	fig|93061.5.peg.928	SAOUHSC_01013		Phosphoribosylformylglycinamidine synthase, synthetase subunit (EC 6.3.5.3)	0.531	0.99
PASS	NC_004668	1677	224	fig|226185.9.peg.1677	EF1783	purQ	PLF_1350_00110817	PGF_00033959	Phosphoribosylformylglycinamidine synthase, glutamine amidotransferase subunit (EC 6.3.5.3)	1728477	1729151	-	bi (<->)	CP008816	768	224	fig|1201292.8.peg.768	DR75_779	purQ	Phosphoribosylformylglycinamidine synthase, glutamine amidotransferase subunit (EC 6.3.5.3)	0.991	0.996	bi (<->)	NC_010079	1067	223	fig|451516.9.peg.1067	USA300HOU_1013	purQ	Phosphoribosylformylglycinamidine synthase, glutamine amidotransferase subunit (EC 6.3.5.3)	0.559	0.987	bi (<->)	NC_007795	927	223	fig|93061.5.peg.927	SAOUHSC_01012		Phosphoribosylformylglycinamidine synthase, glutamine amidotransferase subunit (EC 6.3.5.3)	0.559	0.987
PASS	NC_004668	1679	237	fig|226185.9.peg.1679	EF1785	purC	PLF_1350_00112566	PGF_00033936	Phosphoribosylaminoimidazole-succinocarboxamide synthase (EC 6.3.2.6)	1729417	1730130	-	bi (<->)	CP008816	770	237	fig|1201292.8.peg.770	DR75_781	purC	Phosphoribosylaminoimidazole-succinocarboxamide synthase (EC 6.3.2.6)	0.996	0.996	bi (<->)	NC_010079	1065	234	fig|451516.9.peg.1065	USA300HOU_1011	purC	Phosphoribosylaminoimidazole-succinocarboxamide synthase (EC 6.3.2.6)	0.524	0.974	bi (<->)	NC_007795	925	234	fig|93061.5.peg.925	SAOUHSC_01010		Phosphoribosylaminoimidazole-succinocarboxamide synthase (EC 6.3.2.6)	0.524	0.974
PASS	NC_004668	1681	162	fig|226185.9.peg.1681	EF1787	purE	PLF_1350_00000157	PGF_05172785	N5-carboxyaminoimidazole ribonucleotide mutase (EC 5.4.99.18)	1731399	1731887	-	bi (<->)	CP008816	772	162	fig|1201292.8.peg.772	DR75_783	purE	N5-carboxyaminoimidazole ribonucleotide mutase (EC 5.4.99.18)	0.988	0.994	bi (<->)	NC_010079	1063	160	fig|451516.9.peg.1063	USA300HOU_1009	purE	N5-carboxyaminoimidazole ribonucleotide mutase (EC 5.4.99.18)	0.62	0.981	bi (<->)	NC_007795	923	160	fig|93061.5.peg.923	SAOUHSC_01008		N5-carboxyaminoimidazole ribonucleotide mutase (EC 5.4.99.18)	0.62	0.981
PASS	NC_004668	1697	313	fig|226185.9.peg.1697	EF1806	lacC	PLF_1350_00001030	PGF_10567595	Tagatose-6-phosphate kinase (EC 2.7.1.144)	1749448	1750389	-	bi (<->)	CP008816	788	313	fig|1201292.8.peg.788	DR75_799	lacC	Tagatose-6-phosphate kinase (EC 2.7.1.144)	0.987	0.997	bi (<->)	NC_010079	2278	310	fig|451516.9.peg.2278	USA300HOU_2186	lacC	Tagatose-6-phosphate kinase (EC 2.7.1.144)	0.505	0.997	bi (<->)	NC_007795	2212	310	fig|93061.5.peg.2212	SAOUHSC_02453		Tagatose-6-phosphate kinase (EC 2.7.1.144)	0.505	0.997
PASS	NC_004668	1698	331	fig|226185.9.peg.1698	EF1807	lacD-2	PLF_1350_00000842	PGF_00055985	Tagatose 1,6-bisphosphate aldolase (EC 4.1.2.40)	1750405	1751400	-	bi (<->)	CP008816	789	331	fig|1201292.8.peg.789	DR75_800	lacD	Tagatose 1,6-bisphosphate aldolase (EC 4.1.2.40)	0.997	0.997	bi (<->)	NC_010079	2277	326	fig|451516.9.peg.2277	USA300HOU_2185	lacD	Tagatose 1,6-bisphosphate aldolase (EC 4.1.2.40)	0.628	0.994	bi (<->)	NC_007795	2211	326	fig|93061.5.peg.2211	SAOUHSC_02452		Tagatose 1,6-bisphosphate aldolase (EC 4.1.2.40)	0.628	0.994
PASS	NC_004668	1741	131	fig|226185.9.peg.1741	EF1858	panD	PLF_1350_00003595	PGF_00985834	Aspartate 1-decarboxylase (EC 4.1.1.11)	1804204	1804599	-	bi (<->)	CP008816	818	131	fig|1201292.8.peg.818	DR75_827	panD	Aspartate 1-decarboxylase (EC 4.1.1.11)	1	0.992	bi (<->)	NC_010079	2702	127	fig|451516.9.peg.2702	USA300HOU_2591	panD	Aspartate 1-decarboxylase (EC 4.1.1.11)	0.596	0.85	bi (<->)	NC_007795	2636	127	fig|93061.5.peg.2636	SAOUHSC_02916		Aspartate 1-decarboxylase (EC 4.1.1.11)	0.596	0.85
PASS	NC_004668	1743	275	fig|226185.9.peg.1743	EF1860	panB	PLF_1350_00003587	PGF_00419915	3-methyl-2-oxobutanoate hydroxymethyltransferase (EC 2.1.2.11)	1805475	1806302	-	bi (<->)	CP008816	820	275	fig|1201292.8.peg.820	DR75_829	panB	3-methyl-2-oxobutanoate hydroxymethyltransferase (EC 2.1.2.11)	1	0.996	bi (<->)	NC_010079	2704	272	fig|451516.9.peg.2704	USA300HOU_2593	panB	3-methyl-2-oxobutanoate hydroxymethyltransferase (EC 2.1.2.11)	0.504	0.919	bi (<->)	NC_007795	2638	272	fig|93061.5.peg.2638	SAOUHSC_02919	panB	3-methyl-2-oxobutanoate hydroxymethyltransferase (EC 2.1.2.11)	0.504	0.919
PASS	NC_004668	1783	115	fig|226185.9.peg.1783	EF1898	rplS	PLF_1350_00000578	PGF_04845029	LSU ribosomal protein L19p	1843053	1843400	-	bi (<->)	CP008816	859	115	fig|1201292.8.peg.859	DR75_867	rplS	LSU ribosomal protein L19p	1	0.991	bi (<->)	NC_010079	1249	116	fig|451516.9.peg.1249			LSU ribosomal protein L19p	0.743	0.966	bi (<->)	NC_007795	1111	116	fig|93061.5.peg.1111	SAOUHSC_01211	rplS	LSU ribosomal protein L19p	0.743	0.966
PASS	NC_004668	1784	246	fig|226185.9.peg.1784	EF1899	trmD	PLF_1350_00000521	PGF_00413208	tRNA (guanine(37)-N(1))-methyltransferase (EC 2.1.1.228)	1843544	1844284	-	bi (<->)	CP008816	860	246	fig|1201292.8.peg.860	DR75_868	trmD	tRNA (guanine(37)-N(1))-methyltransferase (EC 2.1.1.228)	1	0.996	bi (<->)	NC_010079	1248	245	fig|451516.9.peg.1248			tRNA (guanine(37)-N(1))-methyltransferase (EC 2.1.1.228)	0.545	0.971	bi (<->)	NC_007795	1110	245	fig|93061.5.peg.1110	SAOUHSC_01210		tRNA (guanine(37)-N(1))-methyltransferase (EC 2.1.1.228)	0.545	0.971
PASS	NC_004668	1786	453	fig|226185.9.peg.1786	EF1901		PLF_1350_00001335	PGF_00905234	Manganese transport protein MntH	1844906	1846267	-	bi (<->)	CP008816	862	453	fig|1201292.8.peg.862	DR75_870		Manganese transport protein MntH	0.998	0.998	bi (<->)	NC_010079	1107	450	fig|451516.9.peg.1107			Manganese transport protein MntH	0.568	0.987	bi (<->)	NC_007795	967	450	fig|93061.5.peg.967	SAOUHSC_01053		Manganese transport protein MntH	0.568	0.987
PASS	NC_004668	1793	445	fig|226185.9.peg.1793	EF1908	murC	PLF_1350_00000165	PGF_00063999	UDP-N-acetylmuramate--L-alanine ligase (EC 6.3.2.8)	1851122	1852459	-	bi (<->)	CP008816	868	445	fig|1201292.8.peg.868	DR75_876	murC	UDP-N-acetylmuramate--L-alanine ligase (EC 6.3.2.8)	0.998	0.998	bi (<->)	NC_010079	1826	437	fig|451516.9.peg.1826	USA300HOU_1730	murC	UDP-N-acetylmuramate--L-alanine ligase (EC 6.3.2.8)	0.609	0.968	bi (<->)	NC_007795	1689	437	fig|93061.5.peg.1689	SAOUHSC_01856	murC	UDP-N-acetylmuramate--L-alanine ligase (EC 6.3.2.8)	0.609	0.968
PASS	NC_004668	1798	100	fig|226185.9.peg.1798	EF1913		PLF_1350_00001633	PGF_03751658	Membrane protein insertion efficiency factor YidD	1856283	1856585	-	bi (<->)	CP008816	873	100	fig|1201292.8.peg.873	DR75_881		Membrane protein insertion efficiency factor YidD	1	0.99	bi (<->)	NC_010079	1880	85	fig|451516.9.peg.1880	USA300HOU_1782		Membrane protein insertion efficiency factor YidD	0.563	0.824	bi (<->)	NC_007795	1743	85	fig|93061.5.peg.1743	SAOUHSC_01914		Membrane protein insertion efficiency factor YidD	0.563	0.824
PASS	NC_004668	1800	193	fig|226185.9.peg.1800	EF1916	engB	PLF_1350_00000492	PGF_00007026	GTP-binding protein EngB	1856932	1857513	-	bi (<->)	CP008816	875	193	fig|1201292.8.peg.875	DR75_883	ysxC	GTP-binding protein EngB	1	0.995	bi (<->)	NC_010079	1759	196	fig|451516.9.peg.1759	USA300HOU_1665	engB	GTP-binding protein EngB	0.58	0.98	bi (<->)	NC_007795	1621	196	fig|93061.5.peg.1621	SAOUHSC_01777	engB	GTP-binding protein EngB	0.58	0.98
PASS	NC_004668	1801	417	fig|226185.9.peg.1801	EF1917	clpX	PLF_1350_00000259	PGF_00016338	ATP-dependent Clp protease ATP-binding subunit ClpX	1857611	1858864	-	bi (<->)	CP008816	876	417	fig|1201292.8.peg.876	DR75_884	clpX	ATP-dependent Clp protease ATP-binding subunit ClpX	1	0.998	bi (<->)	NC_010079	1760	420	fig|451516.9.peg.1760	USA300HOU_1666	clpX	ATP-dependent Clp protease ATP-binding subunit ClpX	0.686	0.933	bi (<->)	NC_007795	1622	420	fig|93061.5.peg.1622	SAOUHSC_01778	clpX	ATP-dependent Clp protease ATP-binding subunit ClpX	0.686	0.933
PASS	NC_004668	1810	239	fig|226185.9.peg.1810	EF1927	glpF	PLF_1350_00000670	PGF_00008542	Glycerol uptake facilitator protein	1868647	1869366	-	bi (<->)	CP008816	885	239	fig|1201292.8.peg.885	DR75_893		Glycerol uptake facilitator protein	1	0.996	bi (<->)	NC_010079	1307	272	fig|451516.9.peg.1307	USA300HOU_1230	glpF	Glycerol uptake facilitator protein	0.57	0.842	bi (<->)	NC_007795	1169	272	fig|93061.5.peg.1169	SAOUHSC_01275		Glycerol uptake facilitator protein	0.57	0.842
PASS	NC_004668	1812	501	fig|226185.9.peg.1812	EF1929	glpK	PLF_1350_00000063	PGF_00008537	Glycerol kinase (EC 2.7.1.30)	1871224	1872729	-	bi (<->)	CP008816	887	501	fig|1201292.8.peg.887	DR75_895	glpK	Glycerol kinase (EC 2.7.1.30)	0.998	0.998	bi (<->)	NC_010079	1308	498	fig|451516.9.peg.1308	USA300HOU_1231	glpK	Glycerol kinase (EC 2.7.1.30)	0.644	0.992	bi (<->)	NC_007795	1170	498	fig|93061.5.peg.1170	SAOUHSC_01276	glpK	Glycerol kinase (EC 2.7.1.30)	0.644	0.992
PASS	NC_004668	1839	432	fig|226185.9.peg.1839	EF1961	eno	PLF_1350_00000525	PGF_02516909	Enolase (EC 4.2.1.11)	1897956	1899254	-	bi (<->)	CP008816	916	432	fig|1201292.8.peg.916	DR75_922	eno	Enolase (EC 4.2.1.11)	1	0.998	bi (<->)	NC_010079	848	434	fig|451516.9.peg.848	USA300HOU_0806	eno	Enolase (EC 4.2.1.11)	0.745	0.993	bi (<->)	NC_007795	723	434	fig|93061.5.peg.723	SAOUHSC_00799	eno	Enolase (EC 4.2.1.11)	0.745	0.993
PASS	NC_004668	1840	251	fig|226185.9.peg.1840	EF1962	tpiA	PLF_1350_00000556	PGF_04574228	Triosephosphate isomerase (EC 5.3.1.1)	1899386	1900141	-	bi (<->)	CP008816	917	251	fig|1201292.8.peg.917	DR75_923	tpiA	Triosephosphate isomerase (EC 5.3.1.1)	0.988	0.996	bi (<->)	NC_010079	846	253	fig|451516.9.peg.846	USA300HOU_0804	tpiA	Triosephosphate isomerase (EC 5.3.1.1)	0.583	0.996	bi (<->)	NC_007795	721	253	fig|93061.5.peg.721	SAOUHSC_00797	tpiA	Triosephosphate isomerase (EC 5.3.1.1)	0.579	0.996
PASS	NC_004668	1841	397	fig|226185.9.peg.1841	EF1963	pgk	PLF_1350_00000567	PGF_02277678	Phosphoglycerate kinase (EC 2.7.2.3)	1900190	1901383	-	bi (<->)	CP008816	918	397	fig|1201292.8.peg.918	DR75_924	pgk	Phosphoglycerate kinase (EC 2.7.2.3)	1	0.997	bi (<->)	NC_010079	845	396	fig|451516.9.peg.845	USA300HOU_0803	pgk	Phosphoglycerate kinase (EC 2.7.2.3)	0.733	0.997	bi (<->)	NC_007795	720	396	fig|93061.5.peg.720	SAOUHSC_00796	pgk	Phosphoglycerate kinase (EC 2.7.2.3)	0.733	0.997
PASS	NC_004668	1842	333	fig|226185.9.peg.1842	EF1964	gap-2	PLF_1350_00000532	PGF_00024478	NAD-dependent glyceraldehyde-3-phosphate dehydrogenase (EC 1.2.1.12)	1901510	1902511	-	bi (<->)	CP008816	919	333	fig|1201292.8.peg.919	DR75_925	gap	NAD-dependent glyceraldehyde-3-phosphate dehydrogenase (EC 1.2.1.12)	0.997	0.997	bi (<->)	NC_010079	844	336	fig|451516.9.peg.844	USA300HOU_0802	gap	NAD-dependent glyceraldehyde-3-phosphate dehydrogenase (EC 1.2.1.12)	0.728	0.991	bi (<->)	NC_007795	719	336	fig|93061.5.peg.719	SAOUHSC_00795		NAD-dependent glyceraldehyde-3-phosphate dehydrogenase (EC 1.2.1.12)	0.728	0.991
PASS	NC_004668	1848	589	fig|226185.9.peg.1848	EF1970	aspS	PLF_1350_00000337	PGF_06589185	Aspartyl-tRNA synthetase (EC 6.1.1.12)	1907075	1908844	-	bi (<->)	CP008816	925	589	fig|1201292.8.peg.925	DR75_931	aspS	Aspartyl-tRNA synthetase (EC 6.1.1.12)	0.995	0.998	bi (<->)	NC_010079	1721	588	fig|451516.9.peg.1721	USA300HOU_1628	aspS	Aspartyl-tRNA synthetase (EC 6.1.1.12)	0.64	0.995	bi (<->)	NC_007795	1583	588	fig|93061.5.peg.1583	SAOUHSC_01737	aspS	Aspartyl-tRNA synthetase (EC 6.1.1.12)	0.642	0.995
PASS	NC_004668	1850	148	fig|226185.9.peg.1850	EF1973		PLF_1350_00001515	PGF_00421071	D-aminoacyl-tRNA deacylase (EC 3.1.1.96)	1910521	1910967	-	bi (<->)	CP008816	927	148	fig|1201292.8.peg.927	DR75_933	dtd	D-aminoacyl-tRNA deacylase (EC 3.1.1.96)	0.993	0.993	bi (<->)	NC_010079	1724	150	fig|451516.9.peg.1724	USA300HOU_1631	dtd	D-aminoacyl-tRNA deacylase (EC 3.1.1.96)	0.51	0.967	bi (<->)	NC_007795	1586	150	fig|93061.5.peg.1586	SAOUHSC_01741		D-aminoacyl-tRNA deacylase (EC 3.1.1.96)	0.51	0.967
PASS	NC_004668	1851	737	fig|226185.9.peg.1851	EF1974	relA	PLF_1350_00000107	PGF_00010349	Guanosine-3',5'-bis(diphosphate) 3'-pyrophosphohydrolase (EC 3.1.7.2) / GTP pyrophosphokinase (EC 2.7.6.5), (p)ppGpp synthetase II	1910991	1913204	-	bi (<->)	CP008816	928	737	fig|1201292.8.peg.928	DR75_934		Guanosine-3',5'-bis(diphosphate) 3'-pyrophosphohydrolase (EC 3.1.7.2) / GTP pyrophosphokinase (EC 2.7.6.5), (p)ppGpp synthetase II	1	0.999	bi (<->)	NC_010079	1725	729	fig|451516.9.peg.1725	USA300HOU_1632	relA2	Guanosine-3',5'-bis(diphosphate) 3'-pyrophosphohydrolase (EC 3.1.7.2) / GTP pyrophosphokinase (EC 2.7.6.5), (p)ppGpp synthetase II	0.552	0.995	bi (<->)	NC_007795	1587	729	fig|93061.5.peg.1587	SAOUHSC_01742		Guanosine-3',5'-bis(diphosphate) 3'-pyrophosphohydrolase (EC 3.1.7.2) / GTP pyrophosphokinase (EC 2.7.6.5), (p)ppGpp synthetase II	0.552	0.995
PASS	NC_004668	1856	425	fig|226185.9.peg.1856	EF1979		PLF_1350_00000166	PGF_05935795	Replication-associated recombination protein RarA	1916384	1917661	+	bi (<->)	CP008816	933	425	fig|1201292.8.peg.933	DR75_939		Replication-associated recombination protein RarA	0.998	0.998	bi (<->)	NC_010079	1718	424	fig|451516.9.peg.1718			Replication-associated recombination protein RarA	0.637	0.967	bi (<->)	NC_007795	1580	424	fig|93061.5.peg.1580	SAOUHSC_01734		Replication-associated recombination protein RarA	0.637	0.967
PASS	NC_004668	1858	157	fig|226185.9.peg.1858	EF1982		PLF_1350_00110820	PGF_05947556	Universal stress protein family	1918585	1919058	+	bi (<->)	CP008816	935	157	fig|1201292.8.peg.935	DR75_941		Universal stress protein family	1	0.994	bi (<->)	NC_010079	1796	166	fig|451516.9.peg.1796	USA300HOU_1697		Universal stress protein family	0.514	0.849	bi (<->)	NC_007795	1658	166	fig|93061.5.peg.1658	SAOUHSC_01819		Universal stress protein family	0.514	0.849
PASS	NC_004668	1859	395	fig|226185.9.peg.1859	EF1983	ackA	PLF_1350_00000486	PGF_09945671	Acetate kinase (EC 2.7.2.1)	1919170	1920357	-	bi (<->)	CP008816	936	395	fig|1201292.8.peg.936	DR75_942	ackA	Acetate kinase (EC 2.7.2.1)	1	0.997	bi (<->)	NC_010079	1797	400	fig|451516.9.peg.1797	USA300HOU_1698	ackA	Acetate kinase (EC 2.7.2.1)	0.588	0.98	bi (<->)	NC_007795	1659	400	fig|93061.5.peg.1659	SAOUHSC_01820		Acetate kinase (EC 2.7.2.1)	0.588	0.98
PASS	NC_004668	1866	66	fig|226185.9.peg.1866	EF1991	cspC	PLF_1350_00030521	PGF_02049468	Cold shock protein of CSP family	1925423	1925623	-	uni (->)	CP008816	2738	66	fig|1201292.8.peg.2738	DR75_2732	cspC	Cold shock protein of CSP family	0.864	0.985	uni (->)	NC_010079	864	66	fig|451516.9.peg.864	USA300HOU_0824	csp	Cold shock protein of CSP family	0.738	0.97	uni (->)	NC_007795	740	66	fig|93061.5.peg.740	SAOUHSC_00819		Cold shock protein of CSP family	0.738	0.97
PASS	NC_004668	1921	442	fig|226185.9.peg.1921	EF2047		PLF_1350_00001397	PGF_00051368	Serine/threonine exchanger SteT	1965440	1966768	-	bi (<->)	CP008816	945	442	fig|1201292.8.peg.945	DR75_951		Serine/threonine exchanger SteT	0.998	0.998	bi (<->)	NC_010079	1461	440	fig|451516.9.peg.1461	USA300HOU_1374		Serine/threonine exchanger SteT	0.601	0.982	bi (<->)	NC_007795	1322	440	fig|93061.5.peg.1322	SAOUHSC_01450		Serine/threonine exchanger SteT	0.601	0.982
PASS	NC_004668	1922	357	fig|226185.9.peg.1922	EF2048		PLF_1350_00000329	PGF_00618776	23S rRNA (adenine(2503)-C(2))-methyltransferase @ tRNA (adenine(37)-C(2))-methyltransferase (EC 2.1.1.192)	1967059	1968132	-	bi (<->)	CP008816	946	357	fig|1201292.8.peg.946	DR75_952	rlmN	23S rRNA (adenine(2503)-C(2))-methyltransferase @ tRNA (adenine(37)-C(2))-methyltransferase (EC 2.1.1.192)	0.997	0.997	bi (<->)	NC_010079	1226	364	fig|451516.9.peg.1226	USA300HOU_1155		23S rRNA (adenine(2503)-C(2))-methyltransferase @ tRNA (adenine(37)-C(2))-methyltransferase (EC 2.1.1.192)	0.554	0.945	bi (<->)	NC_007795	1088	364	fig|93061.5.peg.1088	SAOUHSC_01185		23S rRNA (adenine(2503)-C(2))-methyltransferase @ tRNA (adenine(37)-C(2))-methyltransferase (EC 2.1.1.192)	0.554	0.945
PASS	NC_004668	1941	374	fig|226185.9.peg.1941	EF2070	mnmA	PLF_1350_00000541	PGF_07304022	tRNA-specific 2-thiouridylase MnmA (EC 2.8.1.13)	1990775	1991899	-	bi (<->)	CP008816	964	374	fig|1201292.8.peg.964	DR75_970	trmU	tRNA-specific 2-thiouridylase MnmA (EC 2.8.1.13)	0.997	0.997	bi (<->)	NC_010079	1712	372	fig|451516.9.peg.1712	USA300HOU_1621	mnmA	tRNA-specific 2-thiouridylase MnmA (EC 2.8.1.13)	0.7	0.989	bi (<->)	NC_007795	1573	257	fig|93061.5.peg.1573	SAOUHSC_01725		tRNA-specific 2-thiouridylase MnmA (EC 2.8.1.13)	0.635	0.992
PASS	NC_004668	1944	324	fig|226185.9.peg.1944	EF2073	prsA-1	PLF_1350_00000161	PGF_00048782	Ribose-phosphate pyrophosphokinase (EC 2.7.6.1)	1993839	1994813	-	bi (<->)	CP008816	967	324	fig|1201292.8.peg.967	DR75_973	prs2	Ribose-phosphate pyrophosphokinase (EC 2.7.6.1)	0.994	0.997	uni (->)	NC_010079	536	321	fig|451516.9.peg.536			Ribose-phosphate pyrophosphokinase (EC 2.7.6.1)	0.502	0.991	uni (->)	NC_007795	427	321	fig|93061.5.peg.427	SAOUHSC_00472		Ribose-phosphate pyrophosphokinase (EC 2.7.6.1)	0.502	0.991
PASS	NC_004668	1946	289	fig|226185.9.peg.1946	EF2075		PLF_1350_00000755	PGF_04132127	Manganese ABC transporter, inner membrane permease protein SitD	1995773	1996642	+	bi (<->)	CP008816	969	289	fig|1201292.8.peg.969	DR75_975		Manganese ABC transporter, inner membrane permease protein SitD	0.997	0.997	bi (<->)	NC_010079	696	278	fig|451516.9.peg.696	USA300HOU_0652		Manganese ABC transporter, inner membrane permease protein SitD	0.518	0.971	bi (<->)	NC_007795	570	278	fig|93061.5.peg.570	SAOUHSC_00636		Manganese ABC transporter, inner membrane permease protein SitD	0.518	0.971
PASS	NC_004668	1952	226	fig|226185.9.peg.1952	EF2081		PLF_1350_00000680	PGF_02898176	Methionine ABC transporter permease protein	2001579	2002259	-	bi (<->)	CP008816	975	226	fig|1201292.8.peg.975	DR75_980		Methionine ABC transporter permease protein	1	0.996	bi (<->)	NC_010079	498	219	fig|451516.9.peg.498			Methionine ABC transporter permease protein	0.525	0.808	bi (<->)	NC_007795	389	219	fig|93061.5.peg.389	SAOUHSC_00424		Methionine ABC transporter permease protein	0.525	0.808
PASS	NC_004668	2016	602	fig|226185.9.peg.2016	EF2151	glmS	PLF_1350_00000283	PGF_01960322	Glutamine--fructose-6-phosphate aminotransferase [isomerizing] (EC 2.6.1.16)	2053427	2055235	-	bi (<->)	CP008816	982	602	fig|1201292.8.peg.982	DR75_988	glmS	Glutamine--fructose-6-phosphate aminotransferase [isomerizing] (EC 2.6.1.16)	0.993	0.998	bi (<->)	NC_010079	2235	601	fig|451516.9.peg.2235	USA300HOU_2145	glmS	Glutamine--fructose-6-phosphate aminotransferase [isomerizing] (EC 2.6.1.16)	0.587	0.998	bi (<->)	NC_007795	2170	601	fig|93061.5.peg.2170	SAOUHSC_02399		Glutamine--fructose-6-phosphate aminotransferase [isomerizing] (EC 2.6.1.16)	0.587	0.998
PASS	NC_004668	2017	277	fig|226185.9.peg.2017	EF2152		PLF_1350_00001315	PGF_00060516	Transmembrane component MtsC of energizing module of methionine-regulated ECF transporter	2055678	2056511	-	bi (<->)	CP008816	983	277	fig|1201292.8.peg.983	DR75_989		Transmembrane component MtsC of energizing module of methionine-regulated ECF transporter	0.996	0.996	bi (<->)	NC_010079	2793	277	fig|451516.9.peg.2793	USA300HOU_2685		Transmembrane component MtsC of energizing module of methionine-regulated ECF transporter	0.578	0.996	bi (<->)	NC_007795	2726	277	fig|93061.5.peg.2726	SAOUHSC_03018		Transmembrane component MtsC of energizing module of methionine-regulated ECF transporter	0.578	0.996
PASS	NC_004668	2018	568	fig|226185.9.peg.2018	EF2153		PLF_1350_00001184	PGF_00423911	Duplicated ATPase component MtsB of energizing module of methionine-regulated ECF transporter	2056508	2058214	-	bi (<->)	CP008816	984	568	fig|1201292.8.peg.984	DR75_990	ccmA	Duplicated ATPase component MtsB of energizing module of methionine-regulated ECF transporter	0.996	0.998	bi (<->)	NC_010079	2794	570	fig|451516.9.peg.2794	USA300HOU_2686		Duplicated ATPase component MtsB of energizing module of methionine-regulated ECF transporter	0.541	0.995	bi (<->)	NC_007795	2727	570	fig|93061.5.peg.2727	SAOUHSC_03019		Duplicated ATPase component MtsB of energizing module of methionine-regulated ECF transporter	0.543	0.995
PASS	NC_004668	2019	183	fig|226185.9.peg.2019	EF2154		PLF_1350_00001310	PGF_00054380	Substrate-specific component MtsA of methionine-regulated ECF transporter	2058315	2058866	-	bi (<->)	CP008816	985	183	fig|1201292.8.peg.985	DR75_991		Substrate-specific component MtsA of methionine-regulated ECF transporter	0.995	0.995	bi (<->)	NC_010079	2795	184	fig|451516.9.peg.2795	USA300HOU_2687		Substrate-specific component MtsA of methionine-regulated ECF transporter	0.676	0.984	bi (<->)	NC_007795	2728	184	fig|93061.5.peg.2728	SAOUHSC_03020		Substrate-specific component MtsA of methionine-regulated ECF transporter	0.676	0.984
PASS	NC_004668	2021	341	fig|226185.9.peg.2021			PLF_1350_00000103	PGF_01137124	Phosphoglucosamine mutase (EC 5.4.2.10)	2059424	2060449	-	bi (<->)	CP008816	986	451	fig|1201292.8.peg.986	DR75_992	glmM	Phosphoglucosamine mutase (EC 5.4.2.10)	0.965	0.749	bi (<->)	NC_010079	2243	451	fig|451516.9.peg.2243	USA300HOU_2151	glmM	Phosphoglucosamine mutase (EC 5.4.2.10) @ FemD, factor involved in methicillin resistance	0.614	0.732	bi (<->)	NC_007795	2177	451	fig|93061.5.peg.2177	SAOUHSC_02405		Phosphoglucosamine mutase (EC 5.4.2.10) @ FemD, factor involved in methicillin resistance	0.614	0.732
PASS	NC_004668	2023	294	fig|226185.9.peg.2023	EF2157		PLF_1350_00000180	PGF_01212500	Diadenylate cyclase spyDAC; Bacterial checkpoint controller DisA with nucleotide-binding domain	2061602	2062486	-	bi (<->)	CP008816	988	294	fig|1201292.8.peg.988	DR75_994		Diadenylate cyclase spyDAC; Bacterial checkpoint controller DisA with nucleotide-binding domain	1	0.997	bi (<->)	NC_010079	2245	211	fig|451516.9.peg.2245	USA300HOU_2153		Diadenylate cyclase spyDAC; Bacterial checkpoint controller DisA with nucleotide-binding domain	0.554	0.929	bi (<->)	NC_007795	2179	211	fig|93061.5.peg.2179	SAOUHSC_02407		Diadenylate cyclase spyDAC; Bacterial checkpoint controller DisA with nucleotide-binding domain	0.554	0.929
PASS	NC_004668	2025	446	fig|226185.9.peg.2025	EF2159	glnA	PLF_1350_00000102	PGF_00275905	Glutamine synthetase type I (EC 6.3.1.2)	2066672	2068012	-	bi (<->)	CP008816	990	446	fig|1201292.8.peg.990	DR75_996	glnA	Glutamine synthetase type I (EC 6.3.1.2)	1	0.998	bi (<->)	NC_010079	1317	446	fig|451516.9.peg.1317	USA300HOU_1240	glnA	Glutamine synthetase type I (EC 6.3.1.2)	0.717	0.998	bi (<->)	NC_007795	1179	446	fig|93061.5.peg.1179	SAOUHSC_01287		Glutamine synthetase type I (EC 6.3.1.2)	0.717	0.998
PASS	NC_004668	2026	127	fig|226185.9.peg.2026	EF2160	glnR	PLF_1350_00000475	PGF_00059993	Transcriptional regulator, repressor of the glutamine synthetase, MerR family	2068055	2068438	-	bi (<->)	CP008816	991	127	fig|1201292.8.peg.991	DR75_997		Transcriptional regulator, repressor of the glutamine synthetase, MerR family	1	0.992	bi (<->)	NC_010079	1316	122	fig|451516.9.peg.1316	USA300HOU_1239	glnR	FemC, factor involved in methicillin resistance / Glutamine synthetase repressor	0.583	0.582	bi (<->)	NC_007795	1178	122	fig|93061.5.peg.1178	SAOUHSC_01285		FemC, factor involved in methicillin resistance / Glutamine synthetase repressor	0.583	0.582
PASS	NC_004668	2027	413	fig|226185.9.peg.2027	EF2161		PLF_1350_00000351	PGF_00007028	Ribosome LSU-associated GTP-binding protein HflX	2068641	2069882	-	bi (<->)	CP008816	992	413	fig|1201292.8.peg.992	DR75_998	hflX	Ribosome LSU-associated GTP-binding protein HflX	0.988	0.998	bi (<->)	NC_010079	1314	412	fig|451516.9.peg.1314	USA300HOU_1237		Ribosome LSU-associated GTP-binding protein HflX	0.509	0.966	bi (<->)	NC_007795	1176	412	fig|93061.5.peg.1176	SAOUHSC_01283		Ribosome LSU-associated GTP-binding protein HflX	0.509	0.966
PASS	NC_004668	2071	310	fig|226185.9.peg.2071			PLF_1350_00000100	PGF_00053966	Aminopeptidase S (Leu, Val, Phe, Tyr preference) (EC 3.4.11.24)	2117626	2118558	+	bi (<->)	CP008816	1031	412	fig|1201292.8.peg.1031	DR75_1035	pepS	Aminopeptidase S (Leu, Val, Phe, Tyr preference) (EC 3.4.11.24)	0.99	0.75	bi (<->)	NC_010079	1970	415	fig|451516.9.peg.1970	USA300HOU_1874	pepS	Aminopeptidase S (Leu, Val, Phe, Tyr preference) (EC 3.4.11.24)	0.527	0.745	bi (<->)	NC_007795	1898	415	fig|93061.5.peg.1898	SAOUHSC_02092		Aminopeptidase S (Leu, Val, Phe, Tyr preference) (EC 3.4.11.24)	0.527	0.745
PASS	NC_004668	2073	173	fig|226185.9.peg.2073	EF2206		PLF_1350_00000419	PGF_07596127	tRNA-specific adenosine-34 deaminase (EC 3.5.4.33)	2119416	2119937	-	bi (<->)	CP008816	1033	173	fig|1201292.8.peg.1033	DR75_1037		tRNA-specific adenosine-34 deaminase (EC 3.5.4.33)	1	0.994	bi (<->)	NC_010079	596	156	fig|451516.9.peg.596	USA300HOU_0552		tRNA-specific adenosine-34 deaminase (EC 3.5.4.33)	0.57	0.949	bi (<->)	NC_007795	487	156	fig|93061.5.peg.487	SAOUHSC_00541		tRNA-specific adenosine-34 deaminase (EC 3.5.4.33)	0.57	0.949
PASS	NC_004668	2203	611	fig|226185.9.peg.2203	EF2352	lepA	PLF_1350_00000131	PGF_00060414	Translation elongation factor LepA	2274702	2276537	-	bi (<->)	CP008816	1087	612	fig|1201292.8.peg.1087	DR75_1087	lepA	Translation elongation factor LepA	0.992	0.997	bi (<->)	NC_010079	1677	607	fig|451516.9.peg.1677	USA300HOU_1586	lepA	Translation elongation factor LepA	0.751	0.998	bi (<->)	NC_007795	1537	607	fig|93061.5.peg.1537	SAOUHSC_01688		Translation elongation factor LepA	0.751	0.998
PASS	NC_004668	2206	868	fig|226185.9.peg.2206	EF2355	clpB	PLF_1350_00000143	PGF_00529632	Chaperone protein ClpB (ATP-dependent unfoldase)	2278542	2281148	-	bi (<->)	CP008816	1090	868	fig|1201292.8.peg.1090	DR75_1090	clpB	Chaperone protein ClpB (ATP-dependent unfoldase)	0.998	0.999	bi (<->)	NC_010079	974	869	fig|451516.9.peg.974	USA300HOU_0933	clpB	Chaperone protein ClpB (ATP-dependent unfoldase)	0.616	0.999	bi (<->)	NC_007795	833	869	fig|93061.5.peg.833	SAOUHSC_00912		Chaperone protein ClpB (ATP-dependent unfoldase)	0.615	0.999
PASS	NC_004668	2210	431	fig|226185.9.peg.2210	EF2361	purB	PLF_1350_00000262	PGF_01054379	Adenylosuccinate lyase (EC 4.3.2.2) @ SAICAR lyase (EC 4.3.2.2)	2283490	2284785	-	bi (<->)	CP008816	1092	431	fig|1201292.8.peg.1092	DR75_1092	purB	Adenylosuccinate lyase (EC 4.3.2.2) @ SAICAR lyase (EC 4.3.2.2)	0.998	0.998	bi (<->)	NC_010079	2003	431	fig|451516.9.peg.2003	USA300HOU_1909	purB	Adenylosuccinate lyase (EC 4.3.2.2) @ SAICAR lyase (EC 4.3.2.2)	0.701	0.998	bi (<->)	NC_007795	1929	431	fig|93061.5.peg.1929	SAOUHSC_02126		Adenylosuccinate lyase (EC 4.3.2.2) @ SAICAR lyase (EC 4.3.2.2)	0.701	0.998
PASS	NC_004668	2212	439	fig|226185.9.peg.2212	EF2364		PLF_1350_00000323	PGF_00791353	Xanthine permease	2286271	2287590	-	bi (<->)	CP008816	1094	439	fig|1201292.8.peg.1094	DR75_1094	pbuX	Xanthine permease	0.998	0.998	bi (<->)	NC_010079	444	422	fig|451516.9.peg.444	USA300HOU_0412	pbuX	Xanthine permease	0.528	0.991	bi (<->)	NC_007795	343	422	fig|93061.5.peg.343	SAOUHSC_00373		Xanthine permease	0.528	0.991
PASS	NC_004668	2213	193	fig|226185.9.peg.2213	EF2365	xpt	PLF_1350_00000515	PGF_00066942	Xanthine phosphoribosyltransferase (EC 2.4.2.22)	2287593	2288174	-	bi (<->)	CP008816	1095	193	fig|1201292.8.peg.1095	DR75_1095	xpt	Xanthine phosphoribosyltransferase (EC 2.4.2.22)	1	0.995	bi (<->)	NC_010079	443	192	fig|451516.9.peg.443	USA300HOU_0411	xprT	Xanthine phosphoribosyltransferase (EC 2.4.2.22)	0.526	0.995	bi (<->)	NC_007795	342	192	fig|93061.5.peg.342	SAOUHSC_00372		Xanthine phosphoribosyltransferase (EC 2.4.2.22)	0.526	0.995
PASS	NC_004668	2219	450	fig|226185.9.peg.2219	EF2371	asnC	PLF_1350_00002339	PGF_00066502	Asparaginyl-tRNA synthetase (EC 6.1.1.22)	2291957	2293309	-	bi (<->)	CP008816	1101	444	fig|1201292.8.peg.1101	DR75_1101	asnS	Asparaginyl-tRNA synthetase (EC 6.1.1.22)	0.995	0.998	bi (<->)	NC_010079	1479	430	fig|451516.9.peg.1479	USA300HOU_1392	asnC	Asparaginyl-tRNA synthetase (EC 6.1.1.22)	0.651	0.988	bi (<->)	NC_007795	1340	430	fig|93061.5.peg.1340	SAOUHSC_01471	asnC	Asparaginyl-tRNA synthetase (EC 6.1.1.22)	0.651	0.988
PASS	NC_004668	2225	1451	fig|226185.9.peg.2225	EF2378	polC	PLF_1350_00002486	PGF_02154745	DNA polymerase III polC-type (EC 2.7.7.7)	2301329	2305684	-	bi (<->)	CP008816	1109	1451	fig|1201292.8.peg.1109	DR75_1108	polC	DNA polymerase III polC-type (EC 2.7.7.7)	0.999	0.999	bi (<->)	NC_010079	1273	1438	fig|451516.9.peg.1273	USA300HOU_1196	polC	DNA polymerase III polC-type (EC 2.7.7.7)	0.547	0.998	bi (<->)	NC_007795	1135	1438	fig|93061.5.peg.1135	SAOUHSC_01241	polC	DNA polymerase III polC-type (EC 2.7.7.7)	0.547	0.998
PASS	NC_004668	2226	572	fig|226185.9.peg.2226	EF2379	proS	PLF_1350_00000730	PGF_00037588	Prolyl-tRNA synthetase (EC 6.1.1.15), bacterial type	2305935	2307653	-	bi (<->)	CP008816	1110	572	fig|1201292.8.peg.1110	DR75_1109	proS	Prolyl-tRNA synthetase (EC 6.1.1.15), bacterial type	0.998	0.998	bi (<->)	NC_010079	1272	567	fig|451516.9.peg.1272	USA300HOU_1195	proS	Prolyl-tRNA synthetase (EC 6.1.1.15), bacterial type	0.564	0.986	bi (<->)	NC_007795	1134	567	fig|93061.5.peg.1134	SAOUHSC_01240		Prolyl-tRNA synthetase (EC 6.1.1.15), bacterial type	0.564	0.986
PASS	NC_004668	2232	464	fig|226185.9.peg.2232	EF2390		PLF_1350_00000188	PGF_00015514	Iron-sulfur cluster assembly protein SufB	2313988	2315382	-	bi (<->)	CP008816	1142	464	fig|1201292.8.peg.1142	DR75_1139	sufB	Iron-sulfur cluster assembly protein SufB	1	0.998	bi (<->)	NC_010079	916	465	fig|451516.9.peg.916	USA300HOU_0875		Iron-sulfur cluster assembly protein SufB	0.693	0.987	bi (<->)	NC_007795	774	465	fig|93061.5.peg.774	SAOUHSC_00851		Iron-sulfur cluster assembly protein SufB	0.693	0.987
PASS	NC_004668	2233	155	fig|226185.9.peg.2233	EF2391		PLF_1350_00000387	PGF_00041788	Putative iron-sulfur cluster assembly scaffold protein for SUF system, SufE2	2315401	2315868	-	bi (<->)	CP008816	1143	155	fig|1201292.8.peg.1143	DR75_1140		Putative iron-sulfur cluster assembly scaffold protein for SUF system, SufE2	1	0.994	bi (<->)	NC_010079	915	154	fig|451516.9.peg.915	USA300HOU_0874	iscU	Putative iron-sulfur cluster assembly scaffold protein for SUF system, SufE2	0.53	0.961	bi (<->)	NC_007795	773	154	fig|93061.5.peg.773	SAOUHSC_00850		Putative iron-sulfur cluster assembly scaffold protein for SUF system, SufE2	0.53	0.961
PASS	NC_004668	2234	411	fig|226185.9.peg.2234	EF2392		PLF_1350_00000031	PGF_07583562	Cysteine desulfurase (EC 2.8.1.7) => SufS	2315855	2317090	-	bi (<->)	CP008816	1144	411	fig|1201292.8.peg.1144	DR75_1141	sufS	Cysteine desulfurase (EC 2.8.1.7) => SufS	0.988	0.998	bi (<->)	NC_010079	914	413	fig|451516.9.peg.914	USA300HOU_0873	sufS	Cysteine desulfurase (EC 2.8.1.7) => SufS	0.6	0.981	bi (<->)	NC_007795	772	413	fig|93061.5.peg.772	SAOUHSC_00849		Cysteine desulfurase (EC 2.8.1.7) => SufS	0.6	0.981
PASS	NC_004668	2236	256	fig|226185.9.peg.2236	EF2394		PLF_1350_00000446	PGF_00015510	Iron-sulfur cluster assembly ATPase protein SufC	2318388	2319158	-	bi (<->)	CP008816	1146	256	fig|1201292.8.peg.1146	DR75_1143	sufC	Iron-sulfur cluster assembly ATPase protein SufC	1	0.996	bi (<->)	NC_010079	912	253	fig|451516.9.peg.912	USA300HOU_0870		Iron-sulfur cluster assembly ATPase protein SufC	0.77	0.976	bi (<->)	NC_007795	770	253	fig|93061.5.peg.770	SAOUHSC_00847		Iron-sulfur cluster assembly ATPase protein SufC	0.77	0.976
PASS	NC_004668	2237	185	fig|226185.9.peg.2237	EF2395	frr	PLF_1350_00000472	PGF_00048926	Ribosome recycling factor	2319528	2320085	-	bi (<->)	CP008816	1147	185	fig|1201292.8.peg.1147	DR75_1144	frr	Ribosome recycling factor	1	0.995	bi (<->)	NC_010079	1268	184	fig|451516.9.peg.1268			Ribosome recycling factor	0.61	0.984	bi (<->)	NC_007795	1130	184	fig|93061.5.peg.1130	SAOUHSC_01236	frr	Ribosome recycling factor	0.61	0.984
PASS	NC_004668	2238	241	fig|226185.9.peg.2238	EF2396	pyrH	PLF_1350_00000412	PGF_02923127	Uridylate kinase (EC 2.7.4.22)	2320089	2320814	-	bi (<->)	CP008816	1148	241	fig|1201292.8.peg.1148	DR75_1145	pyrH	Uridylate kinase (EC 2.7.4.22)	1	0.996	bi (<->)	NC_010079	1267	240	fig|451516.9.peg.1267	USA300HOU_1191		Uridylate kinase (EC 2.7.4.22)	0.704	0.967	bi (<->)	NC_007795	1129	240	fig|93061.5.peg.1129	SAOUHSC_01235		Uridylate kinase (EC 2.7.4.22)	0.704	0.967
PASS	NC_004668	2239	293	fig|226185.9.peg.2239	EF2397	tsf	PLF_1350_00000477	PGF_06936561	Translation elongation factor Ts	2321072	2321953	-	bi (<->)	CP008816	1149	293	fig|1201292.8.peg.1149	DR75_1146	tsf	Translation elongation factor Ts	1	0.997	bi (<->)	NC_010079	1266	293	fig|451516.9.peg.1266	USA300HOU_1190	tsf	Translation elongation factor Ts	0.628	0.997	bi (<->)	NC_007795	1128	293	fig|93061.5.peg.1128	SAOUHSC_01234	tsf	Translation elongation factor Ts	0.628	0.997
PASS	NC_004668	2240	235	fig|226185.9.peg.2240	EF2398	rpsB	PLF_1350_00000311	PGF_04505269	SSU ribosomal protein S2p (SAe)	2322059	2322766	-	bi (<->)	CP008816	1150	261	fig|1201292.8.peg.1150	DR75_1147	rpsB	SSU ribosomal protein S2p (SAe)	1	0.897	bi (<->)	NC_010079	1264	255	fig|451516.9.peg.1264	USA300HOU_1188	rpsB	SSU ribosomal protein S2p (SAe)	0.726	0.784	bi (<->)	NC_007795	1126	229	fig|93061.5.peg.1126	SAOUHSC_01232	rpsB	SSU ribosomal protein S2p (SAe)	0.726	0.873
PASS	NC_004668	2249	300	fig|226185.9.peg.2249	EF2410	era	PLF_1350_00000527	PGF_00007027	GTP-binding protein Era	2330519	2331421	-	bi (<->)	CP008816	1160	300	fig|1201292.8.peg.1160	DR75_1157	era	GTP-binding protein Era	1	0.997	bi (<->)	NC_010079	1658	299	fig|451516.9.peg.1658	USA300HOU_1568	era	GTP-binding protein Era	0.642	0.977	bi (<->)	NC_007795	1518	299	fig|93061.5.peg.1518	SAOUHSC_01668	era	GTP-binding protein Era	0.638	0.977
PASS	NC_004668	2251	159	fig|226185.9.peg.2251	EF2412		PLF_1350_00002352	PGF_00020361	Metal-dependent hydrolase YbeY, involved in rRNA and/or ribosome maturation and assembly	2331820	2332299	-	bi (<->)	CP008816	1162	159	fig|1201292.8.peg.1162	DR75_1159		Metal-dependent hydrolase YbeY, involved in rRNA and/or ribosome maturation and assembly	0.994	0.994	bi (<->)	NC_010079	1661	155	fig|451516.9.peg.1661	USA300HOU_1571		Metal-dependent hydrolase YbeY, involved in rRNA and/or ribosome maturation and assembly	0.58	0.968	bi (<->)	NC_007795	1521	155	fig|93061.5.peg.1521	SAOUHSC_01672		Metal-dependent hydrolase YbeY, involved in rRNA and/or ribosome maturation and assembly	0.58	0.968
PASS	NC_004668	2253	324	fig|226185.9.peg.2253	EF2414	phoH	PLF_1350_00000535	PGF_00033237	Phosphate starvation-inducible protein PhoH, predicted ATPase	2334526	2335500	-	bi (<->)	CP008816	1164	324	fig|1201292.8.peg.1164	DR75_1161		Phosphate starvation-inducible protein PhoH, predicted ATPase	1	0.997	bi (<->)	NC_010079	1662	315	fig|451516.9.peg.1662	USA300HOU_1572	phoH	Phosphate starvation-inducible protein PhoH, predicted ATPase	0.566	0.978	bi (<->)	NC_007795	1522	315	fig|93061.5.peg.1522	SAOUHSC_01673		Phosphate starvation-inducible protein PhoH, predicted ATPase	0.566	0.978
PASS	NC_004668	2255	58	fig|226185.9.peg.2255	EF2416	rpsU	PLF_1350_00000553	PGF_04034430	SSU ribosomal protein S21p	2336159	2336335	-	bi (<->)	CP008816	1166	58	fig|1201292.8.peg.1166	DR75_1163	rpsU	SSU ribosomal protein S21p	1	0.983	bi (<->)	NC_010079	1666	58	fig|451516.9.peg.1666	USA300HOU_1576	rpsU	SSU ribosomal protein S21p	0.929	0.948	bi (<->)	NC_007795	1526	58	fig|93061.5.peg.1526	SAOUHSC_01678	rpsU	SSU ribosomal protein S21p	0.929	0.948
PASS	NC_004668	2259	351	fig|226185.9.peg.2259	EF2421	thrC	PLF_1350_00001013	PGF_03316046	Threonine synthase (EC 4.2.3.1)	2338800	2339855	-	bi (<->)	CP008816	1170	351	fig|1201292.8.peg.1170	DR75_1167	thrC	Threonine synthase (EC 4.2.3.1)	0.997	0.997	bi (<->)	NC_010079	1346	353	fig|451516.9.peg.1346	USA300HOU_1274	thrC	Threonine synthase (EC 4.2.3.1)	0.665	0.918	bi (<->)	NC_007795	1208	353	fig|93061.5.peg.1208	SAOUHSC_01321		Threonine synthase (EC 4.2.3.1)	0.665	0.918
PASS	NC_004668	2267	325	fig|226185.9.peg.2267	EF2429	guaC	PLF_1350_00000184	PGF_00006931	GMP reductase (EC 1.7.1.7)	2347467	2348444	-	bi (<->)	CP008816	1178	325	fig|1201292.8.peg.1178	DR75_1175	guaC	GMP reductase (EC 1.7.1.7)	0.997	0.997	bi (<->)	NC_010079	1354	325	fig|451516.9.peg.1354			GMP reductase (EC 1.7.1.7)	0.774	0.991	bi (<->)	NC_007795	1216	325	fig|93061.5.peg.1216	SAOUHSC_01330		GMP reductase (EC 1.7.1.7)	0.774	0.991
PASS	NC_004668	2273	484	fig|226185.9.peg.2273	EF2435		PLF_1350_00001392	PGF_02648683	PTS system, N-acetylmuramic acid-specific IIB component (EC 2.7.1.192) / PTS system, N-acetylmuramic acid-specific IIC component	2353889	2355343	-	bi (<->)	CP008816	1184	484	fig|1201292.8.peg.1184	DR75_1181		PTS system, N-acetylmuramic acid-specific IIB component (EC 2.7.1.192) / PTS system, N-acetylmuramic acid-specific IIC component	1	0.998	bi (<->)	NC_010079	243	484	fig|451516.9.peg.243	USA300HOU_0206		PTS system, N-acetylmuramic acid-specific IIB component (EC 2.7.1.192) / PTS system, N-acetylmuramic acid-specific IIC component	0.617	0.979	bi (<->)	NC_007795	148	484	fig|93061.5.peg.148	SAOUHSC_00158		PTS system, N-acetylmuramic acid-specific IIB component (EC 2.7.1.192) / PTS system, N-acetylmuramic acid-specific IIC component	0.617	0.979
PASS	NC_004668	2274	296	fig|226185.9.peg.2274	EF2436	murQ	PLF_1350_00000531	PGF_00023835	N-acetylmuramic acid 6-phosphate etherase (EC 4.2.1.126)	2355366	2356256	-	bi (<->)	CP008816	1185	296	fig|1201292.8.peg.1185	DR75_1182	murQ	N-acetylmuramic acid 6-phosphate etherase (EC 4.2.1.126)	0.997	0.997	bi (<->)	NC_010079	242	298	fig|451516.9.peg.242	USA300HOU_0205	murQ	N-acetylmuramic acid 6-phosphate etherase (EC 4.2.1.126)	0.577	0.98	bi (<->)	NC_007795	147	298	fig|93061.5.peg.147	SAOUHSC_00157	murQ	N-acetylmuramic acid 6-phosphate etherase (EC 4.2.1.126)	0.577	0.98
PASS	NC_004668	2281	83	fig|226185.9.peg.2281	EF2443	rpsT	PLF_1350_00000539	PGF_02454577	SSU ribosomal protein S20p	2361721	2361972	+	bi (<->)	CP008816	1192	83	fig|1201292.8.peg.1192	DR75_1189	rpsT	SSU ribosomal protein S20p	1	0.988	bi (<->)	NC_010079	1678	83	fig|451516.9.peg.1678	USA300HOU_1587	rpsT	SSU ribosomal protein S20p	0.551	0.928	bi (<->)	NC_007795	1538	83	fig|93061.5.peg.1538	SAOUHSC_01689	rpsT	SSU ribosomal protein S20p	0.551	0.928
PASS	NC_004668	2286	167	fig|226185.9.peg.2286	EF2448		PLF_1350_00002387	PGF_02704803	dCMP deaminase (EC 3.5.4.12) @ Late competence protein ComEB	2367163	2367666	-	bi (<->)	CP008816	1198	167	fig|1201292.8.peg.1198	DR75_1195		dCMP deaminase (EC 3.5.4.12) @ Late competence protein ComEB	0.994	0.994	bi (<->)	NC_010079	1681	153	fig|451516.9.peg.1681	USA300HOU_1590	comEB	dCMP deaminase (EC 3.5.4.12) @ Late competence protein ComEB	0.682	0.961	bi (<->)	NC_007795	1541	153	fig|93061.5.peg.1541	SAOUHSC_01692		dCMP deaminase (EC 3.5.4.12) @ Late competence protein ComEB	0.682	0.961
PASS	NC_004668	2294	1142	fig|226185.9.peg.2294	EF2456	pycA	PLF_1350_00000070	PGF_00045963	Pyruvate carboxylase (EC 6.4.1.1)	2372644	2376072	-	bi (<->)	CP008816	1206	1142	fig|1201292.8.peg.1206	DR75_1203	pyc	Pyruvate carboxylase (EC 6.4.1.1)	0.996	0.999	bi (<->)	NC_010079	1116	1150	fig|451516.9.peg.1116	USA300HOU_1052	pycA	Pyruvate carboxylase (EC 6.4.1.1)	0.588	0.994	bi (<->)	NC_007795	976	1150	fig|93061.5.peg.976	SAOUHSC_01064		Pyruvate carboxylase (EC 6.4.1.1)	0.588	0.994
PASS	NC_004668	2298	611	fig|226185.9.peg.2298	EF2460		PLF_1350_00000150	PGF_00007041	GTP-binding protein TypA/BipA	2379936	2381771	-	bi (<->)	CP008816	1210	611	fig|1201292.8.peg.1210	DR75_1207	typA	GTP-binding protein TypA/BipA	1	0.998	bi (<->)	NC_010079	1111	615	fig|451516.9.peg.1111	USA300HOU_1047		GTP-binding protein TypA/BipA	0.73	0.982	bi (<->)	NC_007795	971	615	fig|93061.5.peg.971	SAOUHSC_01058		GTP-binding protein TypA/BipA	0.73	0.982
PASS	NC_004668	2309	348	fig|226185.9.peg.2309	EF2472	gcp	PLF_1350_00000497	PGF_07915158	N(6)-L-threonylcarbamoyladenine synthase (EC 2.3.1.234)	2394032	2395078	-	bi (<->)	CP008816	1224	348	fig|1201292.8.peg.1224	DR75_1220		N(6)-L-threonylcarbamoyladenine synthase (EC 2.3.1.234)	0.994	0.997	bi (<->)	NC_010079	2134	341	fig|451516.9.peg.2134	USA300HOU_2044		N(6)-L-threonylcarbamoyladenine synthase (EC 2.3.1.234)	0.589	0.982	bi (<->)	NC_007795	2067	341	fig|93061.5.peg.2067	SAOUHSC_02277		N(6)-L-threonylcarbamoyladenine synthase (EC 2.3.1.234)	0.589	0.982
PASS	NC_004668	2323	447	fig|226185.9.peg.2323	EF2486		PLF_1350_00003731	PGF_02896943	Teichoic acid export ATP-binding protein TagH (EC 3.6.3.40)	2407091	2408434	-	bi (<->)	CP008816	1238	447	fig|1201292.8.peg.1238	DR75_1233		Teichoic acid export ATP-binding protein TagH (EC 3.6.3.40)	0.984	0.998	bi (<->)	NC_010079	701	264	fig|451516.9.peg.701	USA300HOU_0657	tagH	Teichoic acid export ATP-binding protein TagH (EC 3.6.3.40)	0.532	0.947	bi (<->)	NC_007795	575	264	fig|93061.5.peg.575	SAOUHSC_00641		Teichoic acid export ATP-binding protein TagH (EC 3.6.3.40)	0.532	0.947
PASS	NC_004668	2332	271	fig|226185.9.peg.2332	EF2495	uppS	PLF_1350_00000322	PGF_02280759	Undecaprenyl diphosphate synthase (EC 2.5.1.31)	2419933	2420748	-	bi (<->)	CP008816	1247	271	fig|1201292.8.peg.1247	DR75_1242	uppS	Undecaprenyl diphosphate synthase (EC 2.5.1.31)	1	0.996	bi (<->)	NC_010079	1269	256	fig|451516.9.peg.1269	USA300HOU_1192	uppS	Undecaprenyl diphosphate synthase (EC 2.5.1.31)	0.576	0.91	bi (<->)	NC_007795	1131	256	fig|93061.5.peg.1131	SAOUHSC_01237		Undecaprenyl diphosphate synthase (EC 2.5.1.31)	0.576	0.91
PASS	NC_004668	2334	228	fig|226185.9.peg.2334	EF2497		PLF_1350_00002060	PGF_02898176	Methionine ABC transporter permease protein	2421929	2422615	-	bi (<->)	CP008816	1249	228	fig|1201292.8.peg.1249	DR75_1244		Methionine ABC transporter permease protein	0.996	0.996	bi (<->)	NC_010079	890	231	fig|451516.9.peg.890	USA300HOU_0848		Methionine ABC transporter permease protein	0.657	0.879	bi (<->)	NC_007795	766	231	fig|93061.5.peg.766	SAOUHSC_00843		Methionine ABC transporter permease protein	0.657	0.879
PASS	NC_004668	2335	345	fig|226185.9.peg.2335	EF2498		PLF_1350_00001919	PGF_00020717	Methionine ABC transporter ATP-binding protein	2422608	2423645	-	bi (<->)	CP008816	1250	345	fig|1201292.8.peg.1250	DR75_1245	metN2	Methionine ABC transporter ATP-binding protein	1	0.997	bi (<->)	NC_010079	889	341	fig|451516.9.peg.889	USA300HOU_0847		Methionine ABC transporter ATP-binding protein	0.566	0.915	bi (<->)	NC_007795	765	341	fig|93061.5.peg.765	SAOUHSC_00842		Methionine ABC transporter ATP-binding protein	0.566	0.915
PASS	NC_004668	2383	209	fig|226185.9.peg.2383	EF2549	upp	PLF_1350_00000558	PGF_00403095	Uracil phosphoribosyltransferase (EC 2.4.2.9)	2463246	2463875	-	bi (<->)	CP008816	1263	209	fig|1201292.8.peg.1263	DR75_1259	upp	Uracil phosphoribosyltransferase (EC 2.4.2.9)	1	0.995	bi (<->)	NC_010079	2195	209	fig|451516.9.peg.2195	USA300HOU_2102	upp	Uracil phosphoribosyltransferase (EC 2.4.2.9)	0.703	0.995	bi (<->)	NC_007795	2130	209	fig|93061.5.peg.2130	SAOUHSC_02353		Uracil phosphoribosyltransferase (EC 2.4.2.9)	0.703	0.995
PASS	NC_004668	2384	412	fig|226185.9.peg.2384	EF2550	glyA	PLF_1350_00000505	PGF_05622318	Serine hydroxymethyltransferase (EC 2.1.2.1)	2464007	2465245	-	bi (<->)	CP008816	1264	412	fig|1201292.8.peg.1264	DR75_1260		Serine hydroxymethyltransferase (EC 2.1.2.1)	0.998	0.998	bi (<->)	NC_010079	2196	412	fig|451516.9.peg.2196	USA300HOU_2103	glyA	Serine hydroxymethyltransferase (EC 2.1.2.1)	0.658	0.998	bi (<->)	NC_007795	2131	412	fig|93061.5.peg.2131	SAOUHSC_02354	glyA	Serine hydroxymethyltransferase (EC 2.1.2.1)	0.66	0.998
PASS	NC_004668	2387	357	fig|226185.9.peg.2387	EF2554	prfA	PLF_1350_00000460	PGF_00030640	Peptide chain release factor 1	2467213	2468286	-	bi (<->)	CP008816	1267	357	fig|1201292.8.peg.1267	DR75_1263	prfA	Peptide chain release factor 1	1	0.997	bi (<->)	NC_010079	2201	358	fig|451516.9.peg.2201	USA300HOU_2106	prfA	Peptide chain release factor 1	0.63	0.992	bi (<->)	NC_007795	2136	358	fig|93061.5.peg.2136	SAOUHSC_02359	prfA	Peptide chain release factor 1	0.63	0.992
PASS	NC_004668	2406	314	fig|226185.9.peg.2406	EF2575	arcC-4	PLF_1350_00001471	PGF_10347501	Carbamate kinase-like protein YqeA	2490180	2491124	-	uni (->)	CP008816	2695	309	fig|1201292.8.peg.2695	DR75_2691	arcC	Carbamate kinase (EC 2.7.2.2)	0.564	0.984	uni (->)	NC_010079	1175	310	fig|451516.9.peg.1175	USA300HOU_1107	arcC2	Carbamate kinase (EC 2.7.2.2)	0.526	0.987	uni (->)	NC_007795	1036	311	fig|93061.5.peg.1036	SAOUHSC_01129		Carbamate kinase (EC 2.7.2.2)	0.524	0.994
PASS	NC_004668	2418	323	fig|226185.9.peg.2418	EF2589	manA	PLF_1350_00000062	PGF_06400908	Mannose-6-phosphate isomerase (EC 5.3.1.8)	2506507	2507478	-	bi (<->)	CP008816	1301	323	fig|1201292.8.peg.1301	DR75_1297	manA	Mannose-6-phosphate isomerase (EC 5.3.1.8)	0.997	0.997	bi (<->)	NC_010079	2751	312	fig|451516.9.peg.2751	USA300HOU_2642	manA2	Mannose-6-phosphate isomerase (EC 5.3.1.8)	0.527	0.99	bi (<->)	NC_007795	2685	312	fig|93061.5.peg.2685	SAOUHSC_02976		Mannose-6-phosphate isomerase (EC 5.3.1.8)	0.527	0.99
PASS	NC_004668	2425	481	fig|226185.9.peg.2425	EF2597		PLF_1350_00000029	PGF_08148954	6-phospho-beta-glucosidase (EC 3.2.1.86)	2514914	2516359	-	bi (<->)	CP008816	1308	481	fig|1201292.8.peg.1308	DR75_1304	bglH	6-phospho-beta-glucosidase (EC 3.2.1.86)	1	0.998	uni (->)	NC_010079	311	478	fig|451516.9.peg.311	USA300HOU_0277	bglA	6-phospho-beta-glucosidase (EC 3.2.1.86)	0.522	0.996	uni (->)	NC_007795	217	478	fig|93061.5.peg.217	SAOUHSC_00236		6-phospho-beta-glucosidase (EC 3.2.1.86)	0.522	0.996
PASS	NC_004668	2432	433	fig|226185.9.peg.2432	EF2605	murAA	PLF_1350_00000514	PGF_00900122	UDP-N-acetylglucosamine 1-carboxyvinyltransferase (EC 2.5.1.7)	2522118	2523419	-	bi (<->)	CP008816	1315	433	fig|1201292.8.peg.1315	DR75_1311	murA	UDP-N-acetylglucosamine 1-carboxyvinyltransferase (EC 2.5.1.7)	1	0.998	bi (<->)	NC_010079	2183	421	fig|451516.9.peg.2183	USA300HOU_2090	murA	UDP-N-acetylglucosamine 1-carboxyvinyltransferase (EC 2.5.1.7)	0.595	0.998	bi (<->)	NC_007795	2118	421	fig|93061.5.peg.2118	SAOUHSC_02337		UDP-N-acetylglucosamine 1-carboxyvinyltransferase (EC 2.5.1.7)	0.592	0.998
PASS	NC_004668	2434	468	fig|226185.9.peg.2434	EF2608	atpD	PLF_1350_00000425	PGF_05195027	ATP synthase beta chain (EC 3.6.3.14)	2524383	2525789	-	bi (<->)	CP008816	1318	468	fig|1201292.8.peg.1318	DR75_1314	atpD	ATP synthase beta chain (EC 3.6.3.14)	1	0.998	bi (<->)	NC_010079	2186	470	fig|451516.9.peg.2186	USA300HOU_2093	atpD	ATP synthase beta chain (EC 3.6.3.14)	0.769	0.989	bi (<->)	NC_007795	2121	470	fig|93061.5.peg.2121	SAOUHSC_02341		ATP synthase beta chain (EC 3.6.3.14)	0.769	0.989
PASS	NC_004668	2436	518	fig|226185.9.peg.2436	EF2610	atpA	PLF_1350_00000424	PGF_04569524	ATP synthase alpha chain (EC 3.6.3.14)	2526787	2528343	-	bi (<->)	CP008816	1320	518	fig|1201292.8.peg.1320	DR75_1316	atpA	ATP synthase alpha chain (EC 3.6.3.14)	1	0.998	bi (<->)	NC_010079	2188	502	fig|451516.9.peg.2188	USA300HOU_2095	atpA	ATP synthase alpha chain (EC 3.6.3.14)	0.719	0.996	bi (<->)	NC_007795	2123	502	fig|93061.5.peg.2123	SAOUHSC_02345		ATP synthase alpha chain (EC 3.6.3.14)	0.719	0.996
PASS	NC_004668	2439	73	fig|226185.9.peg.2439	EF2613	atpE	PLF_1350_00067404	PGF_10444145	ATP synthase F0 sector subunit c (EC 3.6.3.14)	2529569	2529790	-	bi (<->)	CP008816	1323	73	fig|1201292.8.peg.1323	DR75_1319	atpE	ATP synthase F0 sector subunit c (EC 3.6.3.14)	1	0.986	bi (<->)	NC_010079	2191	70	fig|451516.9.peg.2191	USA300HOU_2098	atpE	ATP synthase F0 sector subunit c (EC 3.6.3.14)	0.591	0.929	bi (<->)	NC_007795	2126	70	fig|93061.5.peg.2126	SAOUHSC_02349		ATP synthase F0 sector subunit c (EC 3.6.3.14)	0.591	0.929
PASS	NC_004668	2440	239	fig|226185.9.peg.2440	EF2614	atpB	PLF_1350_00001603	PGF_08518355	ATP synthase F0 sector subunit a (EC 3.6.3.14)	2529839	2530558	-	bi (<->)	CP008816	1324	239	fig|1201292.8.peg.1324	DR75_1320	atpB	ATP synthase F0 sector subunit a (EC 3.6.3.14)	1	0.996	bi (<->)	NC_010079	2192	242	fig|451516.9.peg.2192	USA300HOU_2099	atpB	ATP synthase F0 sector subunit a (EC 3.6.3.14)	0.507	0.921	bi (<->)	NC_007795	2127	242	fig|93061.5.peg.2127	SAOUHSC_02350		ATP synthase F0 sector subunit a (EC 3.6.3.14)	0.507	0.921
PASS	NC_004668	2441	154	fig|226185.9.peg.2441	EF2616	smpB	PLF_1350_00000571	PGF_00413554	tmRNA-binding protein SmpB	2530861	2531325	-	bi (<->)	CP008816	1325	154	fig|1201292.8.peg.1325	DR75_1321	smpB	tmRNA-binding protein SmpB	1	0.994	bi (<->)	NC_010079	853	154	fig|451516.9.peg.853	USA300HOU_0811	smpB	tmRNA-binding protein SmpB	0.627	0.916	bi (<->)	NC_007795	728	154	fig|93061.5.peg.728	SAOUHSC_00804	smpB	tmRNA-binding protein SmpB	0.627	0.916
PASS	NC_004668	2448	275	fig|226185.9.peg.2448	EF2625	nadE	PLF_1350_00013411	PGF_02781328	NAD synthetase (EC 6.3.1.5)	2537668	2538495	-	bi (<->)	CP008816	1332	275	fig|1201292.8.peg.1332	DR75_1328	nadE	NAD synthetase (EC 6.3.1.5)	1	0.996	bi (<->)	NC_010079	2008	273	fig|451516.9.peg.2008	USA300HOU_1914	nadE	NAD synthetase (EC 6.3.1.5)	0.556	0.978	bi (<->)	NC_007795	1934	273	fig|93061.5.peg.1934	SAOUHSC_02132	nadE	NAD synthetase (EC 6.3.1.5)	0.556	0.978
PASS	NC_004668	2449	494	fig|226185.9.peg.2449	EF2626		PLF_1350_00000300	PGF_00025600	Nicotinate phosphoribosyltransferase (EC 6.3.4.21)	2538498	2539982	-	bi (<->)	CP008816	1333	494	fig|1201292.8.peg.1333	DR75_1329		Nicotinate phosphoribosyltransferase (EC 6.3.4.21)	1	0.998	bi (<->)	NC_010079	2009	489	fig|451516.9.peg.2009	USA300HOU_1915		Nicotinate phosphoribosyltransferase (EC 6.3.4.21)	0.597	0.99	bi (<->)	NC_007795	1935	489	fig|93061.5.peg.1935	SAOUHSC_02133		Nicotinate phosphoribosyltransferase (EC 6.3.4.21)	0.597	0.99
PASS	NC_004668	2456	541	fig|226185.9.peg.2456	EF2633	groEL	PLF_1350_00000186	PGF_01212739	Heat shock protein 60 kDa family chaperone GroEL	2545342	2546967	-	bi (<->)	CP008816	1338	541	fig|1201292.8.peg.1338	DR75_1334	groL	Heat shock protein 60 kDa family chaperone GroEL	1	0.998	bi (<->)	NC_010079	2114	538	fig|451516.9.peg.2114	USA300HOU_2024	groEL	Heat shock protein 60 kDa family chaperone GroEL	0.721	0.998	bi (<->)	NC_007795	2047	538	fig|93061.5.peg.2047	SAOUHSC_02254	groEL	Heat shock protein 60 kDa family chaperone GroEL	0.719	0.998
PASS	NC_004668	2472	278	fig|226185.9.peg.2472	EF2650		PLF_1350_00000540	PGF_05048110	Spermidine/putrescine import ABC transporter permease protein PotC (TC 3.A.1.11.1)	2562777	2563613	-	bi (<->)	CP008816	1355	278	fig|1201292.8.peg.1355	DR75_1351		Spermidine/putrescine import ABC transporter permease protein PotC (TC 3.A.1.11.1)	1	0.996	bi (<->)	NC_010079	1103	269	fig|451516.9.peg.1103			Spermidine/putrescine import ABC transporter permease protein PotC (TC 3.A.1.11.1)	0.542	0.978	bi (<->)	NC_007795	963	269	fig|93061.5.peg.963	SAOUHSC_01048		Spermidine/putrescine import ABC transporter permease protein PotC (TC 3.A.1.11.1)	0.542	0.978
PASS	NC_004668	2473	268	fig|226185.9.peg.2473	EF2651		PLF_1350_00000508	PGF_00053700	Spermidine/putrescine import ABC transporter permease protein PotB (TC 3.A.1.11.1)	2563613	2564419	-	bi (<->)	CP008816	1356	268	fig|1201292.8.peg.1356	DR75_1352		Spermidine/putrescine import ABC transporter permease protein PotB (TC 3.A.1.11.1)	1	0.996	bi (<->)	NC_010079	1102	265	fig|451516.9.peg.1102			Spermidine/putrescine import ABC transporter permease protein PotB (TC 3.A.1.11.1)	0.528	0.996	bi (<->)	NC_007795	962	265	fig|93061.5.peg.962	SAOUHSC_01047		Spermidine/putrescine import ABC transporter permease protein PotB (TC 3.A.1.11.1)	0.528	0.996
PASS	NC_004668	2474	361	fig|226185.9.peg.2474	EF2652		PLF_1350_00000248	PGF_08196377	Spermidine/putrescine import ABC transporter ATP-binding protein PotA (TC 3.A.1.11.1)	2564438	2565523	-	bi (<->)	CP008816	1357	361	fig|1201292.8.peg.1357	DR75_1353		Spermidine/putrescine import ABC transporter ATP-binding protein PotA (TC 3.A.1.11.1)	1	0.997	bi (<->)	NC_010079	1101	364	fig|451516.9.peg.1101	USA300HOU_1042	potA	Spermidine/putrescine import ABC transporter ATP-binding protein PotA (TC 3.A.1.11.1)	0.644	0.978	bi (<->)	NC_007795	961	364	fig|93061.5.peg.961	SAOUHSC_01046		Spermidine/putrescine import ABC transporter ATP-binding protein PotA (TC 3.A.1.11.1)	0.644	0.978
PASS	NC_004668	2475	180	fig|226185.9.peg.2475	EF2653		PLF_1350_00002144	PGF_01581350	Transcriptional regulator, Xre family	2565549	2566091	-	bi (<->)	CP008816	1358	180	fig|1201292.8.peg.1358	DR75_1354		Transcriptional regulator, Xre family	1	0.994	bi (<->)	NC_010079	1100	179	fig|451516.9.peg.1100	USA300HOU_1041		Transcriptional regulator, MerR family, near polyamine transporter	0.522	0.994	bi (<->)	NC_007795	960	179	fig|93061.5.peg.960	SAOUHSC_01045		Transcriptional regulator, MerR family, near polyamine transporter	0.522	0.994
PASS	NC_004668	2478	184	fig|226185.9.peg.2478	EF2656		PLF_1350_00001154	PGF_03439822	Phosphopantothenoylcysteine decarboxylase (EC 4.1.1.36)	2568133	2568687	+	bi (<->)	CP008816	1361	184	fig|1201292.8.peg.1361	DR75_1357	coaC	Phosphopantothenoylcysteine decarboxylase (EC 4.1.1.36)	1	0.995	bi (<->)	NC_010079	1219	399	fig|451516.9.peg.1219	USA300HOU_1149		Phosphopantothenoylcysteine decarboxylase (EC 4.1.1.36) / Phosphopantothenoylcysteine synthetase (EC 6.3.2.5)	0.517	0.421	bi (<->)	NC_007795	1081	399	fig|93061.5.peg.1081	SAOUHSC_01178		Phosphopantothenoylcysteine decarboxylase (EC 4.1.1.36) / Phosphopantothenoylcysteine synthetase (EC 6.3.2.5)	0.517	0.421
PASS	NC_004668	2486	168	fig|226185.9.peg.2486	EF2665		PLF_1350_00000204	PGF_00413203	tRNA (cytidine(34)-2'-O)-methyltransferase (EC 2.1.1.207)	2577498	2578004	-	bi (<->)	CP008816	1368	168	fig|1201292.8.peg.1368	DR75_1364	trmL	tRNA (cytidine(34)-2'-O)-methyltransferase (EC 2.1.1.207)	0.994	0.994	bi (<->)	NC_010079	1946	156	fig|451516.9.peg.1946	USA300HOU_1850		tRNA (cytidine(34)-2'-O)-methyltransferase (EC 2.1.1.207)	0.643	0.987	bi (<->)	NC_007795	1808	156	fig|93061.5.peg.1808	SAOUHSC_01988		tRNA (cytidine(34)-2'-O)-methyltransferase (EC 2.1.1.207)	0.643	0.987
PASS	NC_004668	2492	224	fig|226185.9.peg.2492	EF2671		PLF_1350_00000349	PGF_00007007	GTP pyrophosphokinase (EC 2.7.6.5)	2583141	2583815	-	bi (<->)	CP008816	1374	224	fig|1201292.8.peg.1374	DR75_1370		GTP pyrophosphokinase (EC 2.7.6.5)	1	0.996	bi (<->)	NC_010079	1005	211	fig|451516.9.peg.1005	USA300HOU_0963	relA1	GTP pyrophosphokinase (EC 2.7.6.5)	0.66	0.957	bi (<->)	NC_007795	863	211	fig|93061.5.peg.863	SAOUHSC_00942		GTP pyrophosphokinase (EC 2.7.6.5)	0.66	0.957
PASS	NC_004668	2498	113	fig|226185.9.peg.2498	EF2678		PLF_1350_00021635	PGF_02019584	Regulatory protein Spx	2589537	2589878	-	bi (<->)	CP008816	1381	132	fig|1201292.8.peg.1381	DR75_1377	spxA	Regulatory protein Spx	0.991	0.848	bi (<->)	NC_010079	996	131	fig|451516.9.peg.996	USA300HOU_0955	spxA	Regulatory protein Spx	0.703	0.84	bi (<->)	NC_007795	855	131	fig|93061.5.peg.855	SAOUHSC_00934	spxA	Regulatory protein Spx	0.703	0.84
PASS	NC_004668	2499	336	fig|226185.9.peg.2499	EF2679	trpS	PLF_1350_00001637	PGF_00062045	Tryptophanyl-tRNA synthetase (EC 6.1.1.2)	2590296	2591306	+	bi (<->)	CP008816	1382	336	fig|1201292.8.peg.1382	DR75_1378	trpS	Tryptophanyl-tRNA synthetase (EC 6.1.1.2)	0.994	0.997	bi (<->)	NC_010079	995	329	fig|451516.9.peg.995	USA300HOU_0954	trpS	Tryptophanyl-tRNA synthetase (EC 6.1.1.2)	0.601	0.994	bi (<->)	NC_007795	854	329	fig|93061.5.peg.854	SAOUHSC_00933		Tryptophanyl-tRNA synthetase (EC 6.1.1.2)	0.601	0.994
PASS	NC_004668	2532	122	fig|226185.9.peg.2532	EF2715	rplL	PLF_1350_00000453	PGF_00016445	LSU ribosomal protein L7p/L12p (P1/P2)	2628564	2628932	-	bi (<->)	CP008816	1414	122	fig|1201292.8.peg.1414	DR75_1410	rplL	LSU ribosomal protein L7p/L12p (P1/P2)	1	0.992	bi (<->)	NC_010079	577	122	fig|451516.9.peg.577	USA300HOU_0534	rplL	LSU ribosomal protein L7p/L12p (P1/P2)	0.633	0.975	bi (<->)	NC_007795	468	122	fig|93061.5.peg.468	SAOUHSC_00521	rplL	LSU ribosomal protein L7p/L12p (P1/P2)	0.633	0.975
PASS	NC_004668	2533	166	fig|226185.9.peg.2533	EF2716	rplJ	PLF_1350_00000362	PGF_01213071	LSU ribosomal protein L10p (P0)	2628995	2629495	-	bi (<->)	CP008816	1415	166	fig|1201292.8.peg.1415	DR75_1411		LSU ribosomal protein L10p (P0)	1	0.994	bi (<->)	NC_010079	576	166	fig|451516.9.peg.576	USA300HOU_0533	rplJ	LSU ribosomal protein L10p (P0)	0.601	0.976	bi (<->)	NC_007795	467	166	fig|93061.5.peg.467	SAOUHSC_00520	rplJ	LSU ribosomal protein L10p (P0)	0.601	0.976
PASS	NC_004668	2534	229	fig|226185.9.peg.2534	EF2718	rplA	PLF_1350_00000448	PGF_00016357	LSU ribosomal protein L1p (L10Ae)	2629818	2630507	-	bi (<->)	CP008816	1416	229	fig|1201292.8.peg.1416	DR75_1412	rplA	LSU ribosomal protein L1p (L10Ae)	1	0.996	bi (<->)	NC_010079	575	230	fig|451516.9.peg.575	USA300HOU_0532	rplA	LSU ribosomal protein L1p (L10Ae)	0.734	0.991	bi (<->)	NC_007795	466	230	fig|93061.5.peg.466	SAOUHSC_00519	rplA	LSU ribosomal protein L1p (L10Ae)	0.734	0.991
PASS	NC_004668	2535	140	fig|226185.9.peg.2535	EF2719	rplK	PLF_1350_00000224	PGF_07695531	LSU ribosomal protein L11p (L12e)	2630619	2631041	-	bi (<->)	CP008816	1417	140	fig|1201292.8.peg.1417	DR75_1413	rplK	LSU ribosomal protein L11p (L12e)	1	0.993	bi (<->)	NC_010079	574	140	fig|451516.9.peg.574	USA300HOU_0531	rplK	LSU ribosomal protein L11p (L12e)	0.857	0.993	bi (<->)	NC_007795	465	140	fig|93061.5.peg.465	SAOUHSC_00518	rplK	LSU ribosomal protein L11p (L12e)	0.857	0.993
PASS	NC_004668	2538	290	fig|226185.9.peg.2538	EF2722	sdhA-2	PLF_1350_00000076	PGF_00016223	L-serine dehydratase, alpha subunit (EC 4.3.1.17)	2633727	2634599	+	bi (<->)	CP008816	1420	290	fig|1201292.8.peg.1420	DR75_1416	sdaAA	L-serine dehydratase, alpha subunit (EC 4.3.1.17)	0.997	0.997	uni (->)	NC_010079	2635	299	fig|451516.9.peg.2635	USA300HOU_2521	sdhA2	L-serine dehydratase, alpha subunit (EC 4.3.1.17)	0.536	0.963	uni (->)	NC_007795	2568	299	fig|93061.5.peg.2568	SAOUHSC_02839		L-serine dehydratase, alpha subunit (EC 4.3.1.17)	0.536	0.963
PASS	NC_004668	2544	181	fig|226185.9.peg.2544	EF2729	nusG	PLF_1350_00000403	PGF_03174068	Transcription antitermination protein NusG	2640144	2640689	-	bi (<->)	CP008816	1426	181	fig|1201292.8.peg.1426	DR75_1422	nusG	Transcription antitermination protein NusG	1	0.994	bi (<->)	NC_010079	573	182	fig|451516.9.peg.573	USA300HOU_0530	nusG	Transcription antitermination protein NusG	0.589	0.956	bi (<->)	NC_007795	464	182	fig|93061.5.peg.464	SAOUHSC_00517		Transcription antitermination protein NusG	0.589	0.956
PASS	NC_004668	2548	295	fig|226185.9.peg.2548	EF2733	murB	PLF_1350_00000409	PGF_00063974	UDP-N-acetylenolpyruvoylglucosamine reductase (EC 1.3.1.98)	2642156	2643043	-	bi (<->)	CP008816	1432	300	fig|1201292.8.peg.1432	DR75_1428	murB	UDP-N-acetylenolpyruvoylglucosamine reductase (EC 1.3.1.98)	1	0.98	bi (<->)	NC_010079	804	307	fig|451516.9.peg.804	USA300HOU_0764	murB	UDP-N-acetylenolpyruvoylglucosamine reductase (EC 1.3.1.98)	0.546	0.915	bi (<->)	NC_007795	678	307	fig|93061.5.peg.678	SAOUHSC_00752	murB	UDP-N-acetylenolpyruvoylglucosamine reductase (EC 1.3.1.98)	0.546	0.915
PASS	NC_004668	2555	334	fig|226185.9.peg.2555	EF2741	lplA-2	PLF_1350_00000089	PGF_03677192	Lipoate-protein ligase A	2650274	2651278	-	bi (<->)	CP008816	1440	334	fig|1201292.8.peg.1440	DR75_1436		Lipoate-protein ligase A	1	0.997	bi (<->)	NC_010079	1026	328	fig|451516.9.peg.1026			Lipoate-protein ligase A	0.533	0.994	bi (<->)	NC_007795	885	328	fig|93061.5.peg.885	SAOUHSC_00963		Lipoate-protein ligase A	0.533	0.994
PASS	NC_004668	2565	727	fig|226185.9.peg.2565	EF2754	nrdD	PLF_1350_00000130	PGF_00048627	Ribonucleotide reductase of class III (anaerobic), large subunit (EC 1.17.4.2)	2662197	2664380	+	bi (<->)	CP008816	1452	727	fig|1201292.8.peg.1452	DR75_1447	nrdD	Ribonucleotide reductase of class III (anaerobic), large subunit (EC 1.17.4.2)	1	0.999	bi (<->)	NC_010079	2723	616	fig|451516.9.peg.2723	USA300HOU_2614	nrdD	Ribonucleotide reductase of class III (anaerobic), large subunit (EC 1.17.4.2)	0.669	0.987	bi (<->)	NC_007795	2657	616	fig|93061.5.peg.2657	SAOUHSC_02942		Ribonucleotide reductase of class III (anaerobic), large subunit (EC 1.17.4.2)	0.669	0.987
PASS	NC_004668	2572	279	fig|226185.9.peg.2572	EF2761		PLF_1350_00000163	PGF_00053991	Stage 0 sporulation protein YaaT	2669041	2669880	-	bi (<->)	CP008816	1459	279	fig|1201292.8.peg.1459	DR75_1454		Stage 0 sporulation protein YaaT	1	0.996	bi (<->)	NC_010079	520	267	fig|451516.9.peg.520	USA300HOU_0484		Stage 0 sporulation protein YaaT	0.549	0.985	bi (<->)	NC_007795	411	267	fig|93061.5.peg.411	SAOUHSC_00455		Stage 0 sporulation protein YaaT	0.549	0.985
PASS	NC_004668	2574	109	fig|226185.9.peg.2574	EF2763		PLF_1350_00000417	PGF_00404866	protein from nitrogen regulatory protein P-II (GLNB) family, ortholog YAAQ B. subtilis	2670949	2671278	-	bi (<->)	CP008816	1461	109	fig|1201292.8.peg.1461	DR75_1456		protein from nitrogen regulatory protein P-II (GLNB) family, ortholog YAAQ B. subtilis	1	0.991	bi (<->)	NC_010079	518	109	fig|451516.9.peg.518	USA300HOU_0482		protein from nitrogen regulatory protein P-II (GLNB) family, ortholog YAAQ B. subtilis	0.578	0.991	bi (<->)	NC_007795	409	109	fig|93061.5.peg.409	SAOUHSC_00452		protein from nitrogen regulatory protein P-II (GLNB) family, ortholog YAAQ B. subtilis	0.578	0.991
PASS	NC_004668	2575	212	fig|226185.9.peg.2575	EF2764	tmk	PLF_1350_00000510	PGF_06111020	Thymidylate kinase (EC 2.7.4.9)	2671298	2671936	-	bi (<->)	CP008816	1462	212	fig|1201292.8.peg.1462	DR75_1457	tmk	Thymidylate kinase (EC 2.7.4.9)	1	0.995	bi (<->)	NC_010079	517	205	fig|451516.9.peg.517	USA300HOU_0481	tmk	Thymidylate kinase (EC 2.7.4.9)	0.515	0.956	bi (<->)	NC_007795	408	205	fig|93061.5.peg.408	SAOUHSC_00451	tmk	Thymidylate kinase (EC 2.7.4.9)	0.515	0.956
PASS	NC_004668	2576	198	fig|226185.9.peg.2576	EF2766	recR	PLF_1350_00000390	PGF_02463284	Recombination protein RecR	2672145	2672741	-	bi (<->)	CP008816	1464	198	fig|1201292.8.peg.1464	DR75_1458	recR	Recombination protein RecR	0.995	0.995	bi (<->)	NC_010079	515	198	fig|451516.9.peg.515	USA300HOU_0479	recR	Recombination protein RecR	0.702	0.995	bi (<->)	NC_007795	406	198	fig|93061.5.peg.406	SAOUHSC_00445	recR	Recombination protein RecR	0.702	0.995
PASS	NC_004668	2590	104	fig|226185.9.peg.2590	EF2780		PLF_1350_00000437	PGF_02141223	Nucleoid-associated protein YaaK	2683799	2684113	-	bi (<->)	CP008816	1477	104	fig|1201292.8.peg.1477	DR75_1471		Nucleoid-associated protein YaaK	0.99	0.99	bi (<->)	NC_010079	514	105	fig|451516.9.peg.514	USA300HOU_0478		Nucleoid-associated protein YaaK	0.514	0.99	bi (<->)	NC_007795	405	105	fig|93061.5.peg.405	SAOUHSC_00444		Nucleoid-associated protein YaaK	0.514	0.99
PASS	NC_004668	2596	116	fig|226185.9.peg.2596	EF2786		PLF_1350_00001560	PGF_09353053	DUF488 family protein SAV0238	2690639	2690989	-	bi (<->)	CP008816	1483	116	fig|1201292.8.peg.1483	DR75_1477		DUF488 family protein SAV0238	0.983	0.991	bi (<->)	NC_010079	282	118	fig|451516.9.peg.282	USA300HOU_0247		DUF488 family protein SAV0238	0.509	0.958	bi (<->)	NC_007795	187	118	fig|93061.5.peg.187	SAOUHSC_00202		DUF488 family protein SAV0238	0.509	0.958
PASS	NC_004668	2597	132	fig|226185.9.peg.2597	EF2787		PLF_1350_00000745	PGF_04713899	Rhodanese-like domain protein	2691111	2691509	-	bi (<->)	CP008816	1484	132	fig|1201292.8.peg.1484	DR75_1478		Rhodanese-like domain protein	1	0.992	bi (<->)	NC_010079	1625	128	fig|451516.9.peg.1625	USA300HOU_1535		Rhodanese-like domain protein	0.562	0.812	bi (<->)	NC_007795	1484	128	fig|93061.5.peg.1484	SAOUHSC_01630		Rhodanese-like domain protein	0.562	0.812
PASS	NC_004668	2661	49	fig|226185.9.peg.2661	EF2856	rpmG-3	PLF_1350_00000647	PGF_06609275	LSU ribosomal protein L33p @ LSU ribosomal protein L33p, zinc-dependent	2736911	2737060	-	bi (<->)	CP008816	1555	49	fig|1201292.8.peg.1555	DR75_1548	rpmG	LSU ribosomal protein L33p @ LSU ribosomal protein L33p, zinc-dependent	1	0.98	bi (<->)	NC_010079	1352	49	fig|451516.9.peg.1352	USA300HOU_1278	rpmG	LSU ribosomal protein L33p @ LSU ribosomal protein L33p, zinc-dependent	0.714	0.98	bi (<->)	NC_007795	1214	49	fig|93061.5.peg.1214	SAOUHSC_01328	rpmG	LSU ribosomal protein L33p @ LSU ribosomal protein L33p, zinc-dependent	0.714	0.98
PASS	NC_004668	2663	645	fig|226185.9.peg.2663	EF2858	thrS	PLF_1350_00000200	PGF_01175575	Threonyl-tRNA synthetase (EC 6.1.1.3)	2739486	2741423	-	bi (<->)	CP008816	1557	645	fig|1201292.8.peg.1557	DR75_1550	thrS	Threonyl-tRNA synthetase (EC 6.1.1.3)	0.997	0.998	bi (<->)	NC_010079	1768	645	fig|451516.9.peg.1768	USA300HOU_1669	thrS	Threonyl-tRNA synthetase (EC 6.1.1.3)	0.674	0.986	bi (<->)	NC_007795	1630	645	fig|93061.5.peg.1630	SAOUHSC_01788		Threonyl-tRNA synthetase (EC 6.1.1.3)	0.673	0.986
PASS	NC_004668	2670	239	fig|226185.9.peg.2670	EF2866		PLF_1350_00000476	PGF_00060185	Transcriptional regulatory protein YeeN	2747768	2748487	-	bi (<->)	CP008816	1567	239	fig|1201292.8.peg.1567	DR75_1560		Transcriptional regulatory protein YeeN	0.992	0.996	bi (<->)	NC_010079	733	238	fig|451516.9.peg.733	USA300HOU_0690		Transcriptional regulatory protein YeeN	0.667	0.992	bi (<->)	NC_007795	606	238	fig|93061.5.peg.606	SAOUHSC_00675		Transcriptional regulatory protein YeeN	0.667	0.992
PASS	NC_004668	2673	49	fig|226185.9.peg.2673			PLF_1350_00000471	PGF_00435430	Ribosomal silencing factor RsfA	2750584	2750733	-	bi (<->)	CP008816	1570	49	fig|1201292.8.peg.1570	DR75_1563		Ribosomal silencing factor RsfA	1	0.98	bi (<->)	NC_010079	1684	117	fig|451516.9.peg.1684	USA300HOU_1593		Ribosomal silencing factor RsfA	0.61	0.342	bi (<->)	NC_007795	1544	117	fig|93061.5.peg.1544	SAOUHSC_01695		Ribosomal silencing factor RsfA	0.61	0.342
PASS	NC_004668	2676	103	fig|226185.9.peg.2676	EF2872		PLF_1350_00114636	PGF_04287303	RNA-binding protein YhbY	2752214	2752525	-	bi (<->)	CP008816	1573	103	fig|1201292.8.peg.1573	DR75_1566		RNA-binding protein YhbY	1	0.99	bi (<->)	NC_010079	1687	96	fig|451516.9.peg.1687	USA300HOU_1596		RNA-binding protein YhbY	0.544	0.927	bi (<->)	NC_007795	1547	96	fig|93061.5.peg.1547	SAOUHSC_01698		RNA-binding protein YhbY	0.544	0.927
PASS	NC_004668	2679	262	fig|226185.9.peg.2679	EF2875	accA	PLF_1350_00000333	PGF_05399159	Acetyl-coenzyme A carboxyl transferase alpha chain (EC 6.4.1.2)	2754405	2755193	-	bi (<->)	CP008816	1576	262	fig|1201292.8.peg.1576	DR75_1569	accA	Acetyl-coenzyme A carboxyl transferase alpha chain (EC 6.4.1.2)	0.992	0.996	bi (<->)	NC_010079	1786	314	fig|451516.9.peg.1786	USA300HOU_1686	accA	Acetyl-coenzyme A carboxyl transferase alpha chain (EC 6.4.1.2)	0.537	0.803	bi (<->)	NC_007795	1648	314	fig|93061.5.peg.1648	SAOUHSC_01808		Acetyl-coenzyme A carboxyl transferase alpha chain (EC 6.4.1.2)	0.537	0.803
PASS	NC_004668	2680	288	fig|226185.9.peg.2680	EF2876	accD	PLF_1350_00000174	PGF_00026453	Acetyl-coenzyme A carboxyl transferase beta chain (EC 6.4.1.2)	2755195	2756061	-	bi (<->)	CP008816	1577	288	fig|1201292.8.peg.1577	DR75_1570	accD	Acetyl-coenzyme A carboxyl transferase beta chain (EC 6.4.1.2)	0.997	0.997	bi (<->)	NC_010079	1787	285	fig|451516.9.peg.1787	USA300HOU_1687	accD	Acetyl-coenzyme A carboxyl transferase beta chain (EC 6.4.1.2)	0.534	0.947	bi (<->)	NC_007795	1649	285	fig|93061.5.peg.1649	SAOUHSC_01809		Acetyl-coenzyme A carboxyl transferase beta chain (EC 6.4.1.2)	0.534	0.947
PASS	NC_004668	2681	456	fig|226185.9.peg.2681	EF2877	accC	PLF_1350_00000209	PGF_07396749	Biotin carboxylase of acetyl-CoA carboxylase (EC 6.3.4.14)	2756117	2757487	-	bi (<->)	CP008816	1578	456	fig|1201292.8.peg.1578	DR75_1571	accC	Biotin carboxylase of acetyl-CoA carboxylase (EC 6.3.4.14)	0.993	0.998	bi (<->)	NC_010079	1618	451	fig|451516.9.peg.1618	USA300HOU_1528	accC	Biotin carboxylase of acetyl-CoA carboxylase (EC 6.3.4.14)	0.584	0.993	bi (<->)	NC_007795	1477	451	fig|93061.5.peg.1477	SAOUHSC_01623		Biotin carboxylase of acetyl-CoA carboxylase (EC 6.3.4.14)	0.584	0.993
PASS	NC_004668	2682	141	fig|226185.9.peg.2682	EF2878	fabZ	PLF_1350_00001960	PGF_07504595	3-hydroxyacyl-[acyl-carrier-protein] dehydratase, FabZ form (EC 4.2.1.59)	2757495	2757920	-	bi (<->)	CP008816	1579	141	fig|1201292.8.peg.1579	DR75_1572	fabZ	3-hydroxyacyl-[acyl-carrier-protein] dehydratase, FabZ form (EC 4.2.1.59)	1	0.993	bi (<->)	NC_010079	2182	146	fig|451516.9.peg.2182	USA300HOU_2089	fabZ	3-hydroxyacyl-[acyl-carrier-protein] dehydratase, FabZ form (EC 4.2.1.59)	0.533	0.918	bi (<->)	NC_007795	2117	146	fig|93061.5.peg.2117	SAOUHSC_02336	fabZ	3-hydroxyacyl-[acyl-carrier-protein] dehydratase, FabZ form (EC 4.2.1.59)	0.533	0.918
PASS	NC_004668	2685	245	fig|226185.9.peg.2685	EF2881	fabG	PLF_1350_00111503	PGF_08693885	3-oxoacyl-[acyl-carrier protein] reductase (EC 1.1.1.100), FadG	2759668	2760405	-	bi (<->)	CP008816	1582	245	fig|1201292.8.peg.1582	DR75_1575	fabG	3-oxoacyl-[acyl-carrier protein] reductase (EC 1.1.1.100), FadG	1	0.996	bi (<->)	NC_010079	1239	244	fig|451516.9.peg.1239	USA300HOU_1167	fabG	3-oxoacyl-[acyl-carrier protein] reductase (EC 1.1.1.100), FadG	0.512	0.988	bi (<->)	NC_007795	1101	244	fig|93061.5.peg.1101	SAOUHSC_01199		3-oxoacyl-[acyl-carrier protein] reductase (EC 1.1.1.100), FadG	0.512	0.988
PASS	NC_004668	2699	196	fig|226185.9.peg.2699	EF2898		PLF_1350_00000377	PGF_09954313	Peptidyl-prolyl cis-trans isomerase (EC 5.2.1.8)	2776633	2777223	-	bi (<->)	CP008816	1597	196	fig|1201292.8.peg.1597	DR75_1594		Peptidyl-prolyl cis-trans isomerase (EC 5.2.1.8)	1	0.995	bi (<->)	NC_010079	952	197	fig|451516.9.peg.952	USA300HOU_0914	prsA1	Peptidyl-prolyl cis-trans isomerase (EC 5.2.1.8)	0.6	0.985	bi (<->)	NC_007795	811	197	fig|93061.5.peg.811	SAOUHSC_00891		Peptidyl-prolyl cis-trans isomerase (EC 5.2.1.8)	0.6	0.985
PASS	NC_004668	2710	221	fig|226185.9.peg.2710	EF2910		PLF_1350_00000479	PGF_02993851	KtrCD potassium uptake system, peripheral membrane component KtrC	2788345	2789010	-	bi (<->)	CP008816	1609	221	fig|1201292.8.peg.1609	DR75_1605		KtrCD potassium uptake system, peripheral membrane component KtrC	1	0.995	bi (<->)	NC_010079	1086	220	fig|451516.9.peg.1086	USA300HOU_1030		KtrCD potassium uptake system, peripheral membrane component KtrC	0.507	0.982	bi (<->)	NC_007795	946	220	fig|93061.5.peg.946	SAOUHSC_01034		KtrCD potassium uptake system, peripheral membrane component KtrC	0.507	0.982
PASS	NC_004668	2711	210	fig|226185.9.peg.2711	EF2911		PLF_1350_00000407	PGF_06705703	Cell envelope stress response system LiaFSR, response regulator LiaR(VraR)	2789114	2789746	-	bi (<->)	CP008816	1610	210	fig|1201292.8.peg.1610	DR75_1606		Cell envelope stress response system LiaFSR, response regulator LiaR(VraR)	1	0.995	bi (<->)	NC_010079	1975	209	fig|451516.9.peg.1975	USA300HOU_1880	vraR	Cell envelope stress response system LiaFSR, response regulator LiaR(VraR)	0.623	0.976	bi (<->)	NC_007795	1903	209	fig|93061.5.peg.1903	SAOUHSC_02098		Cell envelope stress response system LiaFSR, response regulator LiaR(VraR)	0.623	0.976
PASS	NC_004668	2714	159	fig|226185.9.peg.2714	EF2914	greA	PLF_1350_00000511	PGF_01043799	Transcription elongation factor GreA	2791703	2792182	-	bi (<->)	CP008816	1613	159	fig|1201292.8.peg.1613	DR75_1609	greA	Transcription elongation factor GreA	1	0.994	bi (<->)	NC_010079	1701	158	fig|451516.9.peg.1701	USA300HOU_1610	greA	Transcription elongation factor GreA	0.641	0.975	bi (<->)	NC_007795	1562	158	fig|93061.5.peg.1562	SAOUHSC_01714	greA	Transcription elongation factor GreA	0.641	0.975
PASS	NC_004668	2718	382	fig|226185.9.peg.2718	EF2917		PLF_1350_00000918	PGF_10317148	UDP-N-acetylglucosamine 2-epimerase (EC 5.1.3.14)	2794788	2795936	-	bi (<->)	CP008816	1616	382	fig|1201292.8.peg.1616	DR75_1612		UDP-N-acetylglucosamine 2-epimerase (EC 5.1.3.14)	1	0.997	bi (<->)	NC_010079	2194	375	fig|451516.9.peg.2194	USA300HOU_2101	mnaA	UDP-N-acetylglucosamine 2-epimerase (EC 5.1.3.14)	0.603	0.992	bi (<->)	NC_007795	2129	375	fig|93061.5.peg.2129	SAOUHSC_02352		UDP-N-acetylglucosamine 2-epimerase (EC 5.1.3.14)	0.603	0.992
PASS	NC_004668	2725	561	fig|226185.9.peg.2725	EF2924		PLF_1350_00112585	PGF_00048564	Ribonuclease J1 (endonuclease and 5' exonuclease)	2801314	2802999	+	bi (<->)	CP008816	1622	561	fig|1201292.8.peg.1622	DR75_1618		Ribonuclease J1 (endonuclease and 5' exonuclease)	1	0.998	bi (<->)	NC_010079	1091	565	fig|451516.9.peg.1091	USA300HOU_1031		Ribonuclease J1 (endonuclease and 5' exonuclease)	0.639	0.968	bi (<->)	NC_007795	951	565	fig|93061.5.peg.951	SAOUHSC_01035		Ribonuclease J1 (endonuclease and 5' exonuclease)	0.639	0.968
PASS	NC_004668	2726	66	fig|226185.9.peg.2726	EF2925		PLF_1350_00023610	PGF_02049468	Cold shock protein of CSP family	2803105	2803305	-	bi (<->)	CP008816	1623	66	fig|1201292.8.peg.1623	DR75_1619	cspC	Cold shock protein of CSP family	1	0.985	bi (<->)	NC_010079	864	66	fig|451516.9.peg.864	USA300HOU_0824	csp	Cold shock protein of CSP family	0.754	0.97	bi (<->)	NC_007795	740	66	fig|93061.5.peg.740	SAOUHSC_00819		Cold shock protein of CSP family	0.754	0.97
PASS	NC_004668	2732	880	fig|226185.9.peg.2732	EF2931	valS	PLF_1350_00000250	PGF_05500127	Valyl-tRNA synthetase (EC 6.1.1.9)	2809629	2812271	-	bi (<->)	CP008816	1685	880	fig|1201292.8.peg.1685	DR75_1682	valS	Valyl-tRNA synthetase (EC 6.1.1.9)	0.998	0.999	bi (<->)	NC_010079	1748	876	fig|451516.9.peg.1748	USA300HOU_1655	valS	Valyl-tRNA synthetase (EC 6.1.1.9)	0.657	0.997	bi (<->)	NC_007795	1610	876	fig|93061.5.peg.1610	SAOUHSC_01767	valS	Valyl-tRNA synthetase (EC 6.1.1.9)	0.657	0.997
PASS	NC_004668	2736	437	fig|226185.9.peg.2736	EF2935		PLF_1350_00112563	PGF_00066964	Xanthine/uracil/thiamine/ascorbate permease family protein	2815365	2816678	-	bi (<->)	CP008816	1689	437	fig|1201292.8.peg.1689	DR75_1686		Xanthine/uracil/thiamine/ascorbate permease family protein	1	0.998	bi (<->)	NC_010079	2337	444	fig|451516.9.peg.2337	USA300HOU_2234		Hypoxanthine/guanine permease PbuG	0.528	0.98	bi (<->)	NC_007795	2270	444	fig|93061.5.peg.2270	SAOUHSC_02516		Hypoxanthine/guanine permease PbuG	0.528	0.98
PASS	NC_004668	2759	295	fig|226185.9.peg.2759	EF2959		PLF_1350_00001059	PGF_00043818	Putative ribose uptake protein RbsU, GRP transporter family (TC 2.A.7.5)	2832110	2832997	-	bi (<->)	CP008816	1693	295	fig|1201292.8.peg.1693	DR75_1690		Putative ribose uptake protein RbsU, GRP transporter family (TC 2.A.7.5)	0.997	0.997	bi (<->)	NC_010079	315	293	fig|451516.9.peg.315	USA300HOU_0282		Putative ribose uptake protein RbsU, GRP transporter family (TC 2.A.7.5)	0.668	0.993	bi (<->)	NC_007795	221	293	fig|93061.5.peg.221	SAOUHSC_00241		Putative ribose uptake protein RbsU, GRP transporter family (TC 2.A.7.5)	0.668	0.993
PASS	NC_004668	2760	131	fig|226185.9.peg.2760	EF2960		PLF_1350_00000740	PGF_03752215	D-ribose pyranase (EC 5.4.99.62)	2833018	2833413	-	bi (<->)	CP008816	1694	131	fig|1201292.8.peg.1694	DR75_1691		D-ribose pyranase (EC 5.4.99.62)	0.985	0.992	bi (<->)	NC_010079	314	134	fig|451516.9.peg.314	USA300HOU_0281	rbsD	D-ribose pyranase (EC 5.4.99.62)	0.544	0.993	bi (<->)	NC_007795	220	134	fig|93061.5.peg.220	SAOUHSC_00240		D-ribose pyranase (EC 5.4.99.62)	0.551	0.993
PASS	NC_004668	2764	455	fig|226185.9.peg.2764	EF2964	ulaA	PLF_1350_00000826	PGF_05423656	PTS system, IIC component, UlaA-type	2836684	2838051	-	bi (<->)	CP008816	1698	455	fig|1201292.8.peg.1698	DR75_1695		PTS system, IIC component, UlaA-type	0.998	0.998	bi (<->)	NC_010079	383	448	fig|451516.9.peg.383	USA300HOU_0350	ulaA	PTS system, IIC component, UlaA-type	0.531	0.993	bi (<->)	NC_007795	282	448	fig|93061.5.peg.282	SAOUHSC_00310	ulaA	PTS system, IIC component, UlaA-type	0.531	0.993
PASS	NC_004668	2822	159	fig|226185.9.peg.2822	EF3025		PLF_1350_00001651	PGF_07480521	23S rRNA (pseudouridine(1915)-N(3))-methyltransferase (EC 2.1.1.177)	2906454	2906933	-	bi (<->)	CP008816	1763	159	fig|1201292.8.peg.1763	DR75_1759	rlmH	23S rRNA (pseudouridine(1915)-N(3))-methyltransferase (EC 2.1.1.177)	1	0.994	bi (<->)	NC_010079	58	159	fig|451516.9.peg.58	USA300HOU_0024	orfX	23S rRNA (pseudouridine(1915)-N(3))-methyltransferase (EC 2.1.1.177)	0.604	0.994	bi (<->)	NC_007795	25	159	fig|93061.5.peg.25	SAOUHSC_00027		23S rRNA (pseudouridine(1915)-N(3))-methyltransferase (EC 2.1.1.177)	0.604	0.994
PASS	NC_004668	2832	104	fig|226185.9.peg.2832	EF3036		PLF_1350_00000347	PGF_00001219	FIG009688: Thioredoxin	2914097	2914411	-	bi (<->)	CP008816	1767	104	fig|1201292.8.peg.1767	DR75_1763		FIG009688: Thioredoxin	1	0.99	bi (<->)	NC_010079	1830	103	fig|451516.9.peg.1830	USA300HOU_1734		FIG009688: Thioredoxin	0.506	0.854	bi (<->)	NC_007795	1693	103	fig|93061.5.peg.1693	SAOUHSC_01860		FIG009688: Thioredoxin	0.506	0.854
PASS	NC_004668	2857	704	fig|226185.9.peg.2857	EF3064	pnpA	PLF_1350_00000234	PGF_03104485	Polyribonucleotide nucleotidyltransferase (EC 2.7.7.8)	2935289	2937403	-	bi (<->)	CP008816	1792	704	fig|1201292.8.peg.1792	DR75_1788	pnp	Polyribonucleotide nucleotidyltransferase (EC 2.7.7.8)	0.999	0.999	bi (<->)	NC_010079	1283	698	fig|451516.9.peg.1283	USA300HOU_1206	pnp	Polyribonucleotide nucleotidyltransferase (EC 2.7.7.8)	0.632	0.991	bi (<->)	NC_007795	1145	698	fig|93061.5.peg.1145	SAOUHSC_01251		Polyribonucleotide nucleotidyltransferase (EC 2.7.7.8)	0.632	0.991
PASS	NC_004668	2858	89	fig|226185.9.peg.2858	EF3065	rpsO	PLF_1350_00000474	PGF_00049847	SSU ribosomal protein S15p (S13e)	2937590	2937859	-	bi (<->)	CP008816	1793	89	fig|1201292.8.peg.1793	DR75_1789	rpsO	SSU ribosomal protein S15p (S13e)	1	0.989	bi (<->)	NC_010079	1282	89	fig|451516.9.peg.1282	USA300HOU_1205	rpsO	SSU ribosomal protein S15p (S13e)	0.775	0.989	bi (<->)	NC_007795	1144	89	fig|93061.5.peg.1144	SAOUHSC_01250	rpsO	SSU ribosomal protein S15p (S13e)	0.775	0.989
PASS	NC_004668	2859	187	fig|226185.9.peg.2859	EF3066	def	PLF_1350_00000461	PGF_00030655	Peptide deformylase (EC 3.5.1.88)	2938139	2938702	+	bi (<->)	CP008816	1794	187	fig|1201292.8.peg.1794	DR75_1790	def	Peptide deformylase (EC 3.5.1.88)	1	0.995	bi (<->)	NC_010079	1093	183	fig|451516.9.peg.1093	USA300HOU_1034	def	Peptide deformylase (EC 3.5.1.88)	0.542	0.945	bi (<->)	NC_007795	953	183	fig|93061.5.peg.953	SAOUHSC_01038	def	Peptide deformylase (EC 3.5.1.88)	0.542	0.945
PASS	NC_004668	2863	203	fig|226185.9.peg.2863	EF3070	rpsD	PLF_1350_00000397	PGF_00049893	SSU ribosomal protein S4p (S9e) @ SSU ribosomal protein S4p (S9e), zinc-independent	2941388	2941999	+	bi (<->)	CP008816	1798	203	fig|1201292.8.peg.1798	DR75_1794	rpsD	SSU ribosomal protein S4p (S9e) @ SSU ribosomal protein S4p (S9e), zinc-independent	1	0.995	bi (<->)	NC_010079	1806	200	fig|451516.9.peg.1806	USA300HOU_1707	rpsD	SSU ribosomal protein S4p (S9e) @ SSU ribosomal protein S4p (S9e), zinc-independent	0.667	0.995	bi (<->)	NC_007795	1668	200	fig|93061.5.peg.1668	SAOUHSC_01829	rpsD	SSU ribosomal protein S4p (S9e) @ SSU ribosomal protein S4p (S9e), zinc-independent	0.667	0.995
PASS	NC_004668	2875	251	fig|226185.9.peg.2875	EF3083		PLF_1350_00000723	PGF_00015274	Iron compound ABC uptake transporter ATP-binding protein	2958477	2959232	-	bi (<->)	CP008816	1809	251	fig|1201292.8.peg.1809	DR75_1805		Iron compound ABC uptake transporter ATP-binding protein	1	0.996	bi (<->)	NC_010079	801	253	fig|451516.9.peg.801	USA300HOU_0761		Iron compound ABC uptake transporter ATP-binding protein	0.54	0.984	bi (<->)	NC_007795	675	253	fig|93061.5.peg.675	SAOUHSC_00748		Iron compound ABC uptake transporter ATP-binding protein	0.54	0.984
PASS	NC_004668	2889	243	fig|226185.9.peg.2889	EF3097	rnc	PLF_1350_00000239	PGF_03790040	Ribonuclease III (EC 3.1.26.3)	2974077	2974808	-	bi (<->)	CP008816	1822	230	fig|1201292.8.peg.1822	DR75_1817	rnc	Ribonuclease III (EC 3.1.26.3)	0.996	0.996	bi (<->)	NC_010079	1241	243	fig|451516.9.peg.1241	USA300HOU_1170	rnc	Ribonuclease III (EC 3.1.26.3)	0.536	0.926	bi (<->)	NC_007795	1103	243	fig|93061.5.peg.1103	SAOUHSC_01203	rnc	Ribonuclease III (EC 3.1.26.3)	0.536	0.926
PASS	NC_004668	2899	314	fig|226185.9.peg.2899	EF3109		PLF_1350_00024921	PGF_07131324	Oligopeptide ABC transporter, ATP-binding protein OppF (TC 3.A.1.5.1)	2983882	2984826	-	bi (<->)	CP008816	1826	314	fig|1201292.8.peg.1826	DR75_1821		Oligopeptide ABC transporter, ATP-binding protein OppF (TC 3.A.1.5.1)	1	0.997	bi (<->)	NC_010079	992	326	fig|451516.9.peg.992	USA300HOU_0951	oppD3	Oligopeptide ABC transporter, ATP-binding protein OppF (TC 3.A.1.5.1)	0.551	0.807	bi (<->)	NC_007795	851	326	fig|93061.5.peg.851	SAOUHSC_00930		Oligopeptide ABC transporter, ATP-binding protein OppF (TC 3.A.1.5.1)	0.551	0.807
PASS	NC_004668	2901	79	fig|226185.9.peg.2901	EF3111	acpP	PLF_1350_00000334	PGF_07487229	Acyl carrier protein	2986130	2986369	-	bi (<->)	CP008816	1828	79	fig|1201292.8.peg.1828	DR75_1823	acpP	Acyl carrier protein	1	0.987	bi (<->)	NC_010079	1240	77	fig|451516.9.peg.1240	USA300HOU_1169	hmrB	Acyl carrier protein	0.562	0.935	bi (<->)	NC_007795	1102	77	fig|93061.5.peg.1102	SAOUHSC_01201		Acyl carrier protein	0.562	0.935
PASS	NC_004668	2902	333	fig|226185.9.peg.2902	EF3112	plsX	PLF_1350_00000378	PGF_00033289	Phosphate:acyl-ACP acyltransferase PlsX (EC 2.3.1.n2)	2986506	2987507	-	bi (<->)	CP008816	1829	333	fig|1201292.8.peg.1829	DR75_1824	plsX	Phosphate:acyl-ACP acyltransferase PlsX (EC 2.3.1.n2)	0.997	0.997	bi (<->)	NC_010079	1237	328	fig|451516.9.peg.1237	USA300HOU_1165		Phosphate:acyl-ACP acyltransferase PlsX (EC 2.3.1.n2)	0.525	0.973	bi (<->)	NC_007795	1099	328	fig|93061.5.peg.1099	SAOUHSC_01197		Phosphate:acyl-ACP acyltransferase PlsX (EC 2.3.1.n2)	0.525	0.973
PASS	NC_004668	2903	678	fig|226185.9.peg.2903	EF3113	recG	PLF_1350_00000172	PGF_02226715	ATP-dependent DNA helicase RecG (EC 3.6.4.12)	2987610	2989646	-	bi (<->)	CP008816	1830	678	fig|1201292.8.peg.1830	DR75_1825	recG	ATP-dependent DNA helicase RecG (EC 3.6.4.12)	0.997	0.999	bi (<->)	NC_010079	1235	686	fig|451516.9.peg.1235	USA300HOU_1163	recG	ATP-dependent DNA helicase RecG (EC 3.6.4.12)	0.524	0.964	bi (<->)	NC_007795	1097	686	fig|93061.5.peg.1097	SAOUHSC_01194		ATP-dependent DNA helicase RecG (EC 3.6.4.12)	0.525	0.964
PASS	NC_004668	2904	558	fig|226185.9.peg.2904	EF3114		PLF_1350_00000181	PGF_00423429	Dihydroxyacetone kinase-like protein, phosphatase domain / Dihydroxyacetone kinase-like protein, kinase domain	2989762	2991438	-	bi (<->)	CP008816	1831	558	fig|1201292.8.peg.1831	DR75_1826		Dihydroxyacetone kinase-like protein, phosphatase domain / Dihydroxyacetone kinase-like protein, kinase domain	1	0.998	bi (<->)	NC_010079	1234	548	fig|451516.9.peg.1234	USA300HOU_1162		Dihydroxyacetone kinase-like protein, phosphatase domain / Dihydroxyacetone kinase-like protein, kinase domain	0.527	0.996	bi (<->)	NC_007795	1096	548	fig|93061.5.peg.1096	SAOUHSC_01193		Dihydroxyacetone kinase-like protein, phosphatase domain / Dihydroxyacetone kinase-like protein, kinase domain	0.527	0.996
PASS	NC_004668	2905	120	fig|226185.9.peg.2905	EF3115		PLF_1350_00000438	PGF_05636025	FIG001802: Putative alkaline-shock protein	2991521	2991883	-	bi (<->)	CP008816	1832	120	fig|1201292.8.peg.1832	DR75_1827		FIG001802: Putative alkaline-shock protein	1	0.992	bi (<->)	NC_010079	1233	124	fig|451516.9.peg.1233	USA300HOU_1161		FIG001802: Putative alkaline-shock protein	0.53	0.935	bi (<->)	NC_007795	1095	124	fig|93061.5.peg.1095	SAOUHSC_01192		FIG001802: Putative alkaline-shock protein	0.53	0.935
PASS	NC_004668	2906	62	fig|226185.9.peg.2906	EF3116	rpmB	PLF_1350_00000546	PGF_03278866	LSU ribosomal protein L28p @ LSU ribosomal protein L28p, zinc-independent	2992157	2992345	+	bi (<->)	CP008816	1837	62	fig|1201292.8.peg.1837	DR75_1832	rpmB	LSU ribosomal protein L28p @ LSU ribosomal protein L28p, zinc-independent	1	0.984	bi (<->)	NC_010079	1232	62	fig|451516.9.peg.1232			LSU ribosomal protein L28p @ LSU ribosomal protein L28p, zinc-independent	0.726	0.984	bi (<->)	NC_007795	1094	62	fig|93061.5.peg.1094	SAOUHSC_01191	rpmB	LSU ribosomal protein L28p @ LSU ribosomal protein L28p, zinc-independent	0.726	0.984
PASS	NC_004668	2908	217	fig|226185.9.peg.2908	EF3118	rpe	PLF_1350_00000162	PGF_10245672	Ribulose-phosphate 3-epimerase (EC 5.1.3.1)	2993089	2993742	-	bi (<->)	CP008816	1839	217	fig|1201292.8.peg.1839	DR75_1834	rpe	Ribulose-phosphate 3-epimerase (EC 5.1.3.1)	1	0.995	bi (<->)	NC_010079	1230	214	fig|451516.9.peg.1230	USA300HOU_1159	cfxE	Ribulose-phosphate 3-epimerase (EC 5.1.3.1)	0.557	0.986	bi (<->)	NC_007795	1092	214	fig|93061.5.peg.1092	SAOUHSC_01189		Ribulose-phosphate 3-epimerase (EC 5.1.3.1)	0.557	0.986
PASS	NC_004668	2913	313	fig|226185.9.peg.2913	EF3123	fmt	PLF_1350_00000455	PGF_05165078	Methionyl-tRNA formyltransferase (EC 2.1.2.9)	2999197	3000138	-	bi (<->)	CP008816	1844	313	fig|1201292.8.peg.1844	DR75_1839	fmt	Methionyl-tRNA formyltransferase (EC 2.1.2.9)	0.997	0.997	bi (<->)	NC_010079	1224	311	fig|451516.9.peg.1224	USA300HOU_1153	fmt2	Methionyl-tRNA formyltransferase (EC 2.1.2.9)	0.567	0.971	bi (<->)	NC_007795	1086	311	fig|93061.5.peg.1086	SAOUHSC_01183		Methionyl-tRNA formyltransferase (EC 2.1.2.9)	0.567	0.971
PASS	NC_004668	2918	204	fig|226185.9.peg.2918	EF3127	gmk	PLF_1350_00000354	PGF_00689961	Guanylate kinase (EC 2.7.4.8)	3003545	3004159	-	bi (<->)	CP008816	1848	204	fig|1201292.8.peg.1848	DR75_1843	gmk	Guanylate kinase (EC 2.7.4.8)	1	0.995	bi (<->)	NC_010079	1217	207	fig|451516.9.peg.1217	USA300HOU_1147	gmk	Guanylate kinase (EC 2.7.4.8)	0.624	0.971	bi (<->)	NC_007795	1079	207	fig|93061.5.peg.1079	SAOUHSC_01176	gmk	Guanylate kinase (EC 2.7.4.8)	0.624	0.971
PASS	NC_004668	2948	323	fig|226185.9.peg.2948	EF3163	prsA-2	PLF_1350_00000240	PGF_00048782	Ribose-phosphate pyrophosphokinase (EC 2.7.6.1)	3034065	3035036	-	bi (<->)	CP008816	1884	323	fig|1201292.8.peg.1884	DR75_1878	prs	Ribose-phosphate pyrophosphokinase (EC 2.7.6.1)	0.997	0.997	bi (<->)	NC_010079	536	321	fig|451516.9.peg.536			Ribose-phosphate pyrophosphokinase (EC 2.7.6.1)	0.684	0.994	bi (<->)	NC_007795	427	321	fig|93061.5.peg.427	SAOUHSC_00472		Ribose-phosphate pyrophosphokinase (EC 2.7.6.1)	0.684	0.994
PASS	NC_004668	2949	145	fig|226185.9.peg.2949	EF3164		PLF_1350_00111264	PGF_06594013	Peptide-methionine (R)-S-oxide reductase MsrB (EC 1.8.4.12)	3035211	3035648	-	bi (<->)	CP008816	1885	145	fig|1201292.8.peg.1885	DR75_1879	msrB	Peptide-methionine (R)-S-oxide reductase MsrB (EC 1.8.4.12)	1	0.993	bi (<->)	NC_010079	1446	142	fig|451516.9.peg.1446	USA300HOU_1360	msrB	Peptide-methionine (R)-S-oxide reductase MsrB (EC 1.8.4.12)	0.556	0.944	bi (<->)	NC_007795	1307	142	fig|93061.5.peg.1307	SAOUHSC_01431		Peptide-methionine (R)-S-oxide reductase MsrB (EC 1.8.4.12)	0.556	0.944
PASS	NC_004668	2952	858	fig|226185.9.peg.2952	EF3167	hexA	PLF_1350_00000177	PGF_05340948	DNA mismatch repair protein MutS	3038524	3041100	-	bi (<->)	CP008816	1888	858	fig|1201292.8.peg.1888	DR75_1882	mutS	DNA mismatch repair protein MutS	0.994	0.999	bi (<->)	NC_010079	1304	872	fig|451516.9.peg.1304	USA300HOU_1227	mutS1	DNA mismatch repair protein MutS	0.523	0.993	bi (<->)	NC_007795	1166	872	fig|93061.5.peg.1166	SAOUHSC_01272		DNA mismatch repair protein MutS	0.523	0.993
PASS	NC_004668	2954	265	fig|226185.9.peg.2954	EF3169		PLF_1350_00000278	PGF_06823736	2',3'-cyclic-nucleotide 2'-phosphodiesterase, Bsub YmdB	3041561	3042358	-	bi (<->)	CP008816	1890	265	fig|1201292.8.peg.1890	DR75_1884		2',3'-cyclic-nucleotide 2'-phosphodiesterase, Bsub YmdB	1	0.996	bi (<->)	NC_010079	1297	265	fig|451516.9.peg.1297	USA300HOU_1220		2',3'-cyclic-nucleotide 2'-phosphodiesterase, Bsub YmdB	0.593	0.985	bi (<->)	NC_007795	1159	265	fig|93061.5.peg.1159	SAOUHSC_01265		2',3'-cyclic-nucleotide 2'-phosphodiesterase, Bsub YmdB	0.593	0.985
PASS	NC_004668	2955	518	fig|226185.9.peg.2955	EF3170		PLF_1350_00000182	PGF_03000099	Ribonuclease Y	3042518	3044074	-	bi (<->)	CP008816	1891	518	fig|1201292.8.peg.1891	DR75_1885	rny	Ribonuclease Y	1	0.998	bi (<->)	NC_010079	1295	519	fig|451516.9.peg.1295	USA300HOU_1218		Ribonuclease Y	0.661	0.96	bi (<->)	NC_007795	1157	519	fig|93061.5.peg.1157	SAOUHSC_01263		Ribonuclease Y	0.661	0.96
PASS	NC_004668	2956	348	fig|226185.9.peg.2956	EF3171	recA	PLF_1350_00000238	PGF_00047078	RecA protein	3044471	3045517	-	bi (<->)	CP008816	1893	273	fig|1201292.8.peg.1893			RecA protein	0.984	0.908	bi (<->)	NC_010079	1294	347	fig|451516.9.peg.1294	USA300HOU_1217	recA	RecA protein	0.71	0.994	bi (<->)	NC_007795	1156	347	fig|93061.5.peg.1156	SAOUHSC_01262	recA	RecA protein	0.71	0.994
PASS	NC_004668	2976	227	fig|226185.9.peg.2976	EF3193		PLF_1350_00001449	PGF_00017655	LrgA-associated membrane protein LrgB	3066767	3067450	-	bi (<->)	CP008816	1915	227	fig|1201292.8.peg.1915	DR75_1908	lrgB	LrgA-associated membrane protein LrgB	0.996	0.996	bi (<->)	NC_010079	308	233	fig|451516.9.peg.308	USA300HOU_0274	lrgB	LrgA-associated membrane protein LrgB	0.524	0.88	bi (<->)	NC_007795	214	233	fig|93061.5.peg.214	SAOUHSC_00233		LrgA-associated membrane protein LrgB	0.524	0.88
PASS	NC_004668	2979	589	fig|226185.9.peg.2979	EF3197		PLF_1350_00001470	PGF_08080265	Autolysis histidine kinase LytS	3068727	3070496	-	bi (<->)	CP008816	1918	589	fig|1201292.8.peg.1918	DR75_1911		Autolysis histidine kinase LytS	1	0.998	bi (<->)	NC_010079	305	584	fig|451516.9.peg.305	USA300HOU_0271	lytS	Autolysis histidine kinase LytS	0.552	0.995	bi (<->)	NC_007795	211	584	fig|93061.5.peg.211	SAOUHSC_00230		Autolysis histidine kinase LytS	0.552	0.995
PASS	NC_004668	2984	89	fig|226185.9.peg.2984	EF3202	rpsN	PLF_1350_00000014	PGF_00049844	SSU ribosomal protein S14p (S29e) @ SSU ribosomal protein S14p (S29e), zinc-independent	3073770	3074039	+	bi (<->)	CP008816	1923	89	fig|1201292.8.peg.1923	DR75_1916	rpsN2	SSU ribosomal protein S14p (S29e) @ SSU ribosomal protein S14p (S29e), zinc-independent	1	0.989	uni (->)	NC_010079	1353	89	fig|451516.9.peg.1353			SSU ribosomal protein S14p (S29e) @ SSU ribosomal protein S14p (S29e), zinc-independent	0.607	0.989	uni (->)	NC_007795	1215	89	fig|93061.5.peg.1215	SAOUHSC_01329	rpsN	SSU ribosomal protein S14p (S29e) @ SSU ribosomal protein S14p (S29e), zinc-independent	0.607	0.989
PASS	NC_004668	2985	49	fig|226185.9.peg.2985	EF3203	rpmG	PLF_1350_00000658	PGF_00016416	LSU ribosomal protein L33p @ LSU ribosomal protein L33p, zinc-independent	3074150	3074299	+	bi (<->)	CP008816	1924	49	fig|1201292.8.peg.1924	DR75_1917	rpmG	LSU ribosomal protein L33p @ LSU ribosomal protein L33p, zinc-independent	1	0.98	uni (->)	NC_010079	1352	49	fig|451516.9.peg.1352	USA300HOU_1278	rpmG	LSU ribosomal protein L33p @ LSU ribosomal protein L33p, zinc-dependent	0.531	0.98	uni (->)	NC_007795	1214	49	fig|93061.5.peg.1214	SAOUHSC_01328	rpmG	LSU ribosomal protein L33p @ LSU ribosomal protein L33p, zinc-dependent	0.531	0.98
PASS	NC_004668	2987	40	fig|226185.9.peg.2987	EF3205		PLF_1350_00000685	PGF_00088508	Uncharacterized protein EF_3205	3075324	3075446	+	bi (<->)	CP008816	1926	40	fig|1201292.8.peg.1926	DR75_1919		Uncharacterized protein EF_3205	1	0.975	bi (<->)	NC_010079	2508	34	fig|451516.9.peg.2508	USA300HOU_2397		Uncharacterized protein EF_3205	0.758	0.941	bi (<->)	NC_007795	2447	34	fig|93061.5.peg.2447	SAOUHSC_02702		Uncharacterized protein EF_3205	0.758	0.941
PASS	NC_004668	2990	362	fig|226185.9.peg.2990	EF3207		PLF_1350_00000576	PGF_03473104	tRNA-dihydrouridine synthase 2	3077202	3078290	-	bi (<->)	CP008816	1928	324	fig|1201292.8.peg.1928	DR75_1921		tRNA-dihydrouridine synthase 2	0.997	0.997	bi (<->)	NC_010079	127	328	fig|451516.9.peg.127	USA300HOU_0096		tRNA-dihydrouridine synthase 2	0.702	0.97	bi (<->)	NC_007795	34	328	fig|93061.5.peg.34	SAOUHSC_00039		tRNA-dihydrouridine synthase 2	0.702	0.97
PASS	NC_004668	3010	130	fig|226185.9.peg.3010	EF3230	rpsI	PLF_1350_00000314	PGF_00049909	SSU ribosomal protein S9p (S16e)	3100122	3100514	-	bi (<->)	CP008816	1950	130	fig|1201292.8.peg.1950	DR75_1940		SSU ribosomal protein S9p (S16e)	1	0.992	bi (<->)	NC_010079	2301	130	fig|451516.9.peg.2301	USA300HOU_2208	rpsI	SSU ribosomal protein S9p (S16e)	0.723	0.992	bi (<->)	NC_007795	2234	130	fig|93061.5.peg.2234	SAOUHSC_02477	rpsI	SSU ribosomal protein S9p (S16e)	0.723	0.992
PASS	NC_004668	3011	116	fig|226185.9.peg.3011			PLF_1350_00000291	PGF_06180597	LSU ribosomal protein L13p (L13Ae)	3100528	3100878	-	bi (<->)	CP008816	1951	147	fig|1201292.8.peg.1951	DR75_1941	rplM	LSU ribosomal protein L13p (L13Ae)	1	0.735	bi (<->)	NC_010079	2302	145	fig|451516.9.peg.2302	USA300HOU_2209	rplM	LSU ribosomal protein L13p (L13Ae)	0.705	0.717	bi (<->)	NC_007795	2235	145	fig|93061.5.peg.2235	SAOUHSC_02478	rplM	LSU ribosomal protein L13p (L13Ae)	0.705	0.717
PASS	NC_004668	3017	1217	fig|226185.9.peg.3017	EF3237	rpoC	PLF_1350_00000179	PGF_02704551	DNA-directed RNA polymerase beta' subunit (EC 2.7.7.6)	3104962	3108615	-	bi (<->)	CP008816	1956	1217	fig|1201292.8.peg.1956	DR75_1946	rpoC	DNA-directed RNA polymerase beta' subunit (EC 2.7.7.6)	1	0.999	bi (<->)	NC_010079	580	1207	fig|451516.9.peg.580	USA300HOU_0537	rpoC	DNA-directed RNA polymerase beta' subunit (EC 2.7.7.6)	0.732	0.983	bi (<->)	NC_007795	471	1207	fig|93061.5.peg.471	SAOUHSC_00525		DNA-directed RNA polymerase beta' subunit (EC 2.7.7.6)	0.732	0.983
PASS	NC_004668	3018	1204	fig|226185.9.peg.3018	EF3238	rpoB	PLF_1350_00090645	PGF_02797402	DNA-directed RNA polymerase beta subunit (EC 2.7.7.6)	3108782	3112396	-	bi (<->)	CP008816	1957	1204	fig|1201292.8.peg.1957	DR75_1947	rpoB	DNA-directed RNA polymerase beta subunit (EC 2.7.7.6)	1	0.999	bi (<->)	NC_010079	579	1183	fig|451516.9.peg.579	USA300HOU_0536	rpoB	DNA-directed RNA polymerase beta subunit (EC 2.7.7.6)	0.747	0.975	bi (<->)	NC_007795	470	1183	fig|93061.5.peg.470	SAOUHSC_00524	rpoB	DNA-directed RNA polymerase beta subunit (EC 2.7.7.6)	0.747	0.975
PASS	NC_004668	3054	415	fig|226185.9.peg.3054	EF3279		PLF_1350_00000325	PGF_09398028	Uncharacterized protease YrrO	3153847	3155094	-	bi (<->)	CP008816	1993	415	fig|1201292.8.peg.1993	DR75_1979		Uncharacterized protease YrrO	0.998	0.998	bi (<->)	NC_010079	1703	422	fig|451516.9.peg.1703	USA300HOU_1612		Uncharacterized protease YrrO	0.516	0.979	bi (<->)	NC_007795	1564	422	fig|93061.5.peg.1564	SAOUHSC_01716		Uncharacterized protease YrrO	0.516	0.979
PASS	NC_004668	3058	831	fig|226185.9.peg.3058	EF3282	clpC	PLF_1350_00000115	PGF_03999196	ATP-dependent Clp protease, ATP-binding subunit ClpC	3157526	3160021	-	bi (<->)	CP008816	1996	831	fig|1201292.8.peg.1996	DR75_1982		ATP-dependent Clp protease, ATP-binding subunit ClpC	0.999	0.999	bi (<->)	NC_010079	561	818	fig|451516.9.peg.561	USA300HOU_0518		ATP-dependent Clp protease, ATP-binding subunit ClpC	0.578	0.963	bi (<->)	NC_007795	452	818	fig|93061.5.peg.452	SAOUHSC_00505		ATP-dependent Clp protease, ATP-binding subunit ClpC	0.578	0.963
PASS	NC_004668	3065	423	fig|226185.9.peg.3065	EF3292	serS-2	PLF_1350_00000011	PGF_00051525	Seryl-tRNA synthetase (EC 6.1.1.11)	3172906	3174177	+	bi (<->)	CP008816	2003	423	fig|1201292.8.peg.2003	DR75_2000	serS	Seryl-tRNA synthetase (EC 6.1.1.11)	1	0.998	bi (<->)	NC_010079	42	428	fig|451516.9.peg.42	USA300HOU_0009	serS	Seryl-tRNA synthetase (EC 6.1.1.11)	0.593	0.986	bi (<->)	NC_007795	9	428	fig|93061.5.peg.9	SAOUHSC_00009		Seryl-tRNA synthetase (EC 6.1.1.11)	0.593	0.986
PASS	NC_004668	3066	493	fig|226185.9.peg.3066	EF3293	guaB	PLF_1350_00000360	PGF_10048015	Inosine-5'-monophosphate dehydrogenase (EC 1.1.1.205) / CBS domain	3174389	3175870	-	bi (<->)	CP008816	2004	493	fig|1201292.8.peg.2004	DR75_2001	guaB	Inosine-5'-monophosphate dehydrogenase (EC 1.1.1.205) / CBS domain	1	0.998	bi (<->)	NC_010079	445	488	fig|451516.9.peg.445	USA300HOU_0413	guaB	Inosine-5'-monophosphate dehydrogenase (EC 1.1.1.205) / CBS domain	0.719	0.994	bi (<->)	NC_007795	344	488	fig|93061.5.peg.344	SAOUHSC_00374		Inosine-5'-monophosphate dehydrogenase (EC 1.1.1.205) / CBS domain	0.719	0.994
PASS	NC_004668	3069	371	fig|226185.9.peg.3069	EF3296		PLF_1350_00000279	PGF_00007012	GTP-binding and nucleic acid-binding protein YchF	3178675	3179790	-	bi (<->)	CP008816	2007	371	fig|1201292.8.peg.2007	DR75_2004		GTP-binding and nucleic acid-binding protein YchF	1	0.997	bi (<->)	NC_010079	417	365	fig|451516.9.peg.417	USA300HOU_0384		GTP-binding and nucleic acid-binding protein YchF	0.666	0.997	bi (<->)	NC_007795	316	365	fig|93061.5.peg.316	SAOUHSC_00346		GTP-binding and nucleic acid-binding protein YchF	0.666	0.997
PASS	NC_004668	3070	61	fig|226185.9.peg.3070	EF3297		PLF_1350_00000581	PGF_06429692	Uncharacterized protein CAC3725	3179847	3180032	-	bi (<->)	CP008816	2008	61	fig|1201292.8.peg.2008	DR75_2005		Uncharacterized protein CAC3725	0.984	0.984	bi (<->)	NC_010079	416	67	fig|451516.9.peg.416	USA300HOU_0383		Uncharacterized protein CAC3725	0.633	0.881	bi (<->)	NC_007795	315	67	fig|93061.5.peg.315	SAOUHSC_00345		Uncharacterized protein CAC3725	0.633	0.881
PASS	NC_004668	3073	238	fig|226185.9.peg.3073	EF3300	gidB	PLF_1350_00000328	PGF_00008838	16S rRNA (guanine(527)-N(7))-methyltransferase (EC 2.1.1.170)	3181810	3182526	-	bi (<->)	CP008816	2011	238	fig|1201292.8.peg.2011	DR75_2008	gidB	16S rRNA (guanine(527)-N(7))-methyltransferase (EC 2.1.1.170)	1	0.996	bi (<->)	NC_010079	2823	239	fig|451516.9.peg.2823	USA300HOU_2713	gidB	16S rRNA (guanine(527)-N(7))-methyltransferase (EC 2.1.1.170)	0.624	0.983	bi (<->)	NC_007795	2756	239	fig|93061.5.peg.2756	SAOUHSC_03051	gidB	16S rRNA (guanine(527)-N(7))-methyltransferase (EC 2.1.1.170)	0.624	0.983
PASS	NC_004668	3076	590	fig|226185.9.peg.3076	EF3303		PLF_1350_00001373	PGF_02039661	Oleate hydratase (EC 4.2.1.53)	3184319	3186091	-	bi (<->)	CP008816	2013	590	fig|1201292.8.peg.2013	DR75_2010		Oleate hydratase (EC 4.2.1.53)	1	0.998	bi (<->)	NC_010079	147	591	fig|451516.9.peg.147	USA300HOU_0117		Oleate hydratase (EC 4.2.1.53)	0.609	0.998	bi (<->)	NC_007795	54	591	fig|93061.5.peg.54	SAOUHSC_00061		Oleate hydratase (EC 4.2.1.53)	0.609	0.998
PASS	NC_004668	3084	632	fig|226185.9.peg.3084	EF3311	gidA	PLF_1350_00000135	PGF_00413300	tRNA-5-carboxymethylaminomethyl-2-thiouridine(34) synthesis protein MnmG	3192276	3194174	-	bi (<->)	CP008816	2032	632	fig|1201292.8.peg.2032	DR75_2029	gidA	tRNA-5-carboxymethylaminomethyl-2-thiouridine(34) synthesis protein MnmG	1	0.998	bi (<->)	NC_010079	2824	625	fig|451516.9.peg.2824	USA300HOU_2714	gidA	tRNA-5-carboxymethylaminomethyl-2-thiouridine(34) synthesis protein MnmG	0.668	0.992	bi (<->)	NC_007795	2757	625	fig|93061.5.peg.2757	SAOUHSC_03052		tRNA-5-carboxymethylaminomethyl-2-thiouridine(34) synthesis protein MnmG	0.668	0.992
PASS	NC_004668	3085	465	fig|226185.9.peg.3085	EF3312	trmE	PLF_1350_00000280	PGF_00007057	tRNA-5-carboxymethylaminomethyl-2-thiouridine(34) synthesis protein MnmE	3194194	3195591	-	bi (<->)	CP008816	2033	465	fig|1201292.8.peg.2033	DR75_2030	trmE	tRNA-5-carboxymethylaminomethyl-2-thiouridine(34) synthesis protein MnmE	0.998	0.998	bi (<->)	NC_010079	2825	459	fig|451516.9.peg.2825	USA300HOU_2715	trmE	tRNA-5-carboxymethylaminomethyl-2-thiouridine(34) synthesis protein MnmE	0.63	0.998	bi (<->)	NC_007795	2758	459	fig|93061.5.peg.2758	SAOUHSC_03053	trmE	tRNA-5-carboxymethylaminomethyl-2-thiouridine(34) synthesis protein MnmE	0.628	0.998
PASS	NC_004668	3105	44	fig|226185.9.peg.3105	EF3333	rpmH	PLF_1350_00000562	PGF_00016418	LSU ribosomal protein L34p	3217433	3217567	-	bi (<->)	CP008816	2055	44	fig|1201292.8.peg.2055	DR75_2051	rpmH	LSU ribosomal protein L34p	1	0.977	bi (<->)	NC_010079	2827	45	fig|451516.9.peg.2827	USA300HOU_2717	rpmH	LSU ribosomal protein L34p	0.864	0.956	bi (<->)	NC_007795	2760	45	fig|93061.5.peg.2760	SAOUHSC_03055	rpmH	LSU ribosomal protein L34p	0.864	0.956
FAIL	NC_004668	2	376	fig|226185.9.peg.2	EF0002	dnaN	PLF_1350_00000272	PGF_06473395	DNA polymerase III beta subunit (EC 2.7.7.7)	1604	2734	+	bi (<->)	CP008816	2057	376	fig|1201292.8.peg.2057	DR75_2053	dnaN	DNA polymerase III beta subunit (EC 2.7.7.7)	1	0.997	bi (<->)	NC_010079	35	377	fig|451516.9.peg.35	USA300HOU_0002	dnaN	DNA polymerase III beta subunit (EC 2.7.7.7)	0.436	0.992	bi (<->)	NC_007795	2	377	fig|93061.5.peg.2	SAOUHSC_00002		DNA polymerase III beta subunit (EC 2.7.7.7)	0.436	0.992
FAIL	NC_004668	3	81	fig|226185.9.peg.3	EF0003		PLF_1350_00014580	PGF_06916058	Uncharacterized S4 RNA-binding-domain protein YbcJ	3313	3558	+	bi (<->)	CP008816	2058	81	fig|1201292.8.peg.2058	DR75_2054		Uncharacterized S4 RNA-binding-domain protein YbcJ	1	0.988	bi (<->)	NC_010079	36	78	fig|451516.9.peg.36	USA300HOU_0003		Uncharacterized S4 RNA-binding-domain protein YbcJ	0.471	0.859	bi (<->)	NC_007795	3	78	fig|93061.5.peg.3	SAOUHSC_00003		Uncharacterized S4 RNA-binding-domain protein YbcJ	0.471	0.859
FAIL	NC_004668	8	188	fig|226185.9.peg.8	EF0008	ssb-1	PLF_1350_00000006	PGF_02142873	Single-stranded DNA-binding protein	9697	10263	+	bi (<->)	CP008816	2063	188	fig|1201292.8.peg.2063	DR75_2059	ssb	Single-stranded DNA-binding protein	0.995	0.995	bi (<->)	NC_010079	420	167	fig|451516.9.peg.420	USA300HOU_0388	ssb1	Single-stranded DNA-binding protein	0.481	0.994	bi (<->)	NC_007795	319	167	fig|93061.5.peg.319	SAOUHSC_00349		Single-stranded DNA-binding protein	0.481	0.994
FAIL	NC_004668	10	658	fig|226185.9.peg.10	EF0011		PLF_1350_00000682	PGF_00033444	Cyclic-di-AMP phosphodiesterase GdpP	10733	12709	+	bi (<->)	CP008816	2065	658	fig|1201292.8.peg.2065	DR75_2061		Cyclic-di-AMP phosphodiesterase GdpP	1	0.998	bi (<->)	NC_010079	47	655	fig|451516.9.peg.47	USA300HOU_0014		Cyclic-di-AMP phosphodiesterase GdpP	0.375	0.971	bi (<->)	NC_007795	14	655	fig|93061.5.peg.14	SAOUHSC_00015		Cyclic-di-AMP phosphodiesterase GdpP	0.375	0.971
FAIL	NC_004668	14	289	fig|226185.9.peg.14	EF0016		PLF_1350_00001349	PGF_00845945	DegV family protein	16461	17330	+	bi (<->)	CP008816	2069	289	fig|1201292.8.peg.2069	DR75_2065		DegV family protein	0.997	0.997	uni (->)	NC_010079	1448	279	fig|451516.9.peg.1448	USA300HOU_1362		DegV family protein	0.314	0.961	uni (->)	NC_007795	1309	279	fig|93061.5.peg.1309	SAOUHSC_01433		DegV family protein	0.314	0.961
FAIL	NC_004668	16	961	fig|226185.9.peg.16	EF0018		PLF_1350_00013541	PGF_00026324	NtrC family Transcriptional regulator, ATPase domain	19254	22139	+	bi (<->)	CP008816	2071	961	fig|1201292.8.peg.2071	DR75_2067		NtrC family Transcriptional regulator, ATPase domain	0.998	0.999
FAIL	NC_004668	17	170	fig|226185.9.peg.17	EF0019		PLF_1350_00001630	PGF_08661804	PTS system, mannose-specific IIB component (EC 2.7.1.191)	22341	22853	+	bi (<->)	CP008816	2072	170	fig|1201292.8.peg.2072	DR75_2068		PTS system, mannose-specific IIB component (EC 2.7.1.191)	1	0.994
FAIL	NC_004668	18	383	fig|226185.9.peg.18	EF0020		PLF_1350_00002785	PGF_00029812	PTS system, mannose-specific IIA component (EC 2.7.1.191) / PTS system, mannose-specific IIB component (EC 2.7.1.191)	22929	24080	+	bi (<->)	CP008816	2073	330	fig|1201292.8.peg.2073	DR75_2069		PTS system, mannose-specific IIA component (EC 2.7.1.191) / PTS system, mannose-specific IIB component (EC 2.7.1.191)	1	0.997
FAIL	NC_004668	19	267	fig|226185.9.peg.19	EF0021		PLF_1350_00000854	PGF_01653368	PTS system, mannose-specific IIC component	24115	24918	+	bi (<->)	CP008816	2074	267	fig|1201292.8.peg.2074	DR75_2070		PTS system, mannose-specific IIC component	1	0.996
FAIL	NC_004668	20	303	fig|226185.9.peg.20	EF0022		PLF_1350_00022583	PGF_00644224	PTS system, mannose-specific IID component	24941	25852	+	bi (<->)	CP008816	2075	303	fig|1201292.8.peg.2075	DR75_2071		PTS system, mannose-specific IID component	1	0.997
FAIL	NC_004668	21	125	fig|226185.9.peg.21	EF0024		PLF_1350_00000650	PGF_00043457	Putative regulator of the mannose operon, ManO	26014	26391	+	bi (<->)	CP008816	2076	125	fig|1201292.8.peg.2076	DR75_2072		Putative regulator of the mannose operon, ManO	1	0.992
FAIL	NC_004668	22	175	fig|226185.9.peg.22	EF0025		PLF_1350_00001235	PGF_02955648	putative membrane protein	26639	27166	+	bi (<->)	CP008816	2077	175	fig|1201292.8.peg.2077	DR75_2073		putative membrane protein	1	0.994	bi (<->)	NC_010079	2809	170	fig|451516.9.peg.2809	USA300HOU_2702		hypothetical protein	0.333	0.976	bi (<->)	NC_007795	2742	170	fig|93061.5.peg.2742	SAOUHSC_03035		hypothetical protein	0.333	0.976
FAIL	NC_004668	23	67	fig|226185.9.peg.23	EF0026		PLF_1350_00002242	PGF_01581899	hypothetical protein	27213	27416	-	bi (<->)	CP008816	2078	67	fig|1201292.8.peg.2078	DR75_2074		hypothetical protein	0.985	0.985
FAIL	NC_004668	24	256	fig|226185.9.peg.24	EF0027		PLF_1350_00001148	PGF_09655255	Transcriptional regulator, RpiR family	27614	28384	+	bi (<->)	CP008816	2079	256	fig|1201292.8.peg.2079	DR75_2075		Transcriptional regulator, RpiR family	0.996	0.996	uni (->)	NC_010079	244	291	fig|451516.9.peg.244	USA300HOU_0207		Transcriptional regulator, RpiR family	0.242	0.735	uni (->)	NC_007795	149	291	fig|93061.5.peg.149	SAOUHSC_00160		Transcriptional regulator, RpiR family	0.242	0.735
FAIL	NC_004668	25	522	fig|226185.9.peg.25	EF0028		PLF_1350_00000991	PGF_03352446	PTS system, maltose and glucose-specific IIC component / PTS system, maltose and glucose-specific IIB component (EC 2.7.1.208)	28533	30101	+	bi (<->)	CP008816	2080	522	fig|1201292.8.peg.2080	DR75_2076		PTS system, maltose and glucose-specific IIC component / PTS system, maltose and glucose-specific IIB component (EC 2.7.1.208)	0.994	0.998	uni (->)	NC_010079	287	509	fig|451516.9.peg.287	USA300HOU_0252		PTS system, N-acetylmannosamine-specific IIC component / PTS system, N-acetylmannosamine-specific IIB component	0.402	0.992	uni (->)	NC_007795	192	509	fig|93061.5.peg.192	SAOUHSC_00209		PTS system, N-acetylmannosamine-specific IIC component / PTS system, N-acetylmannosamine-specific IIB component	0.402	0.992
FAIL	NC_004668	26	401	fig|226185.9.peg.26	EF0029		PLF_1350_00001051	PGF_00420012	Cystathionine beta-lyase MalY (EC 4.4.1.8) @ Maltose regulon modulator	30125	31330	+	bi (<->)	CP008816	2081	401	fig|1201292.8.peg.2081	DR75_2077		Cystathionine beta-lyase MalY (EC 4.4.1.8) @ Maltose regulon modulator	0.993	0.998	uni (->)	NC_010079	1049	384	fig|451516.9.peg.1049			N-acetyl-L,L-diaminopimelate aminotransferase (EC 2.6.1.-)	0.222	0.911	uni (->)	NC_007795	909	384	fig|93061.5.peg.909	SAOUHSC_00989		N-acetyl-L,L-diaminopimelate aminotransferase (EC 2.6.1.-)	0.222	0.911
FAIL	NC_004668	27	126	fig|226185.9.peg.27	EF0030		PLF_1350_00001927	PGF_02690675	RidA/YER057c/UK114 superfamily protein	31430	31810	+	bi (<->)	CP008816	2082	126	fig|1201292.8.peg.2082	DR75_2078		RidA/YER057c/UK114 superfamily protein	1	0.992	bi (<->)	NC_010079	532	126	fig|451516.9.peg.532			RidA/YER057c/UK114 superfamily protein	0.476	0.968	bi (<->)	NC_007795	423	126	fig|93061.5.peg.423	SAOUHSC_00468		RidA/YER057c/UK114 superfamily protein	0.476	0.968
FAIL	NC_004668	28	863	fig|226185.9.peg.28	EF0031		PLF_1350_00000696	PGF_03105433	L-O-lysylphosphatidylglycerol synthase (EC 2.3.2.3)	32001	34592	+	bi (<->)	CP008816	2083	863	fig|1201292.8.peg.2083	DR75_2079		L-O-lysylphosphatidylglycerol synthase (EC 2.3.2.3)	0.994	0.999	uni (->)	NC_010079	1380	840	fig|451516.9.peg.1380	USA300HOU_1294	fmtC	L-O-lysylphosphatidylglycerol synthase (EC 2.3.2.3)	0.244	0.969	uni (->)	NC_007795	1243	840	fig|93061.5.peg.1243	SAOUHSC_01359		L-O-lysylphosphatidylglycerol synthase (EC 2.3.2.3)	0.244	0.969
FAIL	NC_004668	29	871	fig|226185.9.peg.29	EF0032		PLF_1350_00112745	PGF_02011026	Uncharacterized membrane protein YfhO-like	34629	37244	-	bi (<->)	CP008816	2086	871	fig|1201292.8.peg.2086	DR75_2082		Uncharacterized membrane protein YfhO-like	0.998	0.999
FAIL	NC_004668	30	49	fig|226185.9.peg.30	EF0033		PLF_1350_00002546	PGF_01583532	hypothetical protein	37660	37809	-	bi (<->)	CP008816	2087	49	fig|1201292.8.peg.2087			hypothetical protein	0.98	0.98
FAIL	NC_004668	31	169	fig|226185.9.peg.31	EF0034		PLF_1350_00002049	PGF_01588880	DUF1706 domain-containing protein	37788	38297	-	bi (<->)	CP008816	2088	169	fig|1201292.8.peg.2088	DR75_2083		DUF1706 domain-containing protein	1	0.994
FAIL	NC_004668	32	155	fig|226185.9.peg.32	EF0035		PLF_1350_00002083	PGF_01089010	hypothetical protein	38305	38772	-	bi (<->)	CP008816	2089	155	fig|1201292.8.peg.2089	DR75_2084		hypothetical protein	0.987	0.994
FAIL	NC_004668	33	311	fig|226185.9.peg.33	EF0036		PLF_1350_00001635	PGF_08548202	Transcriptional regulator, YafY family	38849	39784	+	bi (<->)	CP008816	2090	311	fig|1201292.8.peg.2090	DR75_2085		Transcriptional regulator, YafY family	0.994	0.997	bi (<->)	NC_010079	2399	230	fig|451516.9.peg.2399	USA300HOU_2294		Transcriptional regulator, DeoR family	0.212	0.817	bi (<->)	NC_007795	2334	230	fig|93061.5.peg.2334	SAOUHSC_02585		Transcriptional regulator, DeoR family	0.212	0.817
FAIL	NC_004668	34	415	fig|226185.9.peg.34	EF0037	proA	PLF_1350_00015387	PGF_05387084	Gamma-glutamyl phosphate reductase (EC 1.2.1.41)	39876	41123	-	bi (<->)	CP008816	2091	415	fig|1201292.8.peg.2091	DR75_2086	proA	Gamma-glutamyl phosphate reductase (EC 1.2.1.41)	1	0.998
FAIL	NC_004668	35	271	fig|226185.9.peg.35	EF0038	proB	PLF_1350_00000694	PGF_00008059	Glutamate 5-kinase (EC 2.7.2.11)	41116	41931	-	bi (<->)	CP008816	2092	271	fig|1201292.8.peg.2092	DR75_2087	proB	Glutamate 5-kinase (EC 2.7.2.11)	1	0.996
FAIL	NC_004668	36	159	fig|226185.9.peg.36	EF0039		PLF_1350_00001614	PGF_01430214	Deoxyuridine 5'-triphosphate nucleotidohydrolase (EC 3.6.1.23)	42257	42736	+	bi (<->)	CP008816	2093	159	fig|1201292.8.peg.2093	DR75_2088		Deoxyuridine 5'-triphosphate nucleotidohydrolase (EC 3.6.1.23)	0.994	0.994	bi (<->)	NC_010079	2074	177	fig|451516.9.peg.2074	USA300HOU_1980	dut	Phage deoxyuridine 5'-triphosphate nucleotidohydrolase (EC 3.6.1.23)	0.282	0.949
FAIL	NC_004668	38	381	fig|226185.9.peg.38	EF0041		PLF_1350_00000297	PGF_00020147	Membrane-associated protein containing RNA-binding TRAM domain and ribonuclease PIN-domain, YacL B.subtilis ortholog	44286	45431	+	bi (<->)	CP008816	2095	381	fig|1201292.8.peg.2095	DR75_2090		Membrane-associated protein containing RNA-binding TRAM domain and ribonuclease PIN-domain, YacL B.subtilis ortholog	1	0.997	bi (<->)	NC_010079	563	357	fig|451516.9.peg.563	USA300HOU_0520		Membrane-associated protein containing RNA-binding TRAM domain and ribonuclease PIN-domain, YacL B.subtilis ortholog	0.357	0.964	bi (<->)	NC_007795	454	357	fig|93061.5.peg.454	SAOUHSC_00508		Membrane-associated protein containing RNA-binding TRAM domain and ribonuclease PIN-domain, YacL B.subtilis ortholog	0.357	0.964
FAIL	NC_004668	39	157	fig|226185.9.peg.39	EF0042	ispF	PLF_1350_00001466	PGF_06626131	2-C-methyl-D-erythritol 2,4-cyclodiphosphate synthase (EC 4.6.1.12)	45450	45923	+	bi (<->)	CP008816	2096	157	fig|1201292.8.peg.2096	DR75_2091	ispF	2-C-methyl-D-erythritol 2,4-cyclodiphosphate synthase (EC 4.6.1.12)	1	0.994
FAIL	NC_004668	41	179	fig|226185.9.peg.41	EF0044	cysE	PLF_1350_00000762	PGF_04695681	Serine acetyltransferase (EC 2.3.1.30)	47703	48242	+	bi (<->)	CP008816	2098	179	fig|1201292.8.peg.2098	DR75_2093	cysE	Serine acetyltransferase (EC 2.3.1.30)	1	0.994	bi (<->)	NC_010079	565	213	fig|451516.9.peg.565	USA300HOU_0522	cysE	Serine acetyltransferase (EC 2.3.1.30)	0.458	0.836	bi (<->)	NC_007795	456	213	fig|93061.5.peg.456	SAOUHSC_00510		Serine acetyltransferase (EC 2.3.1.30)	0.458	0.836
FAIL	NC_004668	43	132	fig|226185.9.peg.43	EF0046		PLF_1350_00013803	PGF_00598888	Mini-ribonuclease III	49644	50042	+	bi (<->)	CP008816	2100	132	fig|1201292.8.peg.2100	DR75_2095		Mini-ribonuclease III	1	0.992	bi (<->)	NC_010079	567	134	fig|451516.9.peg.567	USA300HOU_0524		Mini-ribonuclease III	0.5	0.918	bi (<->)	NC_007795	458	134	fig|93061.5.peg.458	SAOUHSC_00512		Mini-ribonuclease III	0.5	0.918
FAIL	NC_004668	45	176	fig|226185.9.peg.45	EF0048		PLF_1350_00000359	PGF_01752285	Uncharacterized protein YacP, similar to C-terminal domain of ribosome protection-type Tc-resistance proteins	50895	51425	+	bi (<->)	CP008816	2102	176	fig|1201292.8.peg.2102	DR75_2097		Uncharacterized protein YacP, similar to C-terminal domain of ribosome protection-type Tc-resistance proteins	1	0.994	bi (<->)	NC_010079	569	174	fig|451516.9.peg.569	USA300HOU_0526		Uncharacterized protein YacP, similar to C-terminal domain of ribosome protection-type Tc-resistance proteins	0.398	0.994	bi (<->)	NC_007795	460	174	fig|93061.5.peg.460	SAOUHSC_00514		Uncharacterized protein YacP, similar to C-terminal domain of ribosome protection-type Tc-resistance proteins	0.398	0.994
FAIL	NC_004668	46	188	fig|226185.9.peg.46	EF0049		PLF_1350_00001701	PGF_01602710	Putative DNA-directed RNA polymerase sigma factor, sigma H family	51511	52077	+	bi (<->)	CP008816	2103	188	fig|1201292.8.peg.2103	DR75_2098		Putative DNA-directed RNA polymerase sigma factor, sigma H family	1	0.995	bi (<->)	NC_010079	570	189	fig|451516.9.peg.570	USA300HOU_0527		hypothetical protein	0.23	0.905	bi (<->)	NC_007795	461	189	fig|93061.5.peg.461	SAOUHSC_00515		hypothetical protein	0.23	0.905
FAIL	NC_004668	48	283	fig|226185.9.peg.48	EF0051	ipk	PLF_1350_00001408	PGF_08093375	Diphosphocytidyl-sugar kinase	52618	53469	+	bi (<->)	CP008816	2105	283	fig|1201292.8.peg.2105	DR75_2100	ispE	Diphosphocytidyl-sugar kinase	1	0.996	bi (<->)	NC_010079	530	282	fig|451516.9.peg.530			Diphosphocytidyl-sugar kinase	0.461	0.989	bi (<->)	NC_007795	421	282	fig|93061.5.peg.421	SAOUHSC_00466	ipk	Diphosphocytidyl-sugar kinase	0.461	0.989
FAIL	NC_004668	49	208	fig|226185.9.peg.49	EF0052		PLF_1350_00005032	PGF_10445340	hypothetical protein	53530	54156	-
FAIL	NC_004668	50	289	fig|226185.9.peg.50	EF0053	dnaQ	PLF_1350_00005044	PGF_01598758	DNA polymerase III epsilon subunit (EC 2.7.7.7)	54156	55025	-
FAIL	NC_004668	51	317	fig|226185.9.peg.51	EF0055		PLF_1350_00001046	PGF_00067459	Zinc ABC transporter, substrate-binding lipoprotein AdcA	55754	56707	+	bi (<->)	CP008816	2106	317	fig|1201292.8.peg.2106	DR75_2101		Zinc ABC transporter, substrate-binding lipoprotein AdcA	1	0.997	uni (->)	NC_010079	2498	516	fig|451516.9.peg.2498	USA300HOU_2386		Zinc ABC transporter, substrate-binding lipoprotein AdcA	0.318	0.603	uni (->)	NC_007795	2437	516	fig|93061.5.peg.2437	SAOUHSC_02690		Zinc ABC transporter, substrate-binding lipoprotein AdcA	0.318	0.603
FAIL	NC_004668	52	230	fig|226185.9.peg.52	EF0056		PLF_1350_00000414	PGF_00067435	Zinc ABC transporter, ATP-binding protein AdcC	56733	57425	+	bi (<->)	CP008816	2107	230	fig|1201292.8.peg.2107	DR75_2102		Zinc ABC transporter, ATP-binding protein AdcC	1	0.996	bi (<->)	NC_010079	1647	261	fig|451516.9.peg.1647	USA300HOU_1558		Zinc ABC transporter, ATP-binding protein ZnuC	0.415	0.739	bi (<->)	NC_007795	1507	261	fig|93061.5.peg.1507	SAOUHSC_01657		Zinc ABC transporter, ATP-binding protein ZnuC	0.415	0.739
FAIL	NC_004668	53	279	fig|226185.9.peg.53	EF0057		PLF_1350_00000113	PGF_00067449	Zinc ABC transporter, permease protein AdcB	57587	58426	+	bi (<->)	CP008816	2108	279	fig|1201292.8.peg.2108	DR75_2103		Zinc ABC transporter, permease protein AdcB	1	0.996	bi (<->)	NC_010079	1646	287	fig|451516.9.peg.1646	USA300HOU_1557		Zinc ABC transporter, permease protein ZnuB	0.361	0.868	bi (<->)	NC_007795	1506	287	fig|93061.5.peg.1506	SAOUHSC_01656		Zinc ABC transporter, permease protein ZnuB	0.361	0.868
FAIL	NC_004668	56	1313	fig|226185.9.peg.56	EF0062		PLF_1350_00002304	PGF_00017550	2',3'-cyclic-nucleotide 2'-phosphodiesterase (EC 3.1.4.16) / 5'-nucleotidase (EC 3.1.3.5)	61420	65361	+	bi (<->)	CP008816	2112	1333	fig|1201292.8.peg.2112	DR75_2106		2',3'-cyclic-nucleotide 2'-phosphodiesterase (EC 3.1.4.16) / 5'-nucleotidase (EC 3.1.3.5)	0.974	0.999	bi (<->)	NC_010079	56	772	fig|451516.9.peg.56	USA300HOU_0023		Virulence-associated cell-wall-anchored protein SasH (LPXTG motif); 5'-nucleotidase (EC 3.1.3.5)	0.432	0.807	bi (<->)	NC_007795	23	772	fig|93061.5.peg.23	SAOUHSC_00025		Virulence-associated cell-wall-anchored protein SasH (LPXTG motif); 5'-nucleotidase (EC 3.1.3.5)	0.432	0.807
FAIL	NC_004668	57	559	fig|226185.9.peg.57	EF0063		PLF_1350_00001657	PGF_09108724	ABC transporter, substrate-binding protein (cluster 5, nickel/peptides/opines)	65497	67176	+	bi (<->)	CP008816	2113	559	fig|1201292.8.peg.2113	DR75_2107		ABC transporter, substrate-binding protein (cluster 5, nickel/peptides/opines)	1	0.998	uni (->)	NC_010079	989	551	fig|451516.9.peg.989	USA300HOU_0948	oppA1	Oligopeptide ABC transporter, substrate-binding protein OppA (TC 3.A.1.5.1)	0.361	0.973	uni (->)	NC_007795	848	551	fig|93061.5.peg.848	SAOUHSC_00927		Oligopeptide ABC transporter, substrate-binding protein OppA (TC 3.A.1.5.1)	0.361	0.973
FAIL	NC_004668	58	74	fig|226185.9.peg.58	EF0064		PLF_1350_00002027	PGF_12870544	hypothetical protein	67223	67447	-	bi (<->)	CP008816	2114	74	fig|1201292.8.peg.2114	DR75_2108		hypothetical protein	1	0.986	uni (->)	NC_010079	1358	79	fig|451516.9.peg.1358			hypothetical protein	0.478	0.835	uni (->)	NC_007795	1220	79	fig|93061.5.peg.1220	SAOUHSC_01336		hypothetical protein	0.478	0.835
FAIL	NC_004668	59	328	fig|226185.9.peg.59	EF0065		PLF_1350_00001040	PGF_07647688	Bacterial luciferase family protein	67462	68448	-	bi (<->)	CP008816	2115	328	fig|1201292.8.peg.2115	DR75_2109		Bacterial luciferase family protein	1	0.997	bi (<->)	NC_010079	377	333	fig|451516.9.peg.377	USA300HOU_0344		Luciferase-like monooxygenase in lipoylation-related cluster	0.336	0.874	bi (<->)	NC_007795	276	333	fig|93061.5.peg.276	SAOUHSC_00304		Luciferase-like monooxygenase in lipoylation-related cluster	0.336	0.874
FAIL	NC_004668	60	204	fig|226185.9.peg.60	EF0066	ruvA	PLF_1350_00000290	PGF_03189552	Holliday junction ATP-dependent DNA helicase RuvA (EC 3.6.4.12)	68667	69281	+	bi (<->)	CP008816	2116	204	fig|1201292.8.peg.2116	DR75_2110	ruvA	Holliday junction ATP-dependent DNA helicase RuvA (EC 3.6.4.12)	0.995	0.995	bi (<->)	NC_010079	1733	200	fig|451516.9.peg.1733	USA300HOU_1641	ruvA	Holliday junction ATP-dependent DNA helicase RuvA (EC 3.6.4.12)	0.495	0.89	bi (<->)	NC_007795	1595	200	fig|93061.5.peg.1595	SAOUHSC_01751	ruvA	Holliday junction ATP-dependent DNA helicase RuvA (EC 3.6.4.12)	0.495	0.89
FAIL	NC_004668	62	40	fig|226185.9.peg.62	EF0068		PLF_1350_00004178	PGF_00932074	hypothetical protein	70434	70556	-
FAIL	NC_004668	64	779	fig|226185.9.peg.64	EF0071		PLF_1350_00001085	PGF_10383022	putative lipoprotein	71960	74299	+	bi (<->)	CP008816	2120	779	fig|1201292.8.peg.2120	DR75_2114		putative lipoprotein	0.997	0.999
FAIL	NC_004668	65	305	fig|226185.9.peg.65	EF0073		PLF_1350_00001399	PGF_01577179	Transcriptional regulator, Xre family	74846	75763	+	bi (<->)	CP008816	2121	305	fig|1201292.8.peg.2121	DR75_2115		Transcriptional regulator, Xre family	0.99	0.997
FAIL	NC_004668	66	217	fig|226185.9.peg.66	EF0074		PLF_1350_00001146	PGF_00059168	Transcriptional regulator, Crp/Fnr family	75810	76463	-	bi (<->)	CP008816	2122	217	fig|1201292.8.peg.2122	DR75_2116		Transcriptional regulator, Crp/Fnr family	1	0.995
FAIL	NC_004668	68	190	fig|226185.9.peg.68	EF0077		PLF_1350_00002029	PGF_08225224	hypothetical protein	77642	78214	+	bi (<->)	CP008816	2125	190	fig|1201292.8.peg.2125	DR75_2118		hypothetical protein	1	0.995
FAIL	NC_004668	69	63	fig|226185.9.peg.69	EF0078		PLF_1350_00001953	PGF_12954886	hypothetical protein	78227	78418	+	bi (<->)	CP008816	2126	63	fig|1201292.8.peg.2126	DR75_2119		hypothetical protein	1	0.984
FAIL	NC_004668	70	170	fig|226185.9.peg.70	EF0079		PLF_1350_00091873	PGF_00071577	General stress protein, Gls24 family	78431	78943	+	bi (<->)	CP008816	2127	170	fig|1201292.8.peg.2127	DR75_2120		General stress protein, Gls24 family	1	0.994	uni (->)	NC_010079	2267	169	fig|451516.9.peg.2267	USA300HOU_2175	asp23	Alkaline shock protein 23	0.395	0.669	uni (->)	NC_007795	2201	169	fig|93061.5.peg.2201	SAOUHSC_02441		Alkaline shock protein 23	0.395	0.669
FAIL	NC_004668	71	186	fig|226185.9.peg.71	EF0080		PLF_1350_00087793	PGF_00071577	General stress protein, Gls24 family	79002	79562	+	bi (<->)	CP008816	2128	186	fig|1201292.8.peg.2128	DR75_2121		General stress protein, Gls24 family	1	0.995	bi (<->)	NC_010079	2267	169	fig|451516.9.peg.2267	USA300HOU_2175	asp23	Alkaline shock protein 23	0.409	0.675	bi (<->)	NC_007795	2201	169	fig|93061.5.peg.2201	SAOUHSC_02441		Alkaline shock protein 23	0.409	0.675
FAIL	NC_004668	73	411	fig|226185.9.peg.73	EF0082		PLF_1350_00002606	PGF_09996723	Uncharacterized MFS-type transporter	80195	81430	+	bi (<->)	CP008816	2130	411	fig|1201292.8.peg.2130	DR75_2123		Uncharacterized MFS-type transporter	1	0.998	bi (<->)	NC_010079	2350	403	fig|451516.9.peg.2350	USA300HOU_2247		Uncharacterized MFS-type transporter	0.334	0.973	bi (<->)	NC_007795	2283	403	fig|93061.5.peg.2283	SAOUHSC_02531		Uncharacterized MFS-type transporter	0.334	0.973
FAIL	NC_004668	74	59	fig|226185.9.peg.74	EF0083		PLF_1350_00002171	PGF_01581584	hypothetical protein	81451	81630	+	bi (<->)	CP008816	2131	59	fig|1201292.8.peg.2131	DR75_2124		hypothetical protein	1	0.983
FAIL	NC_004668	75	120	fig|226185.9.peg.75	EF0084		PLF_1350_00001711	PGF_08225224	hypothetical protein	81786	82148	-
FAIL	NC_004668	76	367	fig|226185.9.peg.76	EF0085		PLF_1350_00001711	PGF_08225224	hypothetical protein	82166	83269	-	bi (<->)	CP008816	2132	494	fig|1201292.8.peg.2132	DR75_2125		hypothetical protein	1	0.727
FAIL	NC_004668	77	495	fig|226185.9.peg.77	EF0086		PLF_1350_00001973	PGF_12680706	hypothetical protein	83263	84750	-	bi (<->)	CP008816	2133	495	fig|1201292.8.peg.2133	DR75_2126		hypothetical protein	1	0.998
FAIL	NC_004668	78	51	fig|226185.9.peg.78			PLF_1350_00004013	PGF_04031351	hypothetical protein	84822	84977	+	bi (<->)	CP008816	2134	49	fig|1201292.8.peg.2134			hypothetical protein	0.98	0.98
FAIL	NC_004668	79	2035	fig|226185.9.peg.79	EF0089		PLF_1350_00040550	PGF_08225224	hypothetical protein	85451	91558	+	bi (<->)	CP008816	2135	2032	fig|1201292.8.peg.2135	DR75_2127		hypothetical protein	0.983	1
FAIL	NC_004668	80	304	fig|226185.9.peg.80	EF0090		PLF_1350_00001745	PGF_02746079	Transcription regulator [contains diacylglycerol kinase catalytic domain]	91977	92891	+	bi (<->)	CP008816	2136	304	fig|1201292.8.peg.2136	DR75_2128		Transcription regulator [contains diacylglycerol kinase catalytic domain]	0.993	0.997	uni (->)	NC_010079	1992	315	fig|451516.9.peg.1992	USA300HOU_1897		Transcription regulator [contains diacylglycerol kinase catalytic domain]	0.293	0.93	uni (->)	NC_007795	1918	315	fig|93061.5.peg.1918	SAOUHSC_02114		Transcription regulator [contains diacylglycerol kinase catalytic domain]	0.293	0.93
FAIL	NC_004668	81	501	fig|226185.9.peg.81	EF0091		PLF_1350_00001896	PGF_08225224	hypothetical protein	92973	94478	+	bi (<->)	CP008816	2137	501	fig|1201292.8.peg.2137	DR75_2129		hypothetical protein	0.99	0.998
FAIL	NC_004668	82	79	fig|226185.9.peg.82	EF0092		PLF_1350_00002203	PGF_01581872	hypothetical protein	94814	95053	+	bi (<->)	CP008816	2138	79	fig|1201292.8.peg.2138	DR75_2130		hypothetical protein	0.975	0.987
FAIL	NC_004668	83	1055	fig|226185.9.peg.83	EF0093		PLF_1350_00003890	PGF_00417282	Cell wall surface anchor family protein	95068	98235	+
FAIL	NC_004668	84	253	fig|226185.9.peg.84	EF0094		PLF_1350_00000944	PGF_00781286	Formate/nitrite family of transporters	98412	99173	+	bi (<->)	CP008816	2140	253	fig|1201292.8.peg.2140	DR75_2132		Formate/nitrite family of transporters	0.992	0.996	uni (->)	NC_010079	2495	274	fig|451516.9.peg.2495	USA300HOU_2385		formate/nitrite transporter family protein	0.321	0.664	uni (->)	NC_007795	2434	274	fig|93061.5.peg.2434	SAOUHSC_02687		formate/nitrite transporter family protein	0.321	0.664
FAIL	NC_004668	85	261	fig|226185.9.peg.85	EF0095		PLF_1350_00002207	PGF_00408404	putative lipoprotein	99329	100114	+	bi (<->)	CP008816	2141	261	fig|1201292.8.peg.2141	DR75_2133		putative lipoprotein	0.996	0.996
FAIL	NC_004668	86	226	fig|226185.9.peg.86	EF0096		PLF_1350_00002014	PGF_01013156	YheO-like PAS domain	100173	100853	-	bi (<->)	CP008816	2142	226	fig|1201292.8.peg.2142	DR75_2134		YheO-like PAS domain	1	0.996
FAIL	NC_004668	87	368	fig|226185.9.peg.87	EF0097		PLF_1350_00002273	PGF_00058831	Transcriptional regulator pfoR	101110	102216	+	bi (<->)	CP008816	2143	368	fig|1201292.8.peg.2143	DR75_2135		Transcriptional regulator pfoR	1	0.997	bi (<->)	NC_010079	2637	347	fig|451516.9.peg.2637	USA300HOU_2523		Transcriptional regulator pfoR	0.48	0.994	bi (<->)	NC_007795	2570	347	fig|93061.5.peg.2570	SAOUHSC_02841		Transcriptional regulator pfoR	0.48	0.994
FAIL	NC_004668	88	235	fig|226185.9.peg.88	EF0098	sdhB-1	PLF_1350_00002056	PGF_00016224	L-serine dehydratase, beta subunit (EC 4.3.1.17)	102191	102898	+	bi (<->)	CP008816	2144	231	fig|1201292.8.peg.2144	DR75_2136	sdaAB	L-serine dehydratase, beta subunit (EC 4.3.1.17)	1	0.996	uni (->)	NC_010079	2636	226	fig|451516.9.peg.2636	USA300HOU_2522	sdhB2	L-serine dehydratase, beta subunit (EC 4.3.1.17)	0.494	0.695	uni (->)	NC_007795	2569	226	fig|93061.5.peg.2569	SAOUHSC_02840		L-serine dehydratase, beta subunit (EC 4.3.1.17)	0.494	0.695
FAIL	NC_004668	91	322	fig|226185.9.peg.91	EF0101		PLF_1350_00001334	PGF_10512761	Lysophospholipase (EC 3.1.1.5); Monoglyceride lipase (EC 3.1.1.23)	105141	106109	-	bi (<->)	CP008816	2147	304	fig|1201292.8.peg.2147	DR75_2139		Lysophospholipase (EC 3.1.1.5); Monoglyceride lipase (EC 3.1.1.23)	0.987	0.997	bi (<->)	NC_010079	1310	304	fig|451516.9.peg.1310	USA300HOU_1233		Lysophospholipase (EC 3.1.1.5); Monoglyceride lipase (EC 3.1.1.23)	0.326	0.977	bi (<->)	NC_007795	1172	304	fig|93061.5.peg.1172	SAOUHSC_01279		Lysophospholipase (EC 3.1.1.5); Monoglyceride lipase (EC 3.1.1.23)	0.326	0.977
FAIL	NC_004668	92	159	fig|226185.9.peg.92	EF0102		PLF_1350_00002186	PGF_02156631	Arginine pathway regulatory protein ArgR, repressor of arg regulon	106222	106701	-	bi (<->)	CP008816	2148	159	fig|1201292.8.peg.2148	DR75_2140		Arginine pathway regulatory protein ArgR, repressor of arg regulon	1	0.994	uni (->)	NC_010079	1612	150	fig|451516.9.peg.1612	USA300HOU_1522	argR	Arginine pathway regulatory protein ArgR, repressor of arg regulon	0.345	0.913	uni (->)	NC_007795	1471	150	fig|93061.5.peg.1471	SAOUHSC_01617		Arginine pathway regulatory protein ArgR, repressor of arg regulon	0.345	0.913
FAIL	NC_004668	93	165	fig|226185.9.peg.93	EF0103		PLF_1350_00002185	PGF_02156631	Arginine pathway regulatory protein ArgR, repressor of arg regulon	106935	107432	+	bi (<->)	CP008816	2149	162	fig|1201292.8.peg.2149	DR75_2141		Arginine pathway regulatory protein ArgR, repressor of arg regulon	0.988	0.994	uni (->)	NC_010079	1612	150	fig|451516.9.peg.1612	USA300HOU_1522	argR	Arginine pathway regulatory protein ArgR, repressor of arg regulon	0.327	0.927	uni (->)	NC_007795	1471	150	fig|93061.5.peg.1471	SAOUHSC_01617		Arginine pathway regulatory protein ArgR, repressor of arg regulon	0.327	0.927
FAIL	NC_004668	97	229	fig|226185.9.peg.97	EF0107		PLF_1350_00002075	PGF_00058495	Transcriptional regulator ArcR essential for anaerobic expression of the ADI pathway, Crp/Fnr family	111070	111759	+	bi (<->)	CP008816	2153	230	fig|1201292.8.peg.2153	DR75_2145		Transcriptional regulator ArcR essential for anaerobic expression of the ADI pathway, Crp/Fnr family	0.996	0.991	bi (<->)	NC_010079	2740	234	fig|451516.9.peg.2740	USA300HOU_2631		Transcriptional regulator ArcR essential for anaerobic expression of the ADI pathway, Crp/Fnr family	0.272	0.816	bi (<->)	NC_007795	2674	234	fig|93061.5.peg.2674	SAOUHSC_02964		Transcriptional regulator ArcR essential for anaerobic expression of the ADI pathway, Crp/Fnr family	0.272	0.816
FAIL	NC_004668	98	483	fig|226185.9.peg.98	EF0108		PLF_1350_00001660	PGF_09519210	Arginine/ornithine antiporter ArcD	111807	113258	+	bi (<->)	CP008816	2154	483	fig|1201292.8.peg.2154	DR75_2146		Arginine/ornithine antiporter ArcD	0.998	0.998	bi (<->)	NC_010079	1176	518	fig|451516.9.peg.1176	USA300HOU_1108	arcD2	Arginine/ornithine antiporter ArcD	0.303	0.753	bi (<->)	NC_007795	1037	518	fig|93061.5.peg.1037	SAOUHSC_01130		Arginine/ornithine antiporter ArcD	0.303	0.753
FAIL	NC_004668	99	226	fig|226185.9.peg.99	EF0109		PLF_1350_00000893	PGF_00723627	Intracellular protease	113349	114029	-	bi (<->)	CP008816	2155	226	fig|1201292.8.peg.2155	DR75_2147		Intracellular protease	0.987	0.996	bi (<->)	NC_010079	588	292	fig|451516.9.peg.588	USA300HOU_0544		D-lactate dehydratase (EC 4.2.1.130)	0.246	0.384	bi (<->)	NC_007795	479	292	fig|93061.5.peg.479	SAOUHSC_00533		D-lactate dehydratase (EC 4.2.1.130)	0.246	0.384
FAIL	NC_004668	100	111	fig|226185.9.peg.100	EF0110		PLF_1350_00001489	PGF_08030842	Transcriptional regulator, ArsR family	114026	114361	-	bi (<->)	CP008816	2156	111	fig|1201292.8.peg.2156	DR75_2148		Transcriptional regulator, ArsR family	0.991	0.991	bi (<->)	NC_010079	1858	115	fig|451516.9.peg.1858			Arsenical resistance operon repressor	0.312	0.626	bi (<->)	NC_007795	1721	115	fig|93061.5.peg.1721	SAOUHSC_01891		Arsenical resistance operon repressor	0.312	0.626
FAIL	NC_004668	101	340	fig|226185.9.peg.101	EF0111		PLF_1350_00001326	PGF_02007855	Zinc-type alcohol dehydrogenase-like protein	114541	115563	+	bi (<->)	CP008816	2157	338	fig|1201292.8.peg.2157	DR75_2149		Zinc-type alcohol dehydrogenase-like protein	0.976	0.988	uni (->)	NC_010079	2271	333	fig|451516.9.peg.2271	USA300HOU_2179		Zinc-type alcohol dehydrogenase-like protein	0.309	0.835	uni (->)	NC_007795	2205	333	fig|93061.5.peg.2205	SAOUHSC_02445		Zinc-type alcohol dehydrogenase-like protein	0.309	0.835
FAIL	NC_004668	102	267	fig|226185.9.peg.102	EF0112		PLF_1350_00004930	PGF_01597656	hypothetical protein	115686	116489	+
FAIL	NC_004668	103	271	fig|226185.9.peg.103	EF0113		PLF_1350_00004938	PGF_10534299	hypothetical protein	116482	117297	+
FAIL	NC_004668	104	835	fig|226185.9.peg.104	EF0114		PLF_1350_00001892	PGF_00071853	Mannosyl-glycoprotein endo-beta-N-acetylglucosaminidase (EC 3.2.1.96)	117533	120040	+	bi (<->)	CP008816	2158	835	fig|1201292.8.peg.2158	DR75_2150		Mannosyl-glycoprotein endo-beta-N-acetylglucosaminidase (EC 3.2.1.96)	0.999	0.999
FAIL	NC_004668	105	422	fig|226185.9.peg.105	EF0115		PLF_1350_00001096	PGF_00049020	RidA/YER057c/UK114 superfamily, 3 tandem domains	120325	121593	+	bi (<->)	CP008816	2159	422	fig|1201292.8.peg.2159	DR75_2151		RidA/YER057c/UK114 superfamily, 3 tandem domains	0.986	0.998
FAIL	NC_004668	106	147	fig|226185.9.peg.106	EF0116		PLF_1350_00001808	PGF_08225224	hypothetical protein	121643	122086	-	bi (<->)	CP008816	2160	147	fig|1201292.8.peg.2160	DR75_2152		hypothetical protein	0.973	0.993	bi (<->)	NC_010079	389	146	fig|451516.9.peg.389	USA300HOU_0356		hypothetical protein	0.456	0.836	bi (<->)	NC_007795	288	146	fig|93061.5.peg.288	SAOUHSC_00316		hypothetical protein	0.456	0.836
FAIL	NC_004668	107	470	fig|226185.9.peg.107	EF0117		PLF_1350_00000860	PGF_09985786	Transcriptional regulator, GntR family domain / Aspartate aminotransferase (EC 2.6.1.1)	122083	123495	-	bi (<->)	CP008816	2161	226	fig|1201292.8.peg.2161			Transcriptional regulator, GntR family domain / Aspartate aminotransferase (EC 2.6.1.1)	1	0.996	uni (->)	NC_010079	554	460	fig|451516.9.peg.554	USA300HOU_0510		Transcriptional regulator of pyridoxine metabolism / Pyridoxamine phosphate aminotransferase (EC 2.6.1.54)	0.228	0.678	uni (->)	NC_007795	445	460	fig|93061.5.peg.445	SAOUHSC_00497		Transcriptional regulator of pyridoxine metabolism / Pyridoxamine phosphate aminotransferase (EC 2.6.1.54)	0.228	0.678
FAIL	NC_004668	108	321	fig|226185.9.peg.108	EF0118		PLF_1350_00002353	PGF_02601796	Ornithine cyclodeaminase (EC 4.3.1.12)	123593	124558	+	bi (<->)	CP008816	2164	321	fig|1201292.8.peg.2164	DR75_2156		Ornithine cyclodeaminase (EC 4.3.1.12)	0.997	0.994	bi (<->)	NC_010079	158	336	fig|451516.9.peg.158	USA300HOU_0128	ocd	Siderophore staphylobactin biosynthesis protein SbnB, cyclodeaminase	0.312	0.786	bi (<->)	NC_007795	65	336	fig|93061.5.peg.65	SAOUHSC_00076		Siderophore staphylobactin biosynthesis protein SbnB, cyclodeaminase	0.312	0.786
FAIL	NC_004668	109	262	fig|226185.9.peg.109	EF0119		PLF_1350_00000843	PGF_10329977	Phenazine biosynthesis protein PhzF like	124560	125348	+	bi (<->)	CP008816	2165	262	fig|1201292.8.peg.2165	DR75_2157		Phenazine biosynthesis protein PhzF like	1	0.996
FAIL	NC_004668	110	181	fig|226185.9.peg.110	EF0120		PLF_1350_00002022	PGF_01447139	ATP:Cob(I)alamin adenosyltransferase (EC 2.5.1.17)	125396	125941	-	bi (<->)	CP008816	2166	181	fig|1201292.8.peg.2166	DR75_2158		ATP:Cob(I)alamin adenosyltransferase (EC 2.5.1.17)	0.994	0.994
FAIL	NC_004668	111	53	fig|226185.9.peg.111	EF0122		PLF_1350_00004160	PGF_08225224	hypothetical protein	126108	126269	-
FAIL	NC_004668	112	783	fig|226185.9.peg.112	EF0123		PLF_1350_00069601	PGF_08225224	hypothetical protein	126495	128846	-
FAIL	NC_004668	113	46	fig|226185.9.peg.113	EF0124		PLF_1350_00002328	PGF_08225224	hypothetical protein	128949	129089	-
FAIL	NC_004668	114	390	fig|226185.9.peg.114	EF0125		PLF_1350_00000038	PGF_01000105	Mobile element protein	129645	130817	+	uni (->)	CP008816	812	430	fig|1201292.8.peg.812	DR75_822		transposase, IS256 family	0.273	0.83
FAIL	NC_004668	115	205	fig|226185.9.peg.115	EF0126		PLF_1350_00004690	PGF_12954214	hypothetical protein	130937	131554	+
FAIL	NC_004668	116	191	fig|226185.9.peg.116	EF0127		PLF_1350_00007989	PGF_01602119	hypothetical protein	132152	132727	+	bi (<->)	CP008816	2168	191	fig|1201292.8.peg.2168	DR75_2159		hypothetical protein	0.979	0.995
FAIL	NC_004668	117	212	fig|226185.9.peg.117	EF0128		PLF_1350_00007090	PGF_00294309	hypothetical protein	132769	133407	-	bi (<->)	CP008816	2169	212	fig|1201292.8.peg.2169	DR75_2160		hypothetical protein	0.962	0.995
FAIL	NC_004668	118	124	fig|226185.9.peg.118	EF0129		PLF_1350_00007188	PGF_06335969	Transcriptional regulator, Xre family	133414	133788	-	bi (<->)	CP008816	2170	124	fig|1201292.8.peg.2170	DR75_2161		Transcriptional regulator, Xre family	0.75	0.992
FAIL	NC_004668	119	60	fig|226185.9.peg.119	EF0130		PLF_1350_00008140	PGF_01602170	hypothetical protein	134630	134812	-	bi (<->)	CP008816	2171	56	fig|1201292.8.peg.2171	DR75_2162		hypothetical protein	0.833	0.982
FAIL	NC_004668	120	83	fig|226185.9.peg.120	EF0131		PLF_1350_00004187	PGF_01593485	hypothetical protein	134979	135230	+	uni (->)	CP008816	2172	82	fig|1201292.8.peg.2172	DR75_2163		hypothetical protein	0.963	0.988
FAIL	NC_004668	121	108	fig|226185.9.peg.121	EF0132		PLF_1350_00004022	PGF_01593215	hypothetical protein	135317	135643	+	uni (->)	CP008816	2173	108	fig|1201292.8.peg.2173	DR75_2164		hypothetical protein	0.972	0.991
FAIL	NC_004668	122	135	fig|226185.9.peg.122	EF0133		PLF_1350_00004021	PGF_03378172	hypothetical protein	135643	136050	+	uni (->)	CP008816	2174	134	fig|1201292.8.peg.2174	DR75_2165		hypothetical protein	0.918	0.993
FAIL	NC_004668	123	74	fig|226185.9.peg.123	EF0134		PLF_1350_00004603	PGF_01594880	hypothetical protein	136200	136424	+
FAIL	NC_004668	124	63	fig|226185.9.peg.124	EF0135		PLF_1350_00004102	PGF_01593384	hypothetical protein	136453	136644	+	bi (<->)	CP008816	2175	78	fig|1201292.8.peg.2175	DR75_2166		hypothetical protein	1	0.705
FAIL	NC_004668	125	134	fig|226185.9.peg.125	EF0136		PLF_1350_00008145	PGF_01602173	hypothetical protein	136626	137030	+	bi (<->)	CP008816	2176	134	fig|1201292.8.peg.2176	DR75_2167		hypothetical protein	0.993	0.993
FAIL	NC_004668	126	110	fig|226185.9.peg.126	EF0137		PLF_1350_00005304	PGF_05246660	Nucleotidyltransferase domain protein, BT0168 group	137142	137474	+	bi (<->)	CP008816	2177	110	fig|1201292.8.peg.2177	DR75_2168		Nucleotidyltransferase domain protein, BT0168 group	0.991	0.991
FAIL	NC_004668	127	77	fig|226185.9.peg.127	EF0138		PLF_1350_00008089	PGF_00038508	Protein of unknown function DUF86, BT0167 group	137614	137847	+	bi (<->)	CP008816	2178	127	fig|1201292.8.peg.2178	DR75_2169		Protein of unknown function DUF86, BT0167 group	1	0.598
FAIL	NC_004668	128	474	fig|226185.9.peg.128	EF0139		PLF_1350_00003991	PGF_00912242	FtsK/SpoIIIE family protein	137935	139359	+	bi (<->)	CP008816	2179	503	fig|1201292.8.peg.2179	DR75_2170		FtsK/SpoIIIE family protein	1	0.94	uni (->)	NC_010079	674	452	fig|451516.9.peg.674	USA300HOU_0630		hypothetical protein	0.313	0.858
FAIL	NC_004668	129	177	fig|226185.9.peg.129	EF0140		PLF_1350_00007794	PGF_01593516	hypothetical protein	139399	139932	+	bi (<->)	CP008816	2180	177	fig|1201292.8.peg.2180	DR75_2171		hypothetical protein	0.893	0.994
FAIL	NC_004668	130	95	fig|226185.9.peg.130	EF0141		PLF_1350_00005202	PGF_00168171	hypothetical protein	139953	140240	+	bi (<->)	CP008816	2181	95	fig|1201292.8.peg.2181	DR75_2172		hypothetical protein	0.916	0.989
FAIL	NC_004668	131	134	fig|226185.9.peg.131	EF0142		PLF_1350_00007851	PGF_01593482	hypothetical protein	140250	140654	+	bi (<->)	CP008816	2182	134	fig|1201292.8.peg.2182	DR75_2173		hypothetical protein	1	0.993
FAIL	NC_004668	132	427	fig|226185.9.peg.132	EF0143		PLF_1350_00003832	PGF_06335969	Transcriptional regulator, Xre family	140945	142228	+	bi (<->)	CP008816	2183	427	fig|1201292.8.peg.2183	DR75_2174		Transcriptional regulator, Xre family	0.859	0.998	uni (->)	NC_010079	679	363	fig|451516.9.peg.679	USA300HOU_0635		hypothetical protein	0.264	0.843
FAIL	NC_004668	133	133	fig|226185.9.peg.133	EF0144		PLF_1350_00126400	PGF_08225224	hypothetical protein	142459	142860	+	uni (->)	CP008816	2184	203	fig|1201292.8.peg.2184	DR75_2175		hypothetical protein	0.533	0.586
FAIL	NC_004668	134	89	fig|226185.9.peg.134	EF0145		PLF_1350_00003471	PGF_08225224	hypothetical protein	142994	143263	+
FAIL	NC_004668	135	917	fig|226185.9.peg.135	EF0146		PLF_1350_00009364	PGF_01602595	Surface exclusion protein	143226	145979	+
FAIL	NC_004668	136	1305	fig|226185.9.peg.136	EF0149		PLF_1350_00096164	PGF_00076046	Aggregation substance Asa1/PrgB	146450	150367	+	uni (->)	CP008815	2929	768	fig|1201292.8.peg.2929	DR75_2916		Aggregation substance Asa1/PrgB	0.945	0.987
FAIL	NC_004668	137	285	fig|226185.9.peg.137	EF0150		PLF_1350_00009435	PGF_01602613	putative membrane protein	150560	151417	-	bi (<->)	CP008816	2188	285	fig|1201292.8.peg.2188	DR75_2179		putative membrane protein	1	0.996
FAIL	NC_004668	138	184	fig|226185.9.peg.138	EF0151		PLF_1350_00006579	PGF_01601603	hypothetical protein	151476	152030	+	bi (<->)	CP008816	2189	134	fig|1201292.8.peg.2189	DR75_2180		hypothetical protein	0.993	0.993
FAIL	NC_004668	139	147	fig|226185.9.peg.139	EF0152		PLF_1350_00006513	PGF_01601575	hypothetical protein	152073	152516	+	bi (<->)	CP008816	2190	147	fig|1201292.8.peg.2190	DR75_2181		hypothetical protein	1	0.993
FAIL	NC_004668	140	282	fig|226185.9.peg.140	EF0153		PLF_1350_00006705	PGF_10623649	Cell wall surface anchor family protein	152519	153367	+	bi (<->)	CP008816	2191	284	fig|1201292.8.peg.2191	DR75_2182		Cell wall surface anchor family protein	0.996	0.989
FAIL	NC_004668	141	329	fig|226185.9.peg.141	EF0154		PLF_1350_00006808	PGF_00301520	hypothetical protein	153378	154367	+	bi (<->)	CP008816	2193	237	fig|1201292.8.peg.2193			hypothetical protein	0.987	0.996	bi (<->)	NC_010079	678	351	fig|451516.9.peg.678	USA300HOU_0634		hypothetical protein transposon-related	0.229	0.909
FAIL	NC_004668	142	74	fig|226185.9.peg.142	EF0155		PLF_1350_00006514	PGF_00193793	hypothetical protein	154367	154591	+	bi (<->)	CP008816	2194	74	fig|1201292.8.peg.2194	DR75_2185		hypothetical protein	1	0.986
FAIL	NC_004668	143	129	fig|226185.9.peg.143	EF0156		PLF_1350_00006810	PGF_00227113	hypothetical protein	154604	154993	+	bi (<->)	CP008816	2195	129	fig|1201292.8.peg.2195	DR75_2186		hypothetical protein	0.984	0.992
FAIL	NC_004668	144	72	fig|226185.9.peg.144	EF0157		PLF_1350_00005214	PGF_01600486	hypothetical protein	155385	155603	-	bi (<->)	CP008816	2197	72	fig|1201292.8.peg.2197	DR75_2188		hypothetical protein	1	0.986
FAIL	NC_004668	145	835	fig|226185.9.peg.145	EF0158		PLF_1350_00006642	PGF_00744502	conjugal transfer protein, putative	155767	158274	+	bi (<->)	CP008816	2198	835	fig|1201292.8.peg.2198	DR75_2189		conjugal transfer protein, putative	0.987	0.999	uni (->)	NC_010079	675	831	fig|451516.9.peg.675	USA300HOU_0631		hypothetical protein	0.317	0.998
FAIL	NC_004668	146	654	fig|226185.9.peg.146	EF0159		PLF_1350_00006472	PGF_00409185	putative membrane protein	158281	160245	+	bi (<->)	CP008816	2199	654	fig|1201292.8.peg.2199	DR75_2190		putative membrane protein	0.898	0.998	uni (->)	NC_010079	673	615	fig|451516.9.peg.673	USA300HOU_0629		hypothetical protein transposon-related	0.264	0.328
FAIL	NC_004668	147	343	fig|226185.9.peg.147	EF0160		PLF_1350_00006501	PGF_08225224	hypothetical protein	160276	161307	+	bi (<->)	CP008816	2200	343	fig|1201292.8.peg.2200	DR75_2191		hypothetical protein	0.985	0.997
FAIL	NC_004668	148	96	fig|226185.9.peg.148	EF0161		PLF_1350_00007095	PGF_01601796	hypothetical protein	161322	161612	+	bi (<->)	CP008816	2201	96	fig|1201292.8.peg.2201	DR75_2192		hypothetical protein	0.948	0.99
FAIL	NC_004668	149	74	fig|226185.9.peg.149	EF0162		PLF_1350_00006742	PGF_00252239	hypothetical protein	161645	161869	+	bi (<->)	CP008816	2202	74	fig|1201292.8.peg.2202	DR75_2193		hypothetical protein	0.986	0.986
FAIL	NC_004668	150	172	fig|226185.9.peg.150	EF0163		PLF_1350_00006654	PGF_10447586	putative lipoprotein	161866	162384	+	bi (<->)	CP008816	2203	172	fig|1201292.8.peg.2203	DR75_2194		putative lipoprotein	0.935	0.895
FAIL	NC_004668	151	124	fig|226185.9.peg.151	EF0164		PLF_1350_00006909	PGF_10549725	putative lipoprotein	162458	162832	+	uni (->)	CP008816	2204	118	fig|1201292.8.peg.2204	DR75_2195		putative lipoprotein	0.581	0.992
FAIL	NC_004668	152	70	fig|226185.9.peg.152	EF0165		PLF_1350_00007439	PGF_01601912	hypothetical protein	162915	163127	+	bi (<->)	CP008816	2205	70	fig|1201292.8.peg.2205	DR75_2196		hypothetical protein	1	0.986
FAIL	NC_004668	153	358	fig|226185.9.peg.153	EF0166		PLF_1350_00005010	PGF_07214360	Integrase	163210	164286	+	bi (<->)	CP008816	2206	388	fig|1201292.8.peg.2206	DR75_2197		Integrase	0.975	0.92	uni (->)	NC_010079	2101	345	fig|451516.9.peg.2101	USA300HOU_2009	int	Phage integrase	0.242	0.875	uni (->)	NC_007795	1895	348	fig|93061.5.peg.1895	SAOUHSC_02089		Phage integrase	0.263	0.882
FAIL	NC_004668	155	307	fig|226185.9.peg.155	EF0168		PLF_1350_00000375	PGF_04449783	Pantothenate kinase (EC 2.7.1.33)	166239	167162	-	bi (<->)	CP008816	2208	307	fig|1201292.8.peg.2208	DR75_2199	coaA	Pantothenate kinase (EC 2.7.1.33)	1	0.997
FAIL	NC_004668	156	195	fig|226185.9.peg.156	EF0169		PLF_1350_00001215	PGF_12825019	hypothetical protein	167317	167904	+	bi (<->)	CP008816	2209	195	fig|1201292.8.peg.2209	DR75_2200		hypothetical protein	0.995	0.995
FAIL	NC_004668	157	202	fig|226185.9.peg.157	EF0170		PLF_1350_00112929	PGF_06407625	16S rRNA (guanine(1207)-N(2))-methyltransferase (EC 2.1.1.172)	167919	168527	+	bi (<->)	CP008816	2210	202	fig|1201292.8.peg.2210	DR75_2201		16S rRNA (guanine(1207)-N(2))-methyltransferase (EC 2.1.1.172)	0.995	0.995	bi (<->)	NC_010079	578	202	fig|451516.9.peg.578	USA300HOU_0535		16S rRNA (guanine(1207)-N(2))-methyltransferase (EC 2.1.1.172)	0.47	0.985	bi (<->)	NC_007795	469	202	fig|93061.5.peg.469	SAOUHSC_00523		16S rRNA (guanine(1207)-N(2))-methyltransferase (EC 2.1.1.172)	0.47	0.985
FAIL	NC_004668	158	337	fig|226185.9.peg.158	EF0171	adD	PLF_1350_00001707	PGF_00035194	Adenosine deaminase (EC 3.5.4.4)	168560	169573	-	bi (<->)	CP008816	2211	337	fig|1201292.8.peg.2211	DR75_2202	add	Adenosine deaminase (EC 3.5.4.4)	0.997	0.997
FAIL	NC_004668	159	335	fig|226185.9.peg.159	EF0172		PLF_1350_00000318	PGF_09774558	Transcriptional regulator, LacI family	169733	170740	+	bi (<->)	CP008816	2212	335	fig|1201292.8.peg.2212	DR75_2203		Transcriptional regulator, LacI family	0.997	0.997	uni (->)	NC_010079	316	332	fig|451516.9.peg.316	USA300HOU_0283		Ribose operon repressor	0.339	0.907	uni (->)	NC_007795	222	332	fig|93061.5.peg.222	SAOUHSC_00242		Ribose operon repressor	0.339	0.907
FAIL	NC_004668	162	131	fig|226185.9.peg.162	EF0175	cdd	PLF_1350_00022287	PGF_08837849	Cytidine deaminase (EC 3.5.4.5)	172910	173305	+	bi (<->)	CP008816	2215	131	fig|1201292.8.peg.2215	DR75_2206	cdd	Cytidine deaminase (EC 3.5.4.5)	0.985	0.992	bi (<->)	NC_010079	1659	134	fig|451516.9.peg.1659	USA300HOU_1569	cdd	Cytidine deaminase (EC 3.5.4.5)	0.421	0.985	bi (<->)	NC_007795	1519	134	fig|93061.5.peg.1519	SAOUHSC_01670		Cytidine deaminase (EC 3.5.4.5)	0.421	0.985
FAIL	NC_004668	163	357	fig|226185.9.peg.163	EF0176		PLF_1350_00002135	PGF_00295226	Purine nucleoside ABC transporter, substrate-binding protein	173401	174474	+	bi (<->)	CP008816	2216	357	fig|1201292.8.peg.2216	DR75_2207		Purine nucleoside ABC transporter, substrate-binding protein	1	0.997
FAIL	NC_004668	164	361	fig|226185.9.peg.164	EF0177		PLF_1350_00112772	PGF_00295226	Purine nucleoside ABC transporter, substrate-binding protein	174528	175613	+	bi (<->)	CP008816	2217	361	fig|1201292.8.peg.2217	DR75_2208		Purine nucleoside ABC transporter, substrate-binding protein	1	0.997
FAIL	NC_004668	165	522	fig|226185.9.peg.165	EF0178		PLF_1350_00096134	PGF_01675349	Purine nucleoside ABC transporter, ATP-binding protein	175819	177387	+	bi (<->)	CP008816	2218	522	fig|1201292.8.peg.2218	DR75_2209	ccmA	Purine nucleoside ABC transporter, ATP-binding protein	0.998	0.998	uni (->)	NC_010079	889	341	fig|451516.9.peg.889	USA300HOU_0847		Methionine ABC transporter ATP-binding protein	0.336	0.642	uni (->)	NC_007795	765	341	fig|93061.5.peg.765	SAOUHSC_00842		Methionine ABC transporter ATP-binding protein	0.336	0.642
FAIL	NC_004668	166	377	fig|226185.9.peg.166	EF0179		PLF_1350_00110654	PGF_02896192	Purine nucleoside ABC transporter, permease protein 1	177380	178513	+	bi (<->)	CP008816	2219	377	fig|1201292.8.peg.2219	DR75_2210		Purine nucleoside ABC transporter, permease protein 1	1	0.997
FAIL	NC_004668	167	317	fig|226185.9.peg.167	EF0180		PLF_1350_00089954	PGF_01670678	Purine nucleoside ABC transporter, permease protein 2	178513	179466	+	bi (<->)	CP008816	2220	317	fig|1201292.8.peg.2220	DR75_2211		Purine nucleoside ABC transporter, permease protein 2	1	0.997
FAIL	NC_004668	168	113	fig|226185.9.peg.168	EF0184		PLF_1350_00002867	PGF_08225224	hypothetical protein	179995	180336	+	bi (<->)	CP008816	2221	197	fig|1201292.8.peg.2221	DR75_2212		hypothetical protein	0.991	0.569
FAIL	NC_004668	170	272	fig|226185.9.peg.170	EF0186	deoD-1	PLF_1350_00000236	PGF_00038989	Purine nucleoside phosphorylase (EC 2.4.2.1) @ N-Ribosylnicotinamide phosphorylase (EC 2.4.2.1)	181821	182639	+	bi (<->)	CP008816	2223	272	fig|1201292.8.peg.2223	DR75_2214		Purine nucleoside phosphorylase (EC 2.4.2.1) @ N-Ribosylnicotinamide phosphorylase (EC 2.4.2.1)	1	0.996
FAIL	NC_004668	171	235	fig|226185.9.peg.171	EF0187	deoD-2	PLF_1350_00000235	PGF_00038987	Purine nucleoside phosphorylase (EC 2.4.2.1)	182657	183364	+	bi (<->)	CP008816	2224	235	fig|1201292.8.peg.2224	DR75_2215	deoD	Purine nucleoside phosphorylase (EC 2.4.2.1)	1	0.996	bi (<->)	NC_010079	2222	236	fig|451516.9.peg.2222	USA300HOU_2127	deoD	Purine nucleoside phosphorylase (EC 2.4.2.1)	0.5	0.966	bi (<->)	NC_007795	2156	236	fig|93061.5.peg.2156	SAOUHSC_02380	deoD	Purine nucleoside phosphorylase (EC 2.4.2.1)	0.5	0.966
FAIL	NC_004668	172	312	fig|226185.9.peg.172	EF0188		PLF_1350_00000771	PGF_00004601	Ferrichrome-binding periplasmic protein precursor (TC 3.A.1.14.3)	183404	184342	-	bi (<->)	CP008816	2225	312	fig|1201292.8.peg.2225	DR75_2216		Ferrichrome-binding periplasmic protein precursor (TC 3.A.1.14.3)	0.997	0.997	bi (<->)	NC_010079	2107	303	fig|451516.9.peg.2107	USA300HOU_2017		Ferrichrome-binding periplasmic protein precursor in superantigen-encoding pathogenicity islands SaPI	0.265	0.98	bi (<->)	NC_007795	2039	303	fig|93061.5.peg.2039	SAOUHSC_02246		Ferrichrome-binding periplasmic protein precursor in superantigen-encoding pathogenicity islands SaPI	0.265	0.98
FAIL	NC_004668	174	336	fig|226185.9.peg.174	EF0192		PLF_1350_00002052	PGF_01756633	Ferrichrome transport system permease protein FhuB	185376	186386	+	bi (<->)	CP008816	2227	336	fig|1201292.8.peg.2227	DR75_2218		Ferrichrome transport system permease protein FhuB	0.985	0.997	bi (<->)	NC_010079	711	334	fig|451516.9.peg.711	USA300HOU_0669	fhuB	Ferrichrome transport system permease protein FhuB	0.416	0.931	bi (<->)	NC_007795	585	334	fig|93061.5.peg.585	SAOUHSC_00653		Ferrichrome transport system permease protein FhuB	0.416	0.931
FAIL	NC_004668	175	334	fig|226185.9.peg.175	EF0193	fhuG	PLF_1350_00001831	PGF_00004586	Ferrichrome transport system permease protein FhuG	186383	187387	+	bi (<->)	CP008816	2228	334	fig|1201292.8.peg.2228	DR75_2219		Ferrichrome transport system permease protein FhuG	0.994	0.997	bi (<->)	NC_010079	712	338	fig|451516.9.peg.712	USA300HOU_0670	fhuG	Ferrichrome transport system permease protein FhuG	0.407	0.985	bi (<->)	NC_007795	586	338	fig|93061.5.peg.586	SAOUHSC_00654		Ferrichrome transport system permease protein FhuG	0.407	0.985
FAIL	NC_004668	176	395	fig|226185.9.peg.176	EF0194		PLF_1350_00000989	PGF_04133028	NADH-dependent butanol dehydrogenase A (EC 1.1.1.-)	187516	188703	+	bi (<->)	CP008816	2229	395	fig|1201292.8.peg.2229	DR75_2220	bdhA	NADH-dependent butanol dehydrogenase A (EC 1.1.1.-)	0.992	0.997	uni (->)	NC_010079	197	869	fig|451516.9.peg.197	USA300HOU_0162		Acetaldehyde dehydrogenase (EC 1.2.1.10) / Alcohol dehydrogenase (EC 1.1.1.1)	0.264	0.421	uni (->)	NC_007795	105	869	fig|93061.5.peg.105	SAOUHSC_00113		Acetaldehyde dehydrogenase (EC 1.2.1.10) / Alcohol dehydrogenase (EC 1.1.1.1)	0.264	0.421
FAIL	NC_004668	178	191	fig|226185.9.peg.178	EF0196		PLF_1350_00002003	PGF_01580221	Site-specific recombinase, resolvase family	189621	190196	-	bi (<->)	CP008816	2231	191	fig|1201292.8.peg.2231	DR75_2222		Site-specific recombinase, resolvase family	0.995	0.995	bi (<->)	NC_010063	15	192	fig|451516.9.peg.15	USA300HOU_pUSA300HOUMR0014		Resolvase/integrase Bin	0.324	0.938
FAIL	NC_004668	179	226	fig|226185.9.peg.179	EF0197	rpiA	PLF_1350_00000469	PGF_05657253	Ribose-5-phosphate isomerase A (EC 5.3.1.6)	190238	190918	-	bi (<->)	CP008816	2232	226	fig|1201292.8.peg.2232	DR75_2223	rpiA	Ribose-5-phosphate isomerase A (EC 5.3.1.6)	1	0.996	bi (<->)	NC_010079	2425	228	fig|451516.9.peg.2425	USA300HOU_2316		Ribose-5-phosphate isomerase A (EC 5.3.1.6)	0.371	0.965	bi (<->)	NC_007795	2360	228	fig|93061.5.peg.2360	SAOUHSC_02612		Ribose-5-phosphate isomerase A (EC 5.3.1.6)	0.371	0.965
FAIL	NC_004668	185	388	fig|226185.9.peg.185	EF0203	cfa	PLF_1350_00001609	PGF_04660575	Cyclopropane-fatty-acyl-phospholipid synthase	196983	198149	+	bi (<->)	CP008816	2238	388	fig|1201292.8.peg.2238	DR75_2229		Cyclopropane-fatty-acyl-phospholipid synthase	0.992	0.997
FAIL	NC_004668	207	397	fig|226185.9.peg.207	EF0227	secY	PLF_1350_00000383	PGF_05581732	Protein translocase subunit SecY	207954	209147	+	bi (<->)	CP008816	2260	432	fig|1201292.8.peg.2260	DR75_2251	secY	Protein translocase subunit SecY	0.997	0.917	bi (<->)	NC_010079	2314	430	fig|451516.9.peg.2314	USA300HOU_2221	secY	Protein translocase subunit SecY	0.477	0.907	bi (<->)	NC_007795	2247	430	fig|93061.5.peg.2247	SAOUHSC_02491	secY	Protein translocase subunit SecY	0.477	0.907
FAIL	NC_004668	215	399	fig|226185.9.peg.215	EF0235		PLF_1350_00002035	PGF_12859324	putative membrane protein	213015	214214	+	bi (<->)	CP008816	2268	399	fig|1201292.8.peg.2268	DR75_2259		putative membrane protein	0.997	0.997
FAIL	NC_004668	216	391	fig|226185.9.peg.216	EF0236		PLF_1350_00001834	PGF_01579541	Peptidase, M20/M25/M40 family	214230	215405	+	bi (<->)	CP008816	2269	391	fig|1201292.8.peg.2269	DR75_2260		Peptidase, M20/M25/M40 family	0.985	0.997	bi (<->)	NC_010079	586	391	fig|451516.9.peg.586	USA300HOU_0542		N-acetyl-L,L-diaminopimelate deacetylase homolog	0.406	0.954	bi (<->)	NC_007795	477	391	fig|93061.5.peg.477	SAOUHSC_00531		N-acetyl-L,L-diaminopimelate deacetylase homolog	0.406	0.954
FAIL	NC_004668	218	289	fig|226185.9.peg.218	EF0238	cbiO	PLF_1350_00000260	PGF_00843068	ATPase component of general energizing module of ECF transporters	216422	217291	+	bi (<->)	CP008816	2271	289	fig|1201292.8.peg.2271	DR75_2262		ATPase component of general energizing module of ECF transporters	1	0.997	bi (<->)	NC_010079	2305	286	fig|451516.9.peg.2305	USA300HOU_2212	cbiO	ATPase component of general energizing module of ECF transporters	0.466	0.902	bi (<->)	NC_007795	2238	286	fig|93061.5.peg.2238	SAOUHSC_02482	cbiO	ATPase component of general energizing module of ECF transporters	0.466	0.902
FAIL	NC_004668	219	264	fig|226185.9.peg.219	EF0239		PLF_1350_00000132	PGF_02366581	Transmembrane component of general energizing module of ECF transporters	217291	218085	+	bi (<->)	CP008816	2272	265	fig|1201292.8.peg.2272	DR75_2263		Transmembrane component of general energizing module of ECF transporters	0.996	0.992	bi (<->)	NC_010079	2304	268	fig|451516.9.peg.2304	USA300HOU_2211		Transmembrane component of general energizing module of ECF transporters	0.466	0.974	bi (<->)	NC_007795	2237	268	fig|93061.5.peg.2237	SAOUHSC_02481		Transmembrane component of general energizing module of ECF transporters	0.466	0.974
FAIL	NC_004668	220	249	fig|226185.9.peg.220			PLF_1350_00000205	PGF_00413290	tRNA pseudouridine(38-40) synthase (EC 5.4.99.12)	218104	218853	+	bi (<->)	CP008816	2273	249	fig|1201292.8.peg.2273	DR75_2264	truA	tRNA pseudouridine(38-40) synthase (EC 5.4.99.12)	0.996	0.996	bi (<->)	NC_010079	2303	267	fig|451516.9.peg.2303	USA300HOU_2210	truA	tRNA pseudouridine(38-40) synthase (EC 5.4.99.12)	0.412	0.876	bi (<->)	NC_007795	2236	267	fig|93061.5.peg.2236	SAOUHSC_02480	truA	tRNA pseudouridine(38-40) synthase (EC 5.4.99.12)	0.412	0.876
FAIL	NC_004668	221	103	fig|226185.9.peg.221	EF0241		PLF_1350_00001456	PGF_02526779	UPF0145 protein	218904	219215	-	bi (<->)	CP008816	2274	103	fig|1201292.8.peg.2274	DR75_2265		UPF0145 protein	1	0.99
FAIL	NC_004668	223	163	fig|226185.9.peg.223	EF0244		PLF_1350_00002105	PGF_10386781	Acetyltransferase, GNAT family	220794	221285	-	bi (<->)	CP008816	2276	163	fig|1201292.8.peg.2276	DR75_2267		Acetyltransferase, GNAT family	0.975	0.994	uni (->)	NC_010079	720	168	fig|451516.9.peg.720	USA300HOU_0678		Acetyltransferase, GNAT family	0.311	0.78	uni (->)	NC_007795	594	168	fig|93061.5.peg.594	SAOUHSC_00663		Acetyltransferase, GNAT family	0.311	0.78
FAIL	NC_004668	224	189	fig|226185.9.peg.224	EF0245		PLF_1350_00098116	PGF_02016712	Lysine decarboxylase family	221474	222043	+	bi (<->)	CP008816	2277	191	fig|1201292.8.peg.2277	DR75_2268		Lysine decarboxylase family	0.989	0.984	bi (<->)	NC_010079	744	188	fig|451516.9.peg.744	USA300HOU_0703		Lysine decarboxylase family	0.422	0.989	bi (<->)	NC_007795	618	188	fig|93061.5.peg.618	SAOUHSC_00688		Lysine decarboxylase family	0.422	0.989
FAIL	NC_004668	226	527	fig|226185.9.peg.226	EF0247		PLF_1350_00059785	PGF_05589963	ABC transporter, substrate-binding protein (cluster 3, basic aa/glutamine/opines) / ABC transporter, permease protein (cluster 3, basic aa/glutamine/opines)	222840	224423	-	bi (<->)	CP008816	2279	527	fig|1201292.8.peg.2279	DR75_2270		ABC transporter, substrate-binding protein (cluster 3, basic aa/glutamine/opines) / ABC transporter, permease protein (cluster 3, basic aa/glutamine/opines)	0.998	0.998	uni (->)	NC_010079	1949	485	fig|451516.9.peg.1949	USA300HOU_1853		ABC transporter, substrate-binding protein (cluster 3, basic aa/glutamine/opines) / ABC transporter, permease protein (cluster 3, basic aa/glutamine/opines)	0.335	0.918	uni (->)	NC_007795	1811	485	fig|93061.5.peg.1811	SAOUHSC_01991		ABC transporter, substrate-binding protein (cluster 3, basic aa/glutamine/opines) / ABC transporter, permease protein (cluster 3, basic aa/glutamine/opines)	0.335	0.918
FAIL	NC_004668	227	98	fig|226185.9.peg.227	EF0248		PLF_1350_00000684	PGF_03889471	hypothetical protein	224982	225278	-	bi (<->)	CP008816	2280	98	fig|1201292.8.peg.2280	DR75_2271		hypothetical protein	1	0.99
FAIL	NC_004668	228	237	fig|226185.9.peg.228	EF0249		PLF_1350_00000760	PGF_10024837	NAD-dependent protein deacetylase of SIR2 family	225451	226164	+	bi (<->)	CP008816	2281	237	fig|1201292.8.peg.2281	DR75_2272		NAD-dependent protein deacetylase of SIR2 family	0.996	0.996	bi (<->)	NC_010079	2282	243	fig|451516.9.peg.2282	USA300HOU_2190		NAD-dependent protein deacetylase of SIR2 family	0.423	0.864	bi (<->)	NC_007795	2216	243	fig|93061.5.peg.2216	SAOUHSC_02457		NAD-dependent protein deacetylase of SIR2 family	0.423	0.864
FAIL	NC_004668	229	281	fig|226185.9.peg.229	EF0250		PLF_1350_00002058	PGF_00019077	Maltose O-acetyltransferase (EC 2.3.1.79) / Chorismate mutase I (EC 5.4.99.5)	226169	227014	+	bi (<->)	CP008816	2282	281	fig|1201292.8.peg.2282	DR75_2273		Maltose O-acetyltransferase (EC 2.3.1.79) / Chorismate mutase I (EC 5.4.99.5)	1	0.996	uni (->)	NC_010079	2662	199	fig|451516.9.peg.2662	USA300HOU_2550		Maltose O-acetyltransferase (EC 2.3.1.79)	0.397	0.99	uni (->)	NC_007795	2595	199	fig|93061.5.peg.2595	SAOUHSC_02871		Maltose O-acetyltransferase (EC 2.3.1.79)	0.397	0.99
FAIL	NC_004668	230	170	fig|226185.9.peg.230	EF0251		PLF_1350_00096211	PGF_00060261	Transcriptional repressor for NAD biosynthesis in gram-positives	227025	227537	+	bi (<->)	CP008816	2283	170	fig|1201292.8.peg.2283	DR75_2274		Transcriptional repressor for NAD biosynthesis in gram-positives	1	0.994
FAIL	NC_004668	231	501	fig|226185.9.peg.231	EF0252		PLF_1350_00001036	PGF_00033132	Pheromone response surface protein PrgC	227774	229279	+	bi (<->)	CP008816	2284	501	fig|1201292.8.peg.2284	DR75_2275		Pheromone response surface protein PrgC	0.994	0.998	bi (<->)	NC_010079	2753	619	fig|451516.9.peg.2753	USA300HOU_2644		N-acetylmuramoyl-L-alanine amidase, family 4	0.467	0.517	bi (<->)	NC_007795	2687	619	fig|93061.5.peg.2687	SAOUHSC_02979		N-acetylmuramoyl-L-alanine amidase, family 4	0.467	0.517
FAIL	NC_004668	234	188	fig|226185.9.peg.234	EF0256	pth	PLF_1350_00001735	PGF_04788810	Peptidyl-tRNA hydrolase (EC 3.1.1.29)	232593	233159	+	bi (<->)	CP008816	2287	188	fig|1201292.8.peg.2287	DR75_2278	pth	Peptidyl-tRNA hydrolase (EC 3.1.1.29)	0.989	0.995	bi (<->)	NC_010079	538	190	fig|451516.9.peg.538	USA300HOU_0496	pth	Peptidyl-tRNA hydrolase (EC 3.1.1.29)	0.473	0.984	bi (<->)	NC_007795	429	190	fig|93061.5.peg.429	SAOUHSC_00475		Peptidyl-tRNA hydrolase (EC 3.1.1.29)	0.473	0.984
FAIL	NC_004668	235	1179	fig|226185.9.peg.235	EF0257	mfd	PLF_1350_00000202	PGF_08675943	Transcription-repair coupling factor	233179	236718	+	bi (<->)	CP008816	2288	1179	fig|1201292.8.peg.2288	DR75_2279	mfd	Transcription-repair coupling factor	0.996	0.999	bi (<->)	NC_010079	539	1168	fig|451516.9.peg.539	USA300HOU_0497	mfd	Transcription-repair coupling factor	0.487	0.97	bi (<->)	NC_007795	430	1168	fig|93061.5.peg.430	SAOUHSC_00477		Transcription-repair coupling factor	0.487	0.97
FAIL	NC_004668	236	529	fig|226185.9.peg.236	EF0258		PLF_1350_00000600	PGF_10409443	FIG006789: Stage V sporulation protein	236734	238323	+	bi (<->)	CP008816	2289	529	fig|1201292.8.peg.2289	DR75_2280		FIG006789: Stage V sporulation protein	0.998	0.998	bi (<->)	NC_010079	540	508	fig|451516.9.peg.540	USA300HOU_0498		FIG006789: Stage V sporulation protein	0.276	0.996	bi (<->)	NC_007795	431	508	fig|93061.5.peg.431	SAOUHSC_00479		FIG006789: Stage V sporulation protein	0.276	0.996
FAIL	NC_004668	238	55	fig|226185.9.peg.238	EF0260		PLF_1350_00002434	PGF_10354834	hypothetical protein	238641	238808	+	bi (<->)	CP008816	2291	55	fig|1201292.8.peg.2291			hypothetical protein	1	0.982
FAIL	NC_004668	239	159	fig|226185.9.peg.239	EF0261		PLF_1350_00001100	PGF_00416927	Cell division protein DivIC (FtsB), stabilizes FtsL against RasP cleavage	238856	239335	+	bi (<->)	CP008816	2292	159	fig|1201292.8.peg.2292	DR75_2282		Cell division protein DivIC (FtsB), stabilizes FtsL against RasP cleavage	1	0.994	bi (<->)	NC_010079	543	130	fig|451516.9.peg.543	USA300HOU_0501		Cell division protein DivIC (FtsB), stabilizes FtsL against RasP cleavage	0.311	0.877	bi (<->)	NC_007795	434	130	fig|93061.5.peg.434	SAOUHSC_00482		Cell division protein DivIC (FtsB), stabilizes FtsL against RasP cleavage	0.311	0.877
FAIL	NC_004668	240	159	fig|226185.9.peg.240	EF0262		PLF_1350_00000467	PGF_00046199	RNA binding protein, contains ribosomal protein S1 domain	239380	239859	+	bi (<->)	CP008816	2293	159	fig|1201292.8.peg.2293	DR75_2283		RNA binding protein, contains ribosomal protein S1 domain	1	0.994	bi (<->)	NC_010079	544	133	fig|451516.9.peg.544	USA300HOU_0502		RNA binding protein, contains ribosomal protein S1 domain	0.481	0.992	bi (<->)	NC_007795	435	133	fig|93061.5.peg.435	SAOUHSC_00483		RNA binding protein, contains ribosomal protein S1 domain	0.481	0.992
FAIL	NC_004668	241	462	fig|226185.9.peg.241	EF0263		PLF_1350_00001594	PGF_09087715	tRNA(Ile)-lysidine synthetase (EC 6.3.4.19)	239945	241333	+	bi (<->)	CP008816	2294	462	fig|1201292.8.peg.2294	DR75_2284	tilS	tRNA(Ile)-lysidine synthetase (EC 6.3.4.19)	0.996	0.998	bi (<->)	NC_010079	545	431	fig|451516.9.peg.545	USA300HOU_0503		tRNA(Ile)-lysidine synthetase (EC 6.3.4.19)	0.296	0.933	bi (<->)	NC_007795	436	431	fig|93061.5.peg.436	SAOUHSC_00484		tRNA(Ile)-lysidine synthetase (EC 6.3.4.19)	0.296	0.933
FAIL	NC_004668	245	332	fig|226185.9.peg.245	EF0267		PLF_1350_00000418	PGF_00912265	tRNA-dihydrouridine synthase DusB	245217	246215	+	bi (<->)	CP008816	2298	332	fig|1201292.8.peg.2298	DR75_2288		tRNA-dihydrouridine synthase DusB	1	0.997	uni (->)	NC_010079	127	328	fig|451516.9.peg.127	USA300HOU_0096		tRNA-dihydrouridine synthase 2	0.26	0.921	uni (->)	NC_007795	34	328	fig|93061.5.peg.34	SAOUHSC_00039		tRNA-dihydrouridine synthase 2	0.26	0.921
FAIL	NC_004668	247	207	fig|226185.9.peg.247			PLF_1350_00001176	PGF_03514578	Beta-glucoside bgl operon antiterminator, BglG family	255938	256561	+	bi (<->)	CP008816	2300	280	fig|1201292.8.peg.2300	DR75_2318	licT	Beta-glucoside bgl operon antiterminator, BglG family	1	0.736	uni (->)	NC_010079	1377	283	fig|451516.9.peg.1377	USA300HOU_1291	glcT	Transcription antiterminator	0.216	0.668	uni (->)	NC_007795	1240	283	fig|93061.5.peg.1240	SAOUHSC_01356		Transcription antiterminator	0.216	0.668
FAIL	NC_004668	248	37	fig|226185.9.peg.248			PLF_1350_00013562	PGF_10334818	hypothetical protein	256666	256779	+
FAIL	NC_004668	249	632	fig|226185.9.peg.249	EF0270		PLF_1350_00012963	PGF_04512237	PTS system, beta-glucoside-specific IIB component / PTS system, beta-glucoside-specific IIC component / PTS system, beta-glucoside-specific IIA component	256853	258751	+	bi (<->)	CP008816	2301	632	fig|1201292.8.peg.2301	DR75_2319		PTS system, beta-glucoside-specific IIB component / PTS system, beta-glucoside-specific IIC component / PTS system, beta-glucoside-specific IIA component	0.998	0.998	uni (->)	NC_010079	2470	480	fig|451516.9.peg.2470	USA300HOU_2362	scrA	PTS system, sucrose-specific IIB component (EC 2.7.1.211) / PTS system, sucrose-specific IIC component	0.316	0.99	uni (->)	NC_007795	400	475	fig|93061.5.peg.400	SAOUHSC_00437		PTS system, trehalose-specific IIB component (EC 2.7.1.201) / PTS system, trehalose-specific IIC component	0.299	0.88
FAIL	NC_004668	252	272	fig|226185.9.peg.252	EF0273		PLF_1350_00001572	PGF_03741671	Phosphoglycerate mutase family protein	261815	262633	+	bi (<->)	CP008816	2304	272	fig|1201292.8.peg.2304	DR75_2322		Phosphoglycerate mutase family protein	0.993	0.996	uni (->)	NC_010079	2509	228	fig|451516.9.peg.2509	USA300HOU_2398	gpmA2	Phosphoglycerate mutase (EC 5.4.2.11)	0.264	0.838	uni (->)	NC_007795	2448	228	fig|93061.5.peg.2448	SAOUHSC_02703		Phosphoglycerate mutase (EC 5.4.2.11)	0.264	0.838
FAIL	NC_004668	253	247	fig|226185.9.peg.253	EF0274		PLF_1350_00002080	PGF_06323981	Hydrolase, alpha/beta fold family	262771	263514	+	bi (<->)	CP008816	2305	247	fig|1201292.8.peg.2305	DR75_2323		Hydrolase, alpha/beta fold family	0.972	0.996
FAIL	NC_004668	254	188	fig|226185.9.peg.254	EF0275		PLF_1350_00001529	PGF_00021026	Methylphosphotriester-DNA--protein-cysteine S-methyltransferase (EC 2.1.1.n11) / ADA regulatory protein	263532	264098	-	bi (<->)	CP008816	2306	188	fig|1201292.8.peg.2306	DR75_2324		Methylphosphotriester-DNA--protein-cysteine S-methyltransferase (EC 2.1.1.n11) / ADA regulatory protein	0.979	0.995
FAIL	NC_004668	255	163	fig|226185.9.peg.255	EF0277	ogt	PLF_1350_00002061	PGF_10483430	Methylated-DNA--protein-cysteine methyltransferase (EC 2.1.1.63)	264236	264727	+	bi (<->)	CP008816	2307	163	fig|1201292.8.peg.2307	DR75_2325	adaB	Methylated-DNA--protein-cysteine methyltransferase (EC 2.1.1.63)	0.988	0.994	bi (<->)	NC_010079	2653	173	fig|451516.9.peg.2653	USA300HOU_2541	ogt	Methylated-DNA--protein-cysteine methyltransferase (EC 2.1.1.63)	0.383	0.659	bi (<->)	NC_007795	2586	173	fig|93061.5.peg.2586	SAOUHSC_02861		Methylated-DNA--protein-cysteine methyltransferase (EC 2.1.1.63)	0.383	0.659
FAIL	NC_004668	256	144	fig|226185.9.peg.256	EF0278	tag-1	PLF_1350_00001665	PGF_05357708	DNA-3-methyladenine glycosylase (EC 3.2.2.20)	264818	265252	+	bi (<->)	CP008816	2308	170	fig|1201292.8.peg.2308	DR75_2326		DNA-3-methyladenine glycosylase (EC 3.2.2.20)	0.993	0.841	uni (->)	NC_010079	1749	186	fig|451516.9.peg.1749	USA300HOU_1656	tag	DNA-3-methyladenine glycosylase (EC 3.2.2.20)	0.346	0.726	uni (->)	NC_007795	1611	186	fig|93061.5.peg.1611	SAOUHSC_01768		DNA-3-methyladenine glycosylase (EC 3.2.2.20)	0.346	0.726
FAIL	NC_004668	257	224	fig|226185.9.peg.257	EF0279		PLF_1350_00001785	PGF_10556767	HD domain protein	265265	265939	+	bi (<->)	CP008816	2309	224	fig|1201292.8.peg.2309	DR75_2327		HD domain protein	1	0.996	bi (<->)	NC_010079	2173	215	fig|451516.9.peg.2173	USA300HOU_2084		Metal-dependent phosphohydrolase	0.407	0.991	bi (<->)	NC_007795	2107	215	fig|93061.5.peg.2107	SAOUHSC_02324		Metal-dependent phosphohydrolase	0.407	0.991
FAIL	NC_004668	258	311	fig|226185.9.peg.258	EF0280		PLF_1350_00000782	PGF_00069601	cation efflux family protein	266082	267017	+	bi (<->)	CP008816	2310	311	fig|1201292.8.peg.2310	DR75_2328		cation efflux family protein	1	0.997
FAIL	NC_004668	259	137	fig|226185.9.peg.259	EF0281		PLF_1350_00001899	PGF_00169267	hypothetical protein	267047	267460	+	bi (<->)	CP008816	2311	137	fig|1201292.8.peg.2311	DR75_2329		hypothetical protein	0.971	0.993
FAIL	NC_004668	262	144	fig|226185.9.peg.262	EF0284	fabZ-1	PLF_1350_00001653	PGF_07504595	3-hydroxyacyl-[acyl-carrier-protein] dehydratase, FabZ form (EC 4.2.1.59)	269849	270283	+	bi (<->)	CP008816	2314	144	fig|1201292.8.peg.2314	DR75_2332	fabZ	3-hydroxyacyl-[acyl-carrier-protein] dehydratase, FabZ form (EC 4.2.1.59)	1	0.993	uni (->)	NC_010079	2182	146	fig|451516.9.peg.2182	USA300HOU_2089	fabZ	3-hydroxyacyl-[acyl-carrier-protein] dehydratase, FabZ form (EC 4.2.1.59)	0.444	0.966	uni (->)	NC_007795	2117	146	fig|93061.5.peg.2117	SAOUHSC_02336	fabZ	3-hydroxyacyl-[acyl-carrier-protein] dehydratase, FabZ form (EC 4.2.1.59)	0.444	0.966
FAIL	NC_004668	263	242	fig|226185.9.peg.263	EF0285	pyrD-1	PLF_1350_00001668	PGF_00423393	Dihydroorotate dehydrogenase (fumarate) (EC 1.3.98.1)	270668	271396	+	bi (<->)	CP008816	2315	311	fig|1201292.8.peg.2315	DR75_2333	ura1	Dihydroorotate dehydrogenase (fumarate) (EC 1.3.98.1)	1	0.775	uni (->)	NC_010079	2696	354	fig|451516.9.peg.2696	USA300HOU_2583	pyrD	Dihydroorotate dehydrogenase (quinone) (EC 1.3.5.2)	0.227	0.661	uni (->)	NC_007795	2630	354	fig|93061.5.peg.2630	SAOUHSC_02909		Dihydroorotate dehydrogenase (quinone) (EC 1.3.5.2)	0.227	0.661
FAIL	NC_004668	264	215	fig|226185.9.peg.264	EF0286		PLF_1350_00001147	PGF_08044595	elongation factor G-binding protein, putative	271435	272082	-	bi (<->)	CP008816	2316	215	fig|1201292.8.peg.2316	DR75_2334		elongation factor G-binding protein, putative	0.995	0.995
FAIL	NC_004668	265	186	fig|226185.9.peg.265	EF0287	efp	PLF_1350_00000405	PGF_03799365	Translation elongation factor P	272436	272996	+	bi (<->)	CP008816	2317	186	fig|1201292.8.peg.2317	DR75_2335	efp	Translation elongation factor P	1	0.995	bi (<->)	NC_010079	1620	185	fig|451516.9.peg.1620	USA300HOU_1530	efp	Translation elongation factor P	0.476	0.995	bi (<->)	NC_007795	1479	185	fig|93061.5.peg.1479	SAOUHSC_01625		Translation elongation factor P	0.476	0.995
FAIL	NC_004668	266	45	fig|226185.9.peg.266	EF0288		PLF_1350_00002263	PGF_01581914	hypothetical protein	273167	273304	+	bi (<->)	CP008816	2318	45	fig|1201292.8.peg.2318	DR75_2336		hypothetical protein	0.978	0.978
FAIL	NC_004668	270	444	fig|226185.9.peg.270	EF0292		PLF_1350_00000724	PGF_00029610	PTS system, cellobiose-specific IIC component	276954	278288	-	bi (<->)	CP008816	2322	444	fig|1201292.8.peg.2322	DR75_2340		PTS system, cellobiose-specific IIC component	0.995	0.998	uni (->)	NC_010079	2275	572	fig|451516.9.peg.2275	USA300HOU_2183	lacE	PTS system, lactose-specific IIB component (EC 2.7.1.207) / PTS system, lactose-specific IIC component	0.286	0.75	uni (->)	NC_007795	2209	572	fig|93061.5.peg.2209	SAOUHSC_02450		PTS system, lactose-specific IIB component (EC 2.7.1.207) / PTS system, lactose-specific IIC component	0.286	0.75
FAIL	NC_004668	271	253	fig|226185.9.peg.271	EF0293		PLF_1350_00001697	PGF_09655255	Transcriptional regulator, RpiR family	278462	279223	-	bi (<->)	CP008816	2323	253	fig|1201292.8.peg.2323	DR75_2341		Transcriptional regulator, RpiR family	1	0.996	bi (<->)	NC_010079	2412	254	fig|451516.9.peg.2412	USA300HOU_2304		Transcriptional regulator GlvR, RpiR family	0.251	0.819	bi (<->)	NC_007795	2347	254	fig|93061.5.peg.2347	SAOUHSC_02599		Transcriptional regulator GlvR, RpiR family	0.251	0.819
FAIL	NC_004668	272	180	fig|226185.9.peg.272	EF0294		PLF_1350_00001710	PGF_08155688	Bifunctional deaminase-reductase domain protein	279470	280012	+	bi (<->)	CP008816	2324	180	fig|1201292.8.peg.2324	DR75_2342		Bifunctional deaminase-reductase domain protein	0.994	0.994
FAIL	NC_004668	273	469	fig|226185.9.peg.273	EF0295		PLF_1350_00001248	PGF_01898546	KtrAB potassium uptake system, integral membrane component KtrB	280102	281511	+	bi (<->)	CP008816	2325	455	fig|1201292.8.peg.2325	DR75_2343		KtrAB potassium uptake system, integral membrane component KtrB	0.996	0.998	bi (<->)	NC_010079	2108	435	fig|451516.9.peg.2108	USA300HOU_2018		KtrAB potassium uptake system, integral membrane component KtrB	0.347	0.961	bi (<->)	NC_007795	2040	435	fig|93061.5.peg.2040	SAOUHSC_02247		KtrAB potassium uptake system, integral membrane component KtrB	0.347	0.961
FAIL	NC_004668	274	387	fig|226185.9.peg.274	EF0296	napA	PLF_1350_00002065	PGF_02620825	Na+/H+ antiporter NapA	281532	282695	+	bi (<->)	CP008816	2326	387	fig|1201292.8.peg.2326	DR75_2344		Na+/H+ antiporter NapA	1	0.997	bi (<->)	NC_010079	1009	614	fig|451516.9.peg.1009	USA300HOU_0967		Na+/H+ antiporter	0.307	0.492	bi (<->)	NC_007795	867	614	fig|93061.5.peg.867	SAOUHSC_00946		Na+/H+ antiporter	0.307	0.492
FAIL	NC_004668	275	146	fig|226185.9.peg.275	EF0297	copY	PLF_1350_00001678	PGF_00025422	Negative transcriptional regulator-copper transport operon	282822	283262	+	bi (<->)	CP008816	2327	146	fig|1201292.8.peg.2327	DR75_2345		Negative transcriptional regulator-copper transport operon	0.986	0.993	bi (<->)	NC_010063	14	126	fig|451516.9.peg.14	USA300HOU_pUSA300HOUMR0013	blaI	Beta-lactamase repressor BlaI	0.258	0.944
FAIL	NC_004668	276	828	fig|226185.9.peg.276	EF0298		PLF_1350_00095245	PGF_01885869	Copper-translocating P-type ATPase (EC 3.6.3.4)	283278	285764	+	bi (<->)	CP008816	2328	828	fig|1201292.8.peg.2328	DR75_2346		Lead, cadmium, zinc and mercury transporting ATPase (EC 3.6.3.3) (EC 3.6.3.5); Copper-translocating P-type ATPase (EC 3.6.3.4)	0.994	0.999	bi (<->)	NC_010079	2664	802	fig|451516.9.peg.2664	USA300HOU_2552	copA	Lead, cadmium, zinc and mercury transporting ATPase (EC 3.6.3.3) (EC 3.6.3.5); Copper-translocating P-type ATPase (EC 3.6.3.4)	0.49	0.98	bi (<->)	NC_007795	2597	802	fig|93061.5.peg.2597	SAOUHSC_02873		Lead, cadmium, zinc and mercury transporting ATPase (EC 3.6.3.3) (EC 3.6.3.5); Copper-translocating P-type ATPase (EC 3.6.3.4)	0.49	0.98
FAIL	NC_004668	277	68	fig|226185.9.peg.277	EF0299	copZ	PLF_1350_00002217	PGF_01581883	Copper(I) chaperone CopZ	285786	285992	+	bi (<->)	CP008816	2329	68	fig|1201292.8.peg.2329	DR75_2347		Copper(I) chaperone CopZ	1	0.985
FAIL	NC_004668	278	456	fig|226185.9.peg.278	EF0300		PLF_1350_00002174	PGF_01581616	putative membrane protein	286036	287406	-	bi (<->)	CP008816	2330	456	fig|1201292.8.peg.2330	DR75_2348		putative membrane protein	0.991	0.998
FAIL	NC_004668	279	129	fig|226185.9.peg.279	EF0301		PLF_1350_00001579	PGF_06916656	Transcriptional regulator, GntR family	287406	287795	-	bi (<->)	CP008816	2331	129	fig|1201292.8.peg.2331	DR75_2349		Transcriptional regulator, GntR family	0.992	0.992	bi (<->)	NC_010079	2030	126	fig|451516.9.peg.2030	USA300HOU_1937		Transcriptional regulator, GntR family	0.409	0.516	bi (<->)	NC_007795	1956	126	fig|93061.5.peg.1956	SAOUHSC_02155		Transcriptional regulator, GntR family	0.409	0.516
FAIL	NC_004668	280	461	fig|226185.9.peg.280	EF0302	pepC	PLF_1350_00014704	PGF_02452912	Aminopeptidase C (EC 3.4.22.40)	287945	289330	+	bi (<->)	CP008816	2332	442	fig|1201292.8.peg.2332	DR75_2350		Aminopeptidase C (EC 3.4.22.40)	1	0.998
FAIL	NC_004668	281	404	fig|226185.9.peg.281	EF0303		PLF_1350_00005028	PGF_01615525	Phage integrase	289354	290568	-	uni (->)	CP008816	1141	380	fig|1201292.8.peg.1141	DR75_1138		Phage integrase	0.246	0.942	bi (<->)	NC_010079	1579	401	fig|451516.9.peg.1579	USA300HOU_1490		Phage integrase	0.312	0.985	bi (<->)	NC_007795	1439	401	fig|93061.5.peg.1439	SAOUHSC_01582		Phage integrase	0.314	0.985
FAIL	NC_004668	282	176	fig|226185.9.peg.282	EF0304		PLF_1350_00005022	PGF_01598539	putative lipoprotein	290724	291254	-
FAIL	NC_004668	283	225	fig|226185.9.peg.283	EF0305		PLF_1350_00005007	PGF_01586613	hypothetical protein	291290	291967	-	uni (->)	CP008816	2169	212	fig|1201292.8.peg.2169	DR75_2160		hypothetical protein	0.263	0.712
FAIL	NC_004668	284	120	fig|226185.9.peg.284	EF0306		PLF_1350_00004990	PGF_06335969	Transcriptional regulator, Xre family	291987	292349	-	uni (->)	CP008816	2170	124	fig|1201292.8.peg.2170	DR75_2161		Transcriptional regulator, Xre family	0.357	0.895
FAIL	NC_004668	285	70	fig|226185.9.peg.285	EF0307		PLF_1350_00004989	PGF_01598217	Transcriptional regulator, Xre family	292475	292687	+
FAIL	NC_004668	286	117	fig|226185.9.peg.286	EF0308		PLF_1350_00005050	PGF_12828915	hypothetical protein	292766	293119	+
FAIL	NC_004668	287	90	fig|226185.9.peg.287	EF0309		PLF_1350_00052982	PGF_12726632	hypothetical protein	293125	293397	+
FAIL	NC_004668	288	46	fig|226185.9.peg.288	EF0310		PLF_1350_00005704	PGF_00316824	hypothetical protein	293401	293541	+	bi (<->)	CP008816	1545	61	fig|1201292.8.peg.1545	DR75_1538		hypothetical protein	0.675	0.639
FAIL	NC_004668	289	66	fig|226185.9.peg.289	EF0311		PLF_1350_00004467	PGF_01593934	hypothetical protein	293609	293809	+
FAIL	NC_004668	290	72	fig|226185.9.peg.290	EF0312		PLF_1350_00005319	PGF_01601176	hypothetical protein	293815	294033	+
FAIL	NC_004668	291	43	fig|226185.9.peg.291	EF0313		PLF_1350_00003621	PGF_12816513	hypothetical protein	294078	294209	+	bi (<->)	CP008816	1544	57	fig|1201292.8.peg.1544	DR75_1537		hypothetical protein	0.721	0.737
FAIL	NC_004668	292	64	fig|226185.9.peg.292	EF0314		PLF_1350_00004381	PGF_01593758	hypothetical protein	294210	294404	+
FAIL	NC_004668	293	229	fig|226185.9.peg.293	EF0315		PLF_1350_00004351	PGF_05517209	hypothetical protein	294515	295204	+
FAIL	NC_004668	294	63	fig|226185.9.peg.294	EF0317		PLF_1350_00004517	PGF_06335969	Transcriptional regulator, Xre family	295417	295608	+
FAIL	NC_004668	295	159	fig|226185.9.peg.295	EF0318		PLF_1350_00004537	PGF_02436895	hypothetical protein	295624	296103	+
FAIL	NC_004668	296	390	fig|226185.9.peg.296	EF0319		PLF_1350_00004484	PGF_00032541	Phage protein	296106	297278	+											bi (<->)	NC_010079	1563	388	fig|451516.9.peg.1563	USA300HOU_1475		Phage protein	0.435	0.969	bi (<->)	NC_007795	1426	388	fig|93061.5.peg.1426	SAOUHSC_01566		Phage protein	0.435	0.969
FAIL	NC_004668	297	80	fig|226185.9.peg.297	EF0320		PLF_1350_00004708	PGF_01595699	hypothetical protein	297284	297526	+
FAIL	NC_004668	298	109	fig|226185.9.peg.298	EF0321		PLF_1350_00004549	PGF_01594454	hypothetical protein	297542	297871	+
FAIL	NC_004668	299	191	fig|226185.9.peg.299	EF0322		PLF_1350_00004508	PGF_00032260	Phage protein	297898	298473	+											bi (<->)	NC_010079	1562	185	fig|451516.9.peg.1562	USA300HOU_1474		Phage protein	0.467	0.87	bi (<->)	NC_007795	1425	185	fig|93061.5.peg.1425	SAOUHSC_01565		Phage protein	0.461	0.87
FAIL	NC_004668	300	73	fig|226185.9.peg.300	EF0323		PLF_1350_00004851	PGF_01596908	hypothetical protein	298526	298747	+
FAIL	NC_004668	301	182	fig|226185.9.peg.301	EF0324		PLF_1350_00004503	PGF_10381356	hypothetical protein	298734	299282	+
FAIL	NC_004668	302	653	fig|226185.9.peg.302	EF0325		PLF_1350_00004530	PGF_00505836	DNA polymerase, phage-associated	299279	301240	+											bi (<->)	NC_010079	1561	653	fig|451516.9.peg.1561	USA300HOU_1473		DNA polymerase I (EC 2.7.7.7), phage-associated	0.493	0.998	bi (<->)	NC_007795	1424	653	fig|93061.5.peg.1424	SAOUHSC_01563		DNA polymerase I (EC 2.7.7.7), phage-associated	0.499	0.998
FAIL	NC_004668	303	79	fig|226185.9.peg.303	EF0326		PLF_1350_00004957	PGF_01597913	hypothetical protein	301253	301492	+
FAIL	NC_004668	304	100	fig|226185.9.peg.304	EF0327		PLF_1350_00004955	PGF_01597891	hypothetical protein	301511	301813	+
FAIL	NC_004668	305	812	fig|226185.9.peg.305	EF0328		PLF_1350_00004447	PGF_05710538	DNA primase, phage associated	302015	304453	+											bi (<->)	NC_010079	1547	815	fig|451516.9.peg.1547	USA300HOU_1459		DNA primase, phage associated	0.486	0.977	bi (<->)	NC_007795	1408	665	fig|93061.5.peg.1408	SAOUHSC_01547		DNA primase, phage associated	0.514	0.983
FAIL	NC_004668	306	457	fig|226185.9.peg.306	EF0330		PLF_1350_00004515	PGF_00135442	DNA helicase (EC 3.6.4.12), phage-associated	305153	306526	+	uni (->)	CP008816	1391	1065	fig|1201292.8.peg.1391	DR75_1387		Snf2 family protein	0.235	0.4	bi (<->)	NC_010079	1544	452	fig|451516.9.peg.1544	USA300HOU_1456		Phage DNA helicase	0.554	0.982	bi (<->)	NC_007795	1404	452	fig|93061.5.peg.1404	SAOUHSC_01542		Phage DNA helicase	0.557	0.982
FAIL	NC_004668	307	149	fig|226185.9.peg.307	EF0331		PLF_1350_00004602	PGF_01594871	hypothetical protein	306691	307140	+
FAIL	NC_004668	308	149	fig|226185.9.peg.308	EF0332		PLF_1350_00003272	PGF_08225224	hypothetical protein	307231	307680	+
FAIL	NC_004668	309	418	fig|226185.9.peg.309	EF0333		PLF_1350_00004892	PGF_00667389	hypothetical protein	307677	308933	+
FAIL	NC_004668	310	510	fig|226185.9.peg.310	EF0334		PLF_1350_00004804	PGF_00035001	Phage portal protein	308948	310480	+																					uni (->)	NC_007795	1856	511	fig|93061.5.peg.1856	SAOUHSC_02048		Phage portal (connector) protein	0.214	0.499
FAIL	NC_004668	311	431	fig|226185.9.peg.311	EF0335		PLF_1350_00004813	PGF_00401399	minor head protein	310578	311873	+
FAIL	NC_004668	312	69	fig|226185.9.peg.312	EF0337		PLF_1350_00004905	PGF_01597420	hypothetical protein	312127	312336	+
FAIL	NC_004668	313	190	fig|226185.9.peg.313	EF0338		PLF_1350_00004811	PGF_01596559	Phage capsid and scaffold	312473	313045	+
FAIL	NC_004668	314	287	fig|226185.9.peg.314	EF0339		PLF_1350_00004900	PGF_00032033	Phage major capsid protein	313061	313924	+
FAIL	NC_004668	315	50	fig|226185.9.peg.315	EF0340		PLF_1350_00114510	PGF_12672376	hypothetical protein	314062	314214	+
FAIL	NC_004668	316	177	fig|226185.9.peg.316	EF0341		PLF_1350_00004807	PGF_04814398	hypothetical protein	314227	314760	+
FAIL	NC_004668	317	112	fig|226185.9.peg.317	EF0342		PLF_1350_00004879	PGF_01597173	hypothetical protein	314760	315098	+
FAIL	NC_004668	318	112	fig|226185.9.peg.318	EF0343		PLF_1350_00004803	PGF_03471523	Phage capsid and scaffold	315178	315516	+
FAIL	NC_004668	319	208	fig|226185.9.peg.319	EF0345		PLF_1350_00004800	PGF_12734016	hypothetical protein	315890	316516	+
FAIL	NC_004668	320	146	fig|226185.9.peg.320			PLF_1350_00004898	PGF_01597352	hypothetical protein	316619	317059	+
FAIL	NC_004668	321	74	fig|226185.9.peg.321	EF0347		PLF_1350_00004884	PGF_01597219	hypothetical protein	317149	317373	+
FAIL	NC_004668	322	1049	fig|226185.9.peg.322	EF0348		PLF_1350_00004880	PGF_00413379	tail protein	317373	320522	+	uni (->)	CP008816	1507	974	fig|1201292.8.peg.1507	DR75_1503		Phage tail length tape-measure protein T	0.243	0.629
FAIL	NC_004668	323	291	fig|226185.9.peg.323	EF0349		PLF_1350_00004810	PGF_06808540	tail protein, putative	320535	321410	+
FAIL	NC_004668	324	361	fig|226185.9.peg.324	EF0350		PLF_1350_00004808	PGF_08074697	hypothetical protein	321410	322495	+
FAIL	NC_004668	325	344	fig|226185.9.peg.325	EF0351		PLF_1350_00004576	PGF_00335971	hypothetical protein	322506	323540	+
FAIL	NC_004668	326	263	fig|226185.9.peg.326	EF0352		PLF_1350_00004056	PGF_08225224	hypothetical protein	323551	324342	+
FAIL	NC_004668	327	84	fig|226185.9.peg.327	EF0353		PLF_1350_00126637	PGF_00031780	Phage holin	324418	324672	+	uni (->)	CP008816	1627	77	fig|1201292.8.peg.1627	DR75_1622		Phage holin	0.702	0.987
FAIL	NC_004668	328	68	fig|226185.9.peg.328	EF0354		PLF_1350_00001393	PGF_00031776	Phage holin	324675	324881	+	uni (->)	CP008816	1497	67	fig|1201292.8.peg.1497	DR75_1493		Phage holin	0.985	0.985
FAIL	NC_004668	329	433	fig|226185.9.peg.329	EF0355		PLF_1350_00003885	PGF_01592589	endolysin, putative	324884	326185	+	uni (->)	CP008816	1496	412	fig|1201292.8.peg.1496	DR75_1492		Phage lysin	0.693	0.998
FAIL	NC_004668	330	206	fig|226185.9.peg.330	EF0357		PLF_1350_00002094	PGF_03133823	hypothetical protein lmo0761	326550	327170	-	bi (<->)	CP008816	2333	206	fig|1201292.8.peg.2333	DR75_2351		hypothetical protein lmo0761	0.985	0.995	bi (<->)	NC_010079	2768	203	fig|451516.9.peg.2768	USA300HOU_2659		hypothetical protein lmo0761	0.397	0.985	bi (<->)	NC_007795	2702	203	fig|93061.5.peg.2702	SAOUHSC_02995		hypothetical protein lmo0761	0.397	0.985
FAIL	NC_004668	332	111	fig|226185.9.peg.332	EF0359	sugE-1	PLF_1350_00001774	PGF_02038611	Broad-specificity multidrug efflux pump YkkC	328453	328788	+	bi (<->)	CP008816	2335	111	fig|1201292.8.peg.2335	DR75_2353	ykkC	Broad-specificity multidrug efflux pump YkkC	0.982	0.991
FAIL	NC_004668	333	103	fig|226185.9.peg.333	EF0360	sugE-2	PLF_1350_00001968	PGF_07295574	Broad-specificity multidrug efflux pump YkkD	328785	329096	+	bi (<->)	CP008816	2336	103	fig|1201292.8.peg.2336	DR75_2354	ykkD	Broad-specificity multidrug efflux pump YkkD	1	0.99
FAIL	NC_004668	334	348	fig|226185.9.peg.334	EF0361		PLF_1350_00001299	PGF_03139283	Chitinase (EC 3.2.1.14)	329192	330238	-	bi (<->)	CP008816	2337	348	fig|1201292.8.peg.2337	DR75_2355		Chitinase (EC 3.2.1.14)	0.991	0.997
FAIL	NC_004668	335	194	fig|226185.9.peg.335	EF0362		PLF_1350_00000765	PGF_09760073	Chitin binding protein	330281	330865	-	bi (<->)	CP008816	2338	194	fig|1201292.8.peg.2338	DR75_2356	cbp	Chitin binding protein	0.995	0.995
FAIL	NC_004668	336	392	fig|226185.9.peg.336	EF0363		PLF_1350_00006209	PGF_01000105	Mobile element protein	331108	332286	+	uni (->)	CP008816	834	396	fig|1201292.8.peg.834	DR75_843		Mobile element protein	0.742	0.987
FAIL	NC_004668	337	244	fig|226185.9.peg.337	EF0365		PLF_1350_00001344	PGF_01036836	Acyl-ACP thioesterase	332486	333220	+	bi (<->)	CP008816	2339	244	fig|1201292.8.peg.2339	DR75_2357		Acyl-ACP thioesterase	0.992	0.996
FAIL	NC_004668	338	277	fig|226185.9.peg.338	EF0366		PLF_1350_00000702	PGF_00236102	UPF0759 protein YunF	333271	334104	+	bi (<->)	CP008816	2340	224	fig|1201292.8.peg.2340	DR75_2358		UPF0759 protein YunF	0.991	0.938	bi (<->)	NC_010079	920	282	fig|451516.9.peg.920	USA300HOU_0882		UPF0759 protein YunF	0.389	0.996	bi (<->)	NC_007795	779	282	fig|93061.5.peg.779	SAOUHSC_00858		UPF0759 protein YunF	0.389	0.996
FAIL	NC_004668	339	178	fig|226185.9.peg.339	EF0367		PLF_1350_00110924	PGF_02899915	Hydrolase, HAD superfamily	334121	334657	+	bi (<->)	CP008816	2342	178	fig|1201292.8.peg.2342	DR75_2359		Hydrolase, HAD superfamily	0.983	0.994
FAIL	NC_004668	340	450	fig|226185.9.peg.340	EF0368		PLF_1350_00001064	PGF_00862519	Aspartokinase (EC 2.7.2.4)	334680	336032	-	bi (<->)	CP008816	2343	414	fig|1201292.8.peg.2343	DR75_2360		Aspartokinase (EC 2.7.2.4)	0.993	0.993	bi (<->)	NC_010079	1344	460	fig|451516.9.peg.1344	USA300HOU_1271	lysC1	Aspartokinase (EC 2.7.2.4)	0.493	0.974	bi (<->)	NC_007795	1206	460	fig|93061.5.peg.1206	SAOUHSC_01319		Aspartokinase (EC 2.7.2.4)	0.493	0.974
FAIL	NC_004668	341	228	fig|226185.9.peg.341	EF0369		PLF_1350_00001980	PGF_00012820	Hydrolase, haloacid dehalogenase-like family	336219	336905	+	bi (<->)	CP008816	2344	228	fig|1201292.8.peg.2344	DR75_2361		Hydrolase, haloacid dehalogenase-like family	1	0.996	bi (<->)	NC_010079	2408	211	fig|451516.9.peg.2408			Phosphoglycolate phosphatase	0.303	0.815	bi (<->)	NC_007795	2343	211	fig|93061.5.peg.2343	SAOUHSC_02594		Phosphoglycolate phosphatase	0.303	0.815
FAIL	NC_004668	342	578	fig|226185.9.peg.342	EF0370		PLF_1350_00001249	PGF_00051108	Septation ring formation regulator EzrA	337091	338827	+	bi (<->)	CP008816	2345	574	fig|1201292.8.peg.2345	DR75_2362		Septation ring formation regulator EzrA	0.995	0.962	bi (<->)	NC_010079	1804	564	fig|451516.9.peg.1804	USA300HOU_1705	ezrA	Septation ring formation regulator EzrA	0.229	0.957	bi (<->)	NC_007795	1666	564	fig|93061.5.peg.1666	SAOUHSC_01827		Septation ring formation regulator EzrA	0.229	0.957
FAIL	NC_004668	343	381	fig|226185.9.peg.343	EF0371		PLF_1350_00067465	PGF_02788759	Cysteine desulfurase (EC 2.8.1.7), associated with tRNA 4-thiouridine synthase	338954	340099	+	bi (<->)	CP008816	2346	381	fig|1201292.8.peg.2346	DR75_2363		Cysteine desulfurase (EC 2.8.1.7), associated with tRNA 4-thiouridine synthase	1	0.997	bi (<->)	NC_010079	1802	388	fig|451516.9.peg.1802	USA300HOU_1703	csd2	Cysteine desulfurase (EC 2.8.1.7), associated with tRNA 4-thiouridine synthase	0.389	0.933	bi (<->)	NC_007795	1664	388	fig|93061.5.peg.1664	SAOUHSC_01825		Cysteine desulfurase (EC 2.8.1.7), associated with tRNA 4-thiouridine synthase	0.389	0.933
FAIL	NC_004668	344	230	fig|226185.9.peg.344	EF0372		PLF_1350_00001558	PGF_09666309	Two-component transcriptional response regulator, LuxR family	340151	340843	-	bi (<->)	CP008816	2347	230	fig|1201292.8.peg.2347	DR75_2364		Two-component transcriptional response regulator, LuxR family	1	0.996	uni (->)	NC_010079	1584	241	fig|451516.9.peg.1584	USA300HOU_1494	srrA	Staphylococcal respiratory response protein SrrA	0.375	0.954	uni (->)	NC_007795	1443	241	fig|93061.5.peg.1443	SAOUHSC_01586		Staphylococcal respiratory response protein SrrA	0.375	0.954
FAIL	NC_004668	345	493	fig|226185.9.peg.345	EF0373		PLF_1350_00001798	PGF_02870648	Sporulation kinase C (EC 2.7.13.3)	340840	342321	-	bi (<->)	CP008816	2348	493	fig|1201292.8.peg.2348	DR75_2365		Sporulation kinase C (EC 2.7.13.3)	0.998	0.998	uni (->)	NC_010079	52	608	fig|451516.9.peg.52	USA300HOU_0019		Two-component sensor kinase SA14-24	0.342	0.387	uni (->)	NC_007795	19	583	fig|93061.5.peg.19	SAOUHSC_00021		Two-component sensor kinase SA14-24	0.342	0.403
FAIL	NC_004668	346	325	fig|226185.9.peg.346	EF0374		PLF_1350_00001903	PGF_00408100	putative lipoprotein	342508	343485	+	bi (<->)	CP008816	2349	307	fig|1201292.8.peg.2349	DR75_2366		putative lipoprotein	0.99	0.997
FAIL	NC_004668	347	321	fig|226185.9.peg.347	EF0375		PLF_1350_00001234	PGF_00408100	putative lipoprotein	343670	344635	+	uni (->)	CP008816	2349	307	fig|1201292.8.peg.2349	DR75_2366		putative lipoprotein	0.784	0.886
FAIL	NC_004668	348	347	fig|226185.9.peg.348	EF0376		PLF_1350_00002313	PGF_00408100	putative lipoprotein	344854	345897	+	bi (<->)	CP008816	2352	347	fig|1201292.8.peg.2352	DR75_2369		putative lipoprotein	1	0.997
FAIL	NC_004668	349	267	fig|226185.9.peg.349	EF0377		PLF_1350_00001060	PGF_00068600	ankyrin repeat family protein	346071	346874	+	bi (<->)	CP008816	2353	267	fig|1201292.8.peg.2353	DR75_2370		ankyrin repeat family protein	0.985	0.996
FAIL	NC_004668	350	403	fig|226185.9.peg.350			PLF_1350_00001777	PGF_01078020	Cytosine deaminase (EC 3.5.4.1)	346926	348137	+	bi (<->)	CP008816	2354	403	fig|1201292.8.peg.2354	DR75_2371		Cytosine deaminase (EC 3.5.4.1)	0.985	0.998
FAIL	NC_004668	351	139	fig|226185.9.peg.351	EF0379		PLF_1350_00003397	PGF_00422625	Death on curing protein, Doc toxin	348247	348666	-	bi (<->)	CP008816	2355	139	fig|1201292.8.peg.2355	DR75_2372		Death on curing protein, Doc toxin	1	0.993
FAIL	NC_004668	352	79	fig|226185.9.peg.352	EF0380		PLF_1350_00003413	PGF_01587947	Prevent host death protein, Phd antitoxin	348663	348902	-	bi (<->)	CP008816	2356	79	fig|1201292.8.peg.2356	DR75_2373		Prevent host death protein, Phd antitoxin	1	0.987
FAIL	NC_004668	353	270	fig|226185.9.peg.353	EF0381		PLF_1350_00001544	PGF_05060800	hypothetical protein	349003	349815	-	bi (<->)	CP008816	2357	270	fig|1201292.8.peg.2357	DR75_2374		hypothetical protein	0.989	0.996	bi (<->)	NC_010079	375	275	fig|451516.9.peg.375	USA300HOU_0341		hypothetical protein	0.278	0.913	bi (<->)	NC_007795	274	275	fig|93061.5.peg.274	SAOUHSC_00301		hypothetical protein	0.278	0.913
FAIL	NC_004668	354	530	fig|226185.9.peg.354	EF0382		PLF_1350_00001484	PGF_00047211	Regulator of polyketide synthase expression	349790	351382	-	bi (<->)	CP008816	2358	530	fig|1201292.8.peg.2358	DR75_2375		Regulator of polyketide synthase expression	1	0.998
FAIL	NC_004668	355	1003	fig|226185.9.peg.355	EF0383		PLF_1350_00002059	PGF_01580642	Uncharacterized protein BLi01131 / Uncharacterized protein YlbE	351505	354516	+	bi (<->)	CP008816	2359	1003	fig|1201292.8.peg.2359	DR75_2376		Uncharacterized protein BLi01131 / Uncharacterized protein YlbE	0.997	0.999
FAIL	NC_004668	356	258	fig|226185.9.peg.356	EF0384		PLF_1350_00001457	PGF_00040391	Putative carboxylase	354566	355342	+	bi (<->)	CP008816	2360	277	fig|1201292.8.peg.2360	DR75_2377		Putative carboxylase	1	0.928
FAIL	NC_004668	357	417	fig|226185.9.peg.357	EF0385		PLF_1350_00001568	PGF_09996723	Uncharacterized MFS-type transporter	355352	356605	+	bi (<->)	CP008816	2361	417	fig|1201292.8.peg.2361	DR75_2378		Uncharacterized MFS-type transporter	1	0.998	uni (->)	NC_010079	2613	425	fig|451516.9.peg.2613	USA300HOU_2499		Uncharacterized MFS-type transporter	0.216	0.958	uni (->)	NC_007795	2546	425	fig|93061.5.peg.2546	SAOUHSC_02815		Uncharacterized MFS-type transporter	0.216	0.958
FAIL	NC_004668	358	312	fig|226185.9.peg.358	EF0386	arcC-2	PLF_1350_00001123	PGF_02806641	Carbamate kinase (EC 2.7.2.2)	356740	357678	+	bi (<->)	CP008816	2362	312	fig|1201292.8.peg.2362	DR75_2379	arcC	Carbamate kinase (EC 2.7.2.2)	1	0.997	uni (->)	NC_010079	2741	313	fig|451516.9.peg.2741	USA300HOU_2632	arcC3	Carbamate kinase (EC 2.7.2.2)	0.476	0.93	uni (->)	NC_007795	2675	313	fig|93061.5.peg.2675	SAOUHSC_02965		Carbamate kinase (EC 2.7.2.2)	0.476	0.93
FAIL	NC_004668	359	406	fig|226185.9.peg.359	EF0387		PLF_1350_00001699	PGF_01578706	sodium/dicarboxylate symporter family protein	357685	358905	+	bi (<->)	CP008816	2363	406	fig|1201292.8.peg.2363	DR75_2380		sodium/dicarboxylate symporter family protein	1	0.998	bi (<->)	NC_010079	2475	425	fig|451516.9.peg.2475	USA300HOU_2366	gltT	Glutamate-aspartate carrier protein	0.304	0.889	bi (<->)	NC_007795	2413	425	fig|93061.5.peg.2413	SAOUHSC_02667		Glutamate-aspartate carrier protein	0.304	0.889
FAIL	NC_004668	360	377	fig|226185.9.peg.360	EF0388	allD	PLF_1350_00001985	PGF_02872705	Malate dehydrogenase (EC 1.1.1.37)	358923	360056	+	bi (<->)	CP008816	2364	353	fig|1201292.8.peg.2364	DR75_2381	allD	Malate dehydrogenase (EC 1.1.1.37)	0.992	0.997
FAIL	NC_004668	361	451	fig|226185.9.peg.361	EF0389		PLF_1350_00001149	PGF_12932895	putative membrane protein	360122	361477	+	bi (<->)	CP008816	2365	451	fig|1201292.8.peg.2365	DR75_2382		putative membrane protein	0.998	0.998
FAIL	NC_004668	362	407	fig|226185.9.peg.362	EF0390		PLF_1350_00111790	PGF_01078020	Cytosine deaminase (EC 3.5.4.1)	361502	362725	+	bi (<->)	CP008816	2367	213	fig|1201292.8.peg.2367			Cytosine deaminase (EC 3.5.4.1)	1	0.986	bi (<->)	NC_010079	2419	412	fig|451516.9.peg.2419	USA300HOU_2310	hutI	Imidazolonepropionase (EC 3.5.2.7)	0.229	0.888	bi (<->)	NC_007795	2354	412	fig|93061.5.peg.2354	SAOUHSC_02606		Imidazolonepropionase (EC 3.5.2.7)	0.229	0.888
FAIL	NC_004668	363	764	fig|226185.9.peg.363	EF0392		PLF_1350_00002499	PGF_08225224	hypothetical protein	363117	365411	+	bi (<->)	CP008816	2368	764	fig|1201292.8.peg.2368	DR75_2385		hypothetical protein	0.988	0.999
FAIL	NC_004668	364	449	fig|226185.9.peg.364	EF0394		PLF_1350_00001404	PGF_08225224	hypothetical protein	365868	367217	+	bi (<->)	CP008816	2369	457	fig|1201292.8.peg.2369	DR75_2386		hypothetical protein	0.98	0.998
FAIL	NC_004668	365	375	fig|226185.9.peg.365	EF0395		PLF_1350_00000804	PGF_09054074	Methionine synthase II (cobalamin-independent)	367625	368752	+	bi (<->)	CP008816	2370	375	fig|1201292.8.peg.2370	DR75_2387		Methionine synthase II (cobalamin-independent)	0.997	0.997
FAIL	NC_004668	366	394	fig|226185.9.peg.366	EF0396		PLF_1350_00001698	PGF_02009924	UPF0118 membrane protein YubA	368804	369988	-	bi (<->)	CP008816	2371	394	fig|1201292.8.peg.2371	DR75_2388		UPF0118 membrane protein YubA	1	0.997	bi (<->)	NC_010079	1379	382	fig|451516.9.peg.1379	USA300HOU_1293		UPF0118 membrane protein YubA	0.362	0.974	bi (<->)	NC_007795	1242	382	fig|93061.5.peg.1242	SAOUHSC_01358		UPF0118 membrane protein YubA	0.362	0.974
FAIL	NC_004668	367	171	fig|226185.9.peg.367	EF0397		PLF_1350_00002157	PGF_08107106	hypothetical protein	370004	370519	-	bi (<->)	CP008816	2372	171	fig|1201292.8.peg.2372	DR75_2389		hypothetical protein	1	0.994
FAIL	NC_004668	368	228	fig|226185.9.peg.368	EF0399		PLF_1350_00000795	PGF_08225224	hypothetical protein	370712	371398	+	bi (<->)	CP008816	2373	228	fig|1201292.8.peg.2373	DR75_2390		hypothetical protein	1	0.996
FAIL	NC_004668	369	314	fig|226185.9.peg.369	EF0400		PLF_1350_00000785	PGF_03091660	hypothetical protein	371395	372339	+	bi (<->)	CP008816	2374	314	fig|1201292.8.peg.2374	DR75_2391		hypothetical protein	1	0.997
FAIL	NC_004668	370	213	fig|226185.9.peg.370	EF0401	pcp	PLF_1350_00000761	PGF_07980266	Pyrrolidone-carboxylate peptidase (EC 3.4.19.3)	372355	372996	+	bi (<->)	CP008816	2375	213	fig|1201292.8.peg.2375	DR75_2392	pcp	Pyrrolidone-carboxylate peptidase (EC 3.4.19.3)	0.995	0.995	bi (<->)	NC_010079	2800	212	fig|451516.9.peg.2800	USA300HOU_2692	pcp	Pyrrolidone-carboxylate peptidase (EC 3.4.19.3)	0.472	0.991	bi (<->)	NC_007795	2733	212	fig|93061.5.peg.2733	SAOUHSC_03025		Pyrrolidone-carboxylate peptidase (EC 3.4.19.3)	0.472	0.991
FAIL	NC_004668	371	68	fig|226185.9.peg.371			PLF_1350_00002440	PGF_12932955	hypothetical protein	372914	373120	-
FAIL	NC_004668	372	467	fig|226185.9.peg.372	EF0402	nhaC-1	PLF_1350_00000772	PGF_00036527	Predicted tyrosine transporter, NhaC family	373586	374989	+	bi (<->)	CP008816	2376	467	fig|1201292.8.peg.2376	DR75_2393	nhaC	Predicted tyrosine transporter, NhaC family	1	0.998	uni (->)	NC_010079	2386	466	fig|451516.9.peg.2386	USA300HOU_2282	nhaC	Na+/H+ antiporter NhaC	0.293	0.929	uni (->)	NC_007795	2321	466	fig|93061.5.peg.2321	SAOUHSC_02573		Na+/H+ antiporter NhaC	0.293	0.929
FAIL	NC_004668	373	144	fig|226185.9.peg.373	EF0403		PLF_1350_00001681	PGF_10423881	Transcriptional regulator, MarR family	375141	375575	+	bi (<->)	CP008816	2377	144	fig|1201292.8.peg.2377	DR75_2394		Transcriptional regulator, MarR family	1	0.993	bi (<->)	NC_010079	750	147	fig|451516.9.peg.750	USA300HOU_0709		Transcriptional regulator MgrA (Regulator of autolytic activity)	0.284	0.741	bi (<->)	NC_007795	624	147	fig|93061.5.peg.624	SAOUHSC_00694		Transcriptional regulator MgrA (Regulator of autolytic activity)	0.284	0.741
FAIL	NC_004668	374	211	fig|226185.9.peg.374	EF0404		PLF_1350_00014579	PGF_00026062	Nitroreductase family protein	375580	376215	+	bi (<->)	CP008816	2378	211	fig|1201292.8.peg.2378	DR75_2395		Nitroreductase family protein	1	0.995	bi (<->)	NC_010079	2626	223	fig|451516.9.peg.2626	USA300HOU_2512		Oxygen-insensitive NAD(P)H nitroreductase (EC 1.-.-.-) / Dihydropteridine reductase (EC 1.5.1.34)	0.227	0.816	bi (<->)	NC_007795	2559	223	fig|93061.5.peg.2559	SAOUHSC_02829		Oxygen-insensitive NAD(P)H nitroreductase (EC 1.-.-.-) / Dihydropteridine reductase (EC 1.5.1.34)	0.227	0.816
FAIL	NC_004668	375	277	fig|226185.9.peg.375	EF0405		PLF_1350_00001832	PGF_00012835	Hydrolase, haloacid dehalogenase-like family	376258	377091	-	bi (<->)	CP008816	2379	277	fig|1201292.8.peg.2379	DR75_2396		Hydrolase, haloacid dehalogenase-like family	0.986	0.996	bi (<->)	NC_010079	1348	267	fig|451516.9.peg.1348	USA300HOU_1276		Hydrolase, HAD superfamily	0.318	0.981	bi (<->)	NC_007795	1210	267	fig|93061.5.peg.1210	SAOUHSC_01323		Hydrolase, HAD superfamily	0.318	0.981
FAIL	NC_004668	376	575	fig|226185.9.peg.376	EF0406		PLF_1350_00001734	PGF_08178539	PTS system, mannitol-specific IIC component / PTS system, mannitol-specific IIB component (EC 2.7.1.197) / PTS system, mannitol-specific IIB component (EC 2.7.1.197)	377290	379017	+	bi (<->)	CP008816	2380	582	fig|1201292.8.peg.2380	DR75_2397		PTS system, mannitol-specific IIC component / PTS system, mannitol-specific IIB component (EC 2.7.1.197) / PTS system, mannitol-specific IIB component (EC 2.7.1.197)	0.988	0.99	uni (->)	NC_010079	2237	512	fig|451516.9.peg.2237	USA300HOU_2146	mtlF	PTS system, mannitol-specific IIC component / PTS system, mannitol-specific IIB component (EC 2.7.1.197)	0.382	0.971	uni (->)	NC_007795	2172	512	fig|93061.5.peg.2172	SAOUHSC_02400		PTS system, mannitol-specific IIC component / PTS system, mannitol-specific IIB component (EC 2.7.1.197)	0.382	0.971
FAIL	NC_004668	377	677	fig|226185.9.peg.377	EF0407		PLF_1350_00000817	PGF_00019266	Mannitol operon activator, BglG family	379008	381041	+	bi (<->)	CP008816	2381	677	fig|1201292.8.peg.2381	DR75_2398		Mannitol operon activator, BglG family	0.996	0.999	bi (<->)	NC_010079	2238	710	fig|451516.9.peg.2238	USA300HOU_2147	bglG	Mannitol operon activator, BglG family	0.227	0.924	bi (<->)	NC_007795	2173	710	fig|93061.5.peg.2173	SAOUHSC_02401		Mannitol operon activator, BglG family	0.225	0.924
FAIL	NC_004668	378	144	fig|226185.9.peg.378	EF0408		PLF_1350_00002131	PGF_01253289	PTS system, mannitol-specific IIA component (EC 2.7.1.197)	381052	381486	+	bi (<->)	CP008816	2382	144	fig|1201292.8.peg.2382	DR75_2399		PTS system, mannitol-specific IIA component (EC 2.7.1.197)	0.993	0.993	uni (->)	NC_010079	2239	144	fig|451516.9.peg.2239	USA300HOU_2148	mtlA	PTS system, mannitol-specific IIA component (EC 2.7.1.197)	0.305	0.931	uni (->)	NC_007795	2174	144	fig|93061.5.peg.2174	SAOUHSC_02402		PTS system, mannitol-specific IIA component (EC 2.7.1.197)	0.305	0.931
FAIL	NC_004668	379	51	fig|226185.9.peg.379	EF0409		PLF_1350_00002626	PGF_01584165	hypothetical protein	381741	381896	-	bi (<->)	CP008816	2383	51	fig|1201292.8.peg.2383			hypothetical protein	1	0.98
FAIL	NC_004668	380	590	fig|226185.9.peg.380	EF0411		PLF_1350_00014147	PGF_03049605	PTS system, mannitol-specific IIC component / PTS system, mannitol-specific IIB component (EC 2.7.1.197) / PTS system, mannitol-specific IIB component (EC 2.7.1.197)	382082	383854	+	bi (<->)	CP008816	2384	494	fig|1201292.8.peg.2384			PTS system, mannitol-specific IIC component / PTS system, mannitol-specific IIB component (EC 2.7.1.197) / PTS system, mannitol-specific IIB component (EC 2.7.1.197)	0.996	0.962	bi (<->)	NC_010079	2237	512	fig|451516.9.peg.2237	USA300HOU_2146	mtlF	PTS system, mannitol-specific IIC component / PTS system, mannitol-specific IIB component (EC 2.7.1.197)	0.495	0.996	bi (<->)	NC_007795	2172	512	fig|93061.5.peg.2172	SAOUHSC_02400		PTS system, mannitol-specific IIC component / PTS system, mannitol-specific IIB component (EC 2.7.1.197)	0.495	0.996
FAIL	NC_004668	381	145	fig|226185.9.peg.381	EF0412	mltF	PLF_1350_00112786	PGF_01253289	PTS system, mannitol-specific IIA component (EC 2.7.1.197)	383869	384306	+	bi (<->)	CP008816	2386	145	fig|1201292.8.peg.2386	DR75_2402	mtlF	PTS system, mannitol-specific IIA component (EC 2.7.1.197)	1	0.993	bi (<->)	NC_010079	2239	144	fig|451516.9.peg.2239	USA300HOU_2148	mtlA	PTS system, mannitol-specific IIA component (EC 2.7.1.197)	0.445	0.917	bi (<->)	NC_007795	2174	144	fig|93061.5.peg.2174	SAOUHSC_02402		PTS system, mannitol-specific IIA component (EC 2.7.1.197)	0.445	0.917
FAIL	NC_004668	382	384	fig|226185.9.peg.382	EF0413	mtlD	PLF_1350_00023026	PGF_05200824	Mannitol-1-phosphate 5-dehydrogenase (EC 1.1.1.17)	384321	385475	+	bi (<->)	CP008816	2387	384	fig|1201292.8.peg.2387	DR75_2403		Mannitol-1-phosphate 5-dehydrogenase (EC 1.1.1.17)	1	0.997	bi (<->)	NC_010079	2240	368	fig|451516.9.peg.2240	USA300HOU_2149	mtlD	Mannitol-1-phosphate 5-dehydrogenase (EC 1.1.1.17)	0.426	0.959	bi (<->)	NC_007795	2175	368	fig|93061.5.peg.2175	SAOUHSC_02403		Mannitol-1-phosphate 5-dehydrogenase (EC 1.1.1.17)	0.423	0.959
FAIL	NC_004668	383	371	fig|226185.9.peg.383	EF0414		PLF_1350_00001766	PGF_01579040	oxidoreductase, DadA family	385542	386657	-	bi (<->)	CP008816	2390	371	fig|1201292.8.peg.2390	DR75_2406		oxidoreductase, DadA family	0.995	0.997
FAIL	NC_004668	384	212	fig|226185.9.peg.384	EF0415		PLF_1350_00001677	PGF_00024533	NADH dehydrogenase (EC 1.6.99.3)	386736	387374	-	bi (<->)	CP008816	2391	212	fig|1201292.8.peg.2391	DR75_2407		NADH dehydrogenase (EC 1.6.99.3)	0.995	0.995
FAIL	NC_004668	385	392	fig|226185.9.peg.385	EF0417		PLF_1350_00001926	PGF_02881444	ABC transporter, RND-adapter-like protein	387695	388873	+	bi (<->)	CP008816	2392	392	fig|1201292.8.peg.2392	DR75_2408		ABC transporter, RND-adapter-like protein	1	0.997
FAIL	NC_004668	386	236	fig|226185.9.peg.386			PLF_1350_00002158	PGF_10347576	ABC-type antimicrobial peptide transport system, ATPase component	388883	389593	+	bi (<->)	CP008816	2393	236	fig|1201292.8.peg.2393	DR75_2409		ABC-type antimicrobial peptide transport system, ATPase component	0.996	0.996	uni (->)	NC_010079	2731	251	fig|451516.9.peg.2731	USA300HOU_2622		ABC transporter-like sensor ATP-binding protein SAV2623	0.387	0.876	uni (->)	NC_007795	2665	251	fig|93061.5.peg.2665	SAOUHSC_02954		ABC transporter-like sensor ATP-binding protein SAV2623	0.387	0.876
FAIL	NC_004668	387	409	fig|226185.9.peg.387			PLF_1350_00001600	PGF_10372389	ABC transporter, permease protein	389590	390819	+	bi (<->)	CP008816	2394	409	fig|1201292.8.peg.2394	DR75_2410		ABC transporter, permease protein	0.995	0.998
FAIL	NC_004668	388	234	fig|226185.9.peg.388	EF0419		PLF_1350_00001462	PGF_12814638	hypothetical protein	390874	391578	-	bi (<->)	CP008816	2396	234	fig|1201292.8.peg.2396	DR75_2412		hypothetical protein	0.991	0.996
FAIL	NC_004668	389	491	fig|226185.9.peg.389	EF0420		PLF_1350_00001891	PGF_09996723	Uncharacterized MFS-type transporter	391578	393053	-	bi (<->)	CP008816	2397	491	fig|1201292.8.peg.2397	DR75_2413		Uncharacterized MFS-type transporter	1	0.998	bi (<->)	NC_010079	2507	479	fig|451516.9.peg.2507	USA300HOU_2396		Uncharacterized MFS-type transporter	0.427	0.973	bi (<->)	NC_007795	2446	479	fig|93061.5.peg.2446	SAOUHSC_02700		Uncharacterized MFS-type transporter	0.427	0.973
FAIL	NC_004668	390	155	fig|226185.9.peg.390	EF0421		PLF_1350_00002011	PGF_00059692	Transcriptional regulator, MerR family	393196	393663	+	bi (<->)	CP008816	2398	155	fig|1201292.8.peg.2398	DR75_2414		Transcriptional regulator, MerR family	1	0.994
FAIL	NC_004668	391	250	fig|226185.9.peg.391	EF0422		PLF_1350_00000862	PGF_08238312	Transcriptional regulator, IclR family	393794	394546	+	bi (<->)	CP008816	2399	250	fig|1201292.8.peg.2399	DR75_2415		Transcriptional regulator, IclR family	0.996	0.996
FAIL	NC_004668	392	215	fig|226185.9.peg.392	EF0423	eda-1	PLF_1350_00000870	PGF_00730641	4-hydroxy-2-oxoglutarate aldolase (EC 4.1.3.16) @ 2-dehydro-3-deoxyphosphogluconate aldolase (EC 4.1.2.14)	394707	395354	+	bi (<->)	CP008816	2400	215	fig|1201292.8.peg.2400	DR75_2416	eda	4-hydroxy-2-oxoglutarate aldolase (EC 4.1.3.16) @ 2-dehydro-3-deoxyphosphogluconate aldolase (EC 4.1.2.14)	0.991	0.995
FAIL	NC_004668	393	335	fig|226185.9.peg.393	EF0424		PLF_1350_00111081	PGF_05097244	2-dehydro-3-deoxygluconokinase (EC 2.7.1.45)	395359	396366	+	bi (<->)	CP008816	2401	335	fig|1201292.8.peg.2401	DR75_2417		2-dehydro-3-deoxygluconokinase (EC 2.7.1.45)	0.994	0.997	uni (->)	NC_010079	2125	319	fig|451516.9.peg.2125	USA300HOU_2037	frk	Fructokinase (EC 2.7.1.4)	0.219	0.846	uni (->)	NC_007795	2058	319	fig|93061.5.peg.2058	SAOUHSC_02267		Fructokinase (EC 2.7.1.4)	0.219	0.846
FAIL	NC_004668	394	279	fig|226185.9.peg.394	EF0425	kduI-1	PLF_1350_00000028	PGF_00423470	4-deoxy-L-threo-5-hexosulose-uronate ketol-isomerase (EC 5.3.1.17)	396379	397218	+	bi (<->)	CP008816	2402	279	fig|1201292.8.peg.2402	DR75_2418	kduI1	4-deoxy-L-threo-5-hexosulose-uronate ketol-isomerase (EC 5.3.1.17)	0.996	0.996
FAIL	NC_004668	395	262	fig|226185.9.peg.395	EF0426		PLF_1350_00000026	PGF_00061907	2-dehydro-3-deoxy-D-gluconate 5-dehydrogenase (EC 1.1.1.127) @ 2-deoxy-D-gluconate 3-dehydrogenase (EC 1.1.1.125)	397240	398028	+	bi (<->)	CP008816	2403	262	fig|1201292.8.peg.2403	DR75_2419		2-dehydro-3-deoxy-D-gluconate 5-dehydrogenase (EC 1.1.1.127) @ 2-deoxy-D-gluconate 3-dehydrogenase (EC 1.1.1.125)	1	0.996	uni (->)	NC_010079	1239	244	fig|451516.9.peg.1239	USA300HOU_1167	fabG	3-oxoacyl-[acyl-carrier protein] reductase (EC 1.1.1.100), FadG	0.342	0.98	uni (->)	NC_007795	1101	244	fig|93061.5.peg.1101	SAOUHSC_01199		3-oxoacyl-[acyl-carrier protein] reductase (EC 1.1.1.100), FadG	0.342	0.98
FAIL	NC_004668	396	368	fig|226185.9.peg.396	EF0428		PLF_1350_00015495	PGF_03081716	Rhamnogalacturonides degradation protein RhiN	398258	399364	+	bi (<->)	CP008816	2404	368	fig|1201292.8.peg.2404	DR75_2420		Rhamnogalacturonides degradation protein RhiN	0.997	0.997
FAIL	NC_004668	397	335	fig|226185.9.peg.397	EF0429		PLF_1350_00000866	PGF_00036253	Predicted rhamnogalacturonide-specific TRAP-type transporter, substrate-binding component RhiA	399385	400392	+	bi (<->)	CP008816	2405	335	fig|1201292.8.peg.2405	DR75_2421		Predicted rhamnogalacturonide-specific TRAP-type transporter, substrate-binding component RhiA	1	0.997
FAIL	NC_004668	398	158	fig|226185.9.peg.398	EF0430		PLF_1350_00025215	PGF_01583897	Predicted rhamnogalacturonide-specific TRAP-type transporter, small transmembrane component RhiB	400407	400883	+	bi (<->)	CP008816	2406	158	fig|1201292.8.peg.2406	DR75_2422		Predicted rhamnogalacturonide-specific TRAP-type transporter, small transmembrane component RhiB	0.994	0.994
FAIL	NC_004668	399	431	fig|226185.9.peg.399	EF0431		PLF_1350_00007029	PGF_00036249	Predicted rhamnogalacturonide-specific TRAP-type transporter, large transmembrane component RhiC	400919	402214	+	bi (<->)	CP008816	2408	360	fig|1201292.8.peg.2408			Predicted rhamnogalacturonide-specific TRAP-type transporter, large transmembrane component RhiC	0.997	0.994
FAIL	NC_004668	400	290	fig|226185.9.peg.400	EF0432		PLF_1350_00002665	PGF_00058792	Transcriptional regulator of rhamnose utilization, AraC family	402362	403234	-	bi (<->)	CP008816	2409	290	fig|1201292.8.peg.2409	DR75_2425		Transcriptional regulator of rhamnose utilization, AraC family	0.993	0.997	uni (->)	NC_010079	143	745	fig|451516.9.peg.143	USA300HOU_0113		Transcriptional regulator, AraC family	0.234	0.314	uni (->)	NC_007795	50	745	fig|93061.5.peg.50	SAOUHSC_00056		Transcriptional regulator, AraC family	0.234	0.314
FAIL	NC_004668	401	503	fig|226185.9.peg.401	EF0433		PLF_1350_00002663	PGF_00048282	Rhamnulokinase (EC 2.7.1.5)	403354	404865	+	bi (<->)	CP008816	2410	494	fig|1201292.8.peg.2410	DR75_2426	rhaB	Rhamnulokinase (EC 2.7.1.5)	0.992	0.998	uni (->)	NC_010079	2607	517	fig|451516.9.peg.2607	USA300HOU_2493	gntK	Gluconokinase (EC 2.7.1.12)	0.214	0.497	uni (->)	NC_007795	2539	517	fig|93061.5.peg.2539	SAOUHSC_02808		Gluconokinase (EC 2.7.1.12)	0.214	0.497
FAIL	NC_004668	402	428	fig|226185.9.peg.402	EF0434	rhaA	PLF_1350_00000887	PGF_00016200	L-rhamnose isomerase (EC 5.3.1.14)	404862	406148	+	bi (<->)	CP008816	2411	428	fig|1201292.8.peg.2411	DR75_2427	rhaA	L-rhamnose isomerase (EC 5.3.1.14)	0.998	0.998
FAIL	NC_004668	403	282	fig|226185.9.peg.403	EF0435	rhaD	PLF_1350_00114096	PGF_00048285	Rhamnulose-1-phosphate aldolase (EC 4.1.2.19)	406176	407024	+	bi (<->)	CP008816	2412	282	fig|1201292.8.peg.2412	DR75_2428	rhaD	Rhamnulose-1-phosphate aldolase (EC 4.1.2.19)	0.996	0.996
FAIL	NC_004668	404	103	fig|226185.9.peg.404	EF0436		PLF_1350_00000903	PGF_00016202	L-rhamnose mutarotase (EC 5.1.3.32)	407021	407332	+	bi (<->)	CP008816	2413	103	fig|1201292.8.peg.2413	DR75_2429	rhaU	L-rhamnose mutarotase (EC 5.1.3.32)	0.971	0.99
FAIL	NC_004668	405	307	fig|226185.9.peg.405	EF0437		PLF_1350_00002773	PGF_01584977	Transcriptional regulator of rhamnose utilization, AraC family	407539	408462	+	bi (<->)	CP008816	2414	306	fig|1201292.8.peg.2414	DR75_2430		Transcriptional regulator of rhamnose utilization, AraC family	0.99	0.997	uni (->)	NC_010079	267	252	fig|451516.9.peg.267	USA300HOU_0230		DNA-binding response regulator, AraC family	0.263	0.595	uni (->)	NC_007795	172	252	fig|93061.5.peg.172	SAOUHSC_00184		DNA-binding response regulator, AraC family	0.263	0.595
FAIL	NC_004668	406	278	fig|226185.9.peg.406	EF0438		PLF_1350_00002736	PGF_08225224	hypothetical protein	408464	409300	+	bi (<->)	CP008816	2415	278	fig|1201292.8.peg.2415	DR75_2431		hypothetical protein	0.993	0.996
FAIL	NC_004668	407	66	fig|226185.9.peg.407	EF0439		PLF_1350_00002425	PGF_03513719	hypothetical protein	409383	409583	-	bi (<->)	CP008816	2416	66	fig|1201292.8.peg.2416	DR75_2432		hypothetical protein	1	0.985
FAIL	NC_004668	408	493	fig|226185.9.peg.408	EF0440		PLF_1350_00111158	PGF_02030730	Di-tripeptide/cation symporter DtpT	409689	411170	-	bi (<->)	CP008816	2417	493	fig|1201292.8.peg.2417	DR75_2433		Di-tripeptide/cation symporter DtpT	1	0.998	bi (<->)	NC_010079	793	501	fig|451516.9.peg.793	USA300HOU_0751		Di-tripeptide/cation symporter DtpT	0.432	0.988	bi (<->)	NC_007795	667	501	fig|93061.5.peg.667	SAOUHSC_00738		Di-tripeptide/cation symporter DtpT	0.432	0.988
FAIL	NC_004668	409	199	fig|226185.9.peg.409	EF0443		PLF_1350_00002057	PGF_01580625	LysM domain protein	411989	412588	+	bi (<->)	CP008816	2419	199	fig|1201292.8.peg.2419	DR75_2434		LysM domain protein	1	0.995
FAIL	NC_004668	411	485	fig|226185.9.peg.411	EF0446		PLF_1350_00001426	PGF_00956915	O-succinylbenzoic acid--CoA ligase (EC 6.2.1.26)	414023	415480	+	bi (<->)	CP008816	2422	485	fig|1201292.8.peg.2422	DR75_2436	menE	O-succinylbenzoic acid--CoA ligase (EC 6.2.1.26)	0.988	0.998	bi (<->)	NC_010079	1882	492	fig|451516.9.peg.1882	USA300HOU_1784		O-succinylbenzoic acid--CoA ligase (EC 6.2.1.26)	0.33	0.986	bi (<->)	NC_007795	1745	360	fig|93061.5.peg.1745	SAOUHSC_01916		O-succinylbenzoic acid--CoA ligase (EC 6.2.1.26)	0.369	0.917
FAIL	NC_004668	412	455	fig|226185.9.peg.412	EF0447		PLF_1350_00001104	PGF_01022008	Isochorismate synthase (EC 5.4.4.2) @ Menaquinone-specific isochorismate synthase (EC 5.4.4.2)	415477	416844	+	bi (<->)	CP008816	2423	455	fig|1201292.8.peg.2423	DR75_2437		Isochorismate synthase (EC 5.4.4.2) @ Menaquinone-specific isochorismate synthase (EC 5.4.4.2)	0.996	0.998	bi (<->)	NC_010079	1042	403	fig|451516.9.peg.1042	USA300HOU_0990	menF	Isochorismate synthase (EC 5.4.4.2) @ Menaquinone-specific isochorismate synthase (EC 5.4.4.2)	0.345	0.844	bi (<->)	NC_007795	902	403	fig|93061.5.peg.902	SAOUHSC_00982		Isochorismate synthase (EC 5.4.4.2) @ Menaquinone-specific isochorismate synthase (EC 5.4.4.2)	0.345	0.844
FAIL	NC_004668	413	577	fig|226185.9.peg.413	EF0448	menD	PLF_1350_00001095	PGF_04456509	2-succinyl-5-enolpyruvyl-6-hydroxy-3-cyclohexene-1-carboxylic-acid synthase (EC 2.2.1.9)	416844	418577	+	bi (<->)	CP008816	2424	577	fig|1201292.8.peg.2424	DR75_2438	menD	2-succinyl-5-enolpyruvyl-6-hydroxy-3-cyclohexene-1-carboxylic-acid synthase (EC 2.2.1.9)	0.99	0.998	bi (<->)	NC_010079	1043	557	fig|451516.9.peg.1043	USA300HOU_0991	menD	2-succinyl-5-enolpyruvyl-6-hydroxy-3-cyclohexene-1-carboxylic-acid synthase (EC 2.2.1.9)	0.375	0.961	bi (<->)	NC_007795	903	557	fig|93061.5.peg.903	SAOUHSC_00983		2-succinyl-5-enolpyruvyl-6-hydroxy-3-cyclohexene-1-carboxylic-acid synthase (EC 2.2.1.9)	0.375	0.961
FAIL	NC_004668	414	274	fig|226185.9.peg.414	EF0449		PLF_1350_00001216	PGF_01673335	2-succinyl-6-hydroxy-2,4-cyclohexadiene-1-carboxylate synthase (EC 4.2.99.20)	418565	419389	+	bi (<->)	CP008816	2425	274	fig|1201292.8.peg.2425	DR75_2439	menH	2-succinyl-6-hydroxy-2,4-cyclohexadiene-1-carboxylate synthase (EC 4.2.99.20)	0.982	0.996	bi (<->)	NC_010079	1044	267	fig|451516.9.peg.1044	USA300HOU_0992		2-succinyl-6-hydroxy-2,4-cyclohexadiene-1-carboxylate synthase (EC 4.2.99.20)	0.34	0.97	bi (<->)	NC_007795	904	267	fig|93061.5.peg.904	SAOUHSC_00984		2-succinyl-6-hydroxy-2,4-cyclohexadiene-1-carboxylate synthase (EC 4.2.99.20)	0.34	0.97
FAIL	NC_004668	415	367	fig|226185.9.peg.415	EF0450		PLF_1350_00001260	PGF_00026794	O-succinylbenzoate synthase (EC 4.2.1.113)	419390	420493	+	bi (<->)	CP008816	2426	367	fig|1201292.8.peg.2426	DR75_2440	menC	O-succinylbenzoate synthase (EC 4.2.1.113)	0.989	0.997	bi (<->)	NC_010079	1881	333	fig|451516.9.peg.1881	USA300HOU_1783		O-succinylbenzoate synthase (EC 4.2.1.113)	0.244	0.952	bi (<->)	NC_007795	1744	333	fig|93061.5.peg.1744	SAOUHSC_01915		O-succinylbenzoate synthase (EC 4.2.1.113)	0.244	0.952
FAIL	NC_004668	416	232	fig|226185.9.peg.416	EF0451		PLF_1350_00001864	PGF_03446745	Uncharacterized protein YieK	420550	421248	-	bi (<->)	CP008816	2427	232	fig|1201292.8.peg.2427	DR75_2441		Uncharacterized protein YieK	1	0.996	uni (->)	NC_010079	607	252	fig|451516.9.peg.607	USA300HOU_0563	nagB	Glucosamine-6-phosphate deaminase (EC 3.5.99.6)	0.255	0.944	uni (->)	NC_007795	497	252	fig|93061.5.peg.497	SAOUHSC_00552		Glucosamine-6-phosphate deaminase (EC 3.5.99.6)	0.255	0.944
FAIL	NC_004668	417	508	fig|226185.9.peg.417	EF0452		PLF_1350_00011323	PGF_00406217	CoA ligase	421500	423026	-	bi (<->)	CP008816	2428	508	fig|1201292.8.peg.2428	DR75_2442		CoA ligase	1	0.998	uni (->)	NC_010079	2714	532	fig|451516.9.peg.2714	USA300HOU_2602	acsA2	Acyl-coenzyme A synthetases/AMP-(fatty) acid ligases, YtcI homolog	0.232	0.947	uni (->)	NC_007795	2648	532	fig|93061.5.peg.2648	SAOUHSC_02929		Acyl-coenzyme A synthetases/AMP-(fatty) acid ligases, YtcI homolog	0.232	0.947
FAIL	NC_004668	418	133	fig|226185.9.peg.418	EF0453		PLF_1350_00001305	PGF_07654591	Organic hydroperoxide resistance protein	423247	423648	+	bi (<->)	CP008816	2429	133	fig|1201292.8.peg.2429	DR75_2443	ohrB	Organic hydroperoxide resistance protein	1	0.992	bi (<->)	NC_010079	875	140	fig|451516.9.peg.875	USA300HOU_0835	osmC	Organic hydroperoxide resistance protein	0.433	0.936	bi (<->)	NC_007795	751	140	fig|93061.5.peg.751	SAOUHSC_00831		Organic hydroperoxide resistance protein	0.433	0.936
FAIL	NC_004668	419	237	fig|226185.9.peg.419	EF0454		PLF_1350_00002099	PGF_12771698	putative membrane protein	423692	424405	-	bi (<->)	CP008816	2430	259	fig|1201292.8.peg.2430	DR75_2444		putative membrane protein	0.996	0.911
FAIL	NC_004668	420	267	fig|226185.9.peg.420	EF0455		PLF_1350_00001427	PGF_00029821	PTS system, mannose/fructose/sorbose family, IIC component	424632	425435	+	bi (<->)	CP008816	2431	267	fig|1201292.8.peg.2431	DR75_2445		PTS system, mannose/fructose/sorbose family, IIC component	0.996	0.996
FAIL	NC_004668	421	272	fig|226185.9.peg.421	EF0456		PLF_1350_00001306	PGF_06939097	PTS system, mannose/fructose/sorbose family, IID component	425428	426246	+	bi (<->)	CP008816	2432	272	fig|1201292.8.peg.2432	DR75_2446		PTS system, mannose/fructose/sorbose family, IID component	1	0.996
FAIL	NC_004668	422	158	fig|226185.9.peg.422	EF0457		PLF_1350_00001793	PGF_08661804	PTS system, mannose-specific IIB component (EC 2.7.1.191)	426277	426753	+	bi (<->)	CP008816	2433	158	fig|1201292.8.peg.2433	DR75_2447		PTS system, mannose-specific IIB component (EC 2.7.1.191)	1	0.994
FAIL	NC_004668	423	283	fig|226185.9.peg.423	EF0458		PLF_1350_00001936	PGF_09655255	Transcriptional regulator, RpiR family	426770	427621	+	bi (<->)	CP008816	2434	283	fig|1201292.8.peg.2434	DR75_2448		Transcriptional regulator, RpiR family	0.996	0.996	uni (->)	NC_010079	244	291	fig|451516.9.peg.244	USA300HOU_0207		Transcriptional regulator, RpiR family	0.27	0.849	uni (->)	NC_007795	149	291	fig|93061.5.peg.149	SAOUHSC_00160		Transcriptional regulator, RpiR family	0.27	0.849
FAIL	NC_004668	424	296	fig|226185.9.peg.424	EF0459		PLF_1350_00001481	PGF_00023835	N-acetylmuramic acid 6-phosphate etherase (EC 4.2.1.126)	427636	428526	+	bi (<->)	CP008816	2435	296	fig|1201292.8.peg.2435	DR75_2449	murQ	N-acetylmuramic acid 6-phosphate etherase (EC 4.2.1.126)	1	0.997	uni (->)	NC_010079	242	298	fig|451516.9.peg.242	USA300HOU_0205	murQ	N-acetylmuramic acid 6-phosphate etherase (EC 4.2.1.126)	0.467	0.96	uni (->)	NC_007795	147	298	fig|93061.5.peg.147	SAOUHSC_00157	murQ	N-acetylmuramic acid 6-phosphate etherase (EC 4.2.1.126)	0.467	0.96
FAIL	NC_004668	425	329	fig|226185.9.peg.425	EF0460		PLF_1350_00001509	PGF_05518950	Beta-lactamase class C-like and penicillin binding proteins (PBPs) superfamily	428539	429528	+	bi (<->)	CP008816	2436	329	fig|1201292.8.peg.2436	DR75_2450		Beta-lactamase class C-like and penicillin binding proteins (PBPs) superfamily	0.994	0.997	uni (->)	NC_010079	2536	498	fig|451516.9.peg.2536	USA300HOU_2429	fmtA	Beta-lactamase class C-like and penicillin binding proteins (PBPs) superfamily	0.277	0.303	uni (->)	NC_007795	2475	498	fig|93061.5.peg.2475	SAOUHSC_02736		Beta-lactamase class C-like and penicillin binding proteins (PBPs) superfamily	0.275	0.303
FAIL	NC_004668	426	139	fig|226185.9.peg.426	EF0461		PLF_1350_00001990	PGF_02163047	PTS system, IIA component	429538	429957	+	bi (<->)	CP008816	2437	139	fig|1201292.8.peg.2437	DR75_2451		PTS system, IIA component	1	0.993
FAIL	NC_004668	427	269	fig|226185.9.peg.427	EF0462		PLF_1350_00001712	PGF_07618093	Uncharacterized membrane protein YqgB	429992	430801	-	bi (<->)	CP008816	2438	269	fig|1201292.8.peg.2438	DR75_2452		Uncharacterized membrane protein YqgB	1	0.996
FAIL	NC_004668	429	326	fig|226185.9.peg.429	EF0464	dapF	PLF_1350_00001475	PGF_00853991	Diaminopimelate epimerase (EC 5.1.1.7)	431752	432732	+	bi (<->)	CP008816	2440	326	fig|1201292.8.peg.2440	DR75_2454	dapF	Diaminopimelate epimerase (EC 5.1.1.7)	0.991	0.997
FAIL	NC_004668	430	402	fig|226185.9.peg.430	EF0465		PLF_1350_00001201	PGF_00417153	Cell envelope-associated transcriptional attenuator LytR-CpsA-Psr, subfamily F2	432882	434090	+	bi (<->)	CP008816	2441	402	fig|1201292.8.peg.2441	DR75_2455	lytR	Cell envelope-associated transcriptional attenuator LytR-CpsA-Psr, subfamily F2	0.988	0.998	uni (->)	NC_010079	2397	315	fig|451516.9.peg.2397	USA300HOU_2292		Cell envelope-associated transcriptional attenuator LytR-CpsA-Psr, subfamily F2	0.341	0.946	uni (->)	NC_007795	2332	315	fig|93061.5.peg.2332	SAOUHSC_02583		Cell envelope-associated transcriptional attenuator LytR-CpsA-Psr, subfamily F2	0.341	0.946
FAIL	NC_004668	431	233	fig|226185.9.peg.431	EF0466	nagB	PLF_1350_00000284	PGF_00007920	Glucosamine-6-phosphate deaminase (EC 3.5.99.6)	434221	434922	+	bi (<->)	CP008816	2442	233	fig|1201292.8.peg.2442	DR75_2456	nagB	Glucosamine-6-phosphate deaminase (EC 3.5.99.6)	0.996	0.996	bi (<->)	NC_010079	607	252	fig|451516.9.peg.607	USA300HOU_0563	nagB	Glucosamine-6-phosphate deaminase (EC 3.5.99.6)	0.453	0.889	bi (<->)	NC_007795	497	252	fig|93061.5.peg.497	SAOUHSC_00552		Glucosamine-6-phosphate deaminase (EC 3.5.99.6)	0.453	0.889
FAIL	NC_004668	432	233	fig|226185.9.peg.432	EF0467		PLF_1350_00000717	PGF_00021389	Mg(2+)-transport-ATPase-associated protein MgtC	435018	435719	+	bi (<->)	CP008816	2443	233	fig|1201292.8.peg.2443	DR75_2457		Mg(2+)-transport-ATPase-associated protein MgtC	1	0.996
FAIL	NC_004668	433	189	fig|226185.9.peg.433	EF0468		PLF_1350_00002283	PGF_01416568	LemA family protein	435878	436447	+	bi (<->)	CP008816	2444	174	fig|1201292.8.peg.2444	DR75_2458		LemA family protein	0.989	0.994
FAIL	NC_004668	434	428	fig|226185.9.peg.434	EF0469		PLF_1350_00002383	PGF_05672678	Beta-propeller domains of methanol dehydrogenase type	436492	437778	+	bi (<->)	CP008816	2445	428	fig|1201292.8.peg.2445	DR75_2459		Beta-propeller domains of methanol dehydrogenase type	0.998	0.998
FAIL	NC_004668	435	321	fig|226185.9.peg.435	EF0470	nrdF	PLF_1350_00000111	PGF_00048641	Ribonucleotide reductase of class Ib (aerobic), beta subunit (EC 1.17.4.1)	437818	438783	-	bi (<->)	CP008816	2446	321	fig|1201292.8.peg.2446	DR75_2460		Ribonucleotide reductase of class Ib (aerobic), beta subunit (EC 1.17.4.1)	1	0.997	bi (<->)	NC_010079	798	323	fig|451516.9.peg.798	USA300HOU_0756	nrdF	Ribonucleotide reductase of class Ib (aerobic), beta subunit (EC 1.17.4.1)	0.433	0.981	bi (<->)	NC_007795	672	323	fig|93061.5.peg.672	SAOUHSC_00743	nrdF	Ribonucleotide reductase of class Ib (aerobic), beta subunit (EC 1.17.4.1)	0.433	0.981
FAIL	NC_004668	436	719	fig|226185.9.peg.436	EF0471	nrdE	PLF_1350_00000049	PGF_00048640	Ribonucleotide reductase of class Ib (aerobic), alpha subunit (EC 1.17.4.1)	438984	441143	-	bi (<->)	CP008816	2447	719	fig|1201292.8.peg.2447	DR75_2461		Ribonucleotide reductase of class Ib (aerobic), alpha subunit (EC 1.17.4.1)	1	0.999	bi (<->)	NC_010079	797	701	fig|451516.9.peg.797	USA300HOU_0755	nrdE	Ribonucleotide reductase of class Ib (aerobic), alpha subunit (EC 1.17.4.1)	0.463	0.999	bi (<->)	NC_007795	671	701	fig|93061.5.peg.671	SAOUHSC_00742		Ribonucleotide reductase of class Ib (aerobic), alpha subunit (EC 1.17.4.1)	0.463	0.999
FAIL	NC_004668	437	125	fig|226185.9.peg.437	EF0472	nrdI	PLF_1350_00001537	PGF_00048645	Ribonucleotide reduction protein NrdI	441124	441501	-	bi (<->)	CP008816	2448	125	fig|1201292.8.peg.2448	DR75_2462	nrdI	Ribonucleotide reduction protein NrdI	1	0.992	bi (<->)	NC_010079	796	132	fig|451516.9.peg.796	USA300HOU_0754	nrdI	Ribonucleotide reduction protein NrdI	0.412	0.879	bi (<->)	NC_007795	670	132	fig|93061.5.peg.670	SAOUHSC_00741	nrdI	Ribonucleotide reduction protein NrdI	0.412	0.879
FAIL	NC_004668	438	74	fig|226185.9.peg.438	EF0473	nrdH	PLF_1350_00069012	PGF_03022650	Glutaredoxin-like protein NrdH, required for reduction of Ribonucleotide reductase class Ib	441503	441727	-	bi (<->)	CP008816	2449	74	fig|1201292.8.peg.2449	DR75_2463	nrdH	Glutaredoxin-like protein NrdH, required for reduction of Ribonucleotide reductase class Ib	1	0.986
FAIL	NC_004668	439	157	fig|226185.9.peg.439	EF0475	feoA	PLF_1350_00000821	PGF_03518990	Ferrous iron transporter-associated protein FeoA / Ferrous iron transporter-associated protein FeoA	442241	442714	+	bi (<->)	CP008816	2451	157	fig|1201292.8.peg.2451	DR75_2464		Ferrous iron transporter-associated protein FeoA / Ferrous iron transporter-associated protein FeoA	0.994	0.994
FAIL	NC_004668	440	716	fig|226185.9.peg.440	EF0476	feoB	PLF_1350_00000079	PGF_01467683	Ferrous iron transporter FeoB	442711	444861	+	bi (<->)	CP008816	2452	716	fig|1201292.8.peg.2452	DR75_2465	feoB	Ferrous iron transporter FeoB	0.999	0.999	bi (<->)	NC_010079	2656	664	fig|451516.9.peg.2656	USA300HOU_2544		Ferrous iron transporter FeoB	0.382	0.997	bi (<->)	NC_007795	2589	664	fig|93061.5.peg.2589	SAOUHSC_02864		Ferrous iron transporter FeoB	0.382	0.997
FAIL	NC_004668	441	45	fig|226185.9.peg.441	EF0477		PLF_1350_00000829	PGF_00219437	hypothetical protein	444868	445005	+	bi (<->)	CP008816	2453	45	fig|1201292.8.peg.2453	DR75_2466		hypothetical protein	1	0.978
FAIL	NC_004668	442	389	fig|226185.9.peg.442	EF0479		PLF_1350_00003215	PGF_01615525	Phage integrase	445282	446451	-	bi (<->)	CP008816	2454	389	fig|1201292.8.peg.2454	DR75_2467		Phage integrase	0.997	0.997	uni (->)	NC_010079	892	406	fig|451516.9.peg.892	USA300HOU_0850		Integrase, superantigen-encoding pathogenicity islands SaPI	0.306	0.463	uni (->)	NC_007795	1439	401	fig|93061.5.peg.1439	SAOUHSC_01582		Phage integrase	0.26	0.708
FAIL	NC_004668	443	81	fig|226185.9.peg.443	EF0481		PLF_1350_00004547	PGF_01087629	hypothetical protein	447581	447826	-	uni (->)	CP008816	807	81	fig|1201292.8.peg.807	DR75_817		hypothetical protein	0.802	0.988
FAIL	NC_004668	444	91	fig|226185.9.peg.444	EF0482		PLF_1350_00000520	PGF_01600340	hypothetical protein	447820	448095	-	uni (->)	CP008816	808	133	fig|1201292.8.peg.808	DR75_818		hypothetical protein	0.813	0.677
FAIL	NC_004668	445	46	fig|226185.9.peg.445			PLF_1350_00000520	PGF_01600340	hypothetical protein	448918	449058	+
FAIL	NC_004668	446	1305	fig|226185.9.peg.446	EF0485		PLF_1350_00096164	PGF_00076046	Aggregation substance Asa1/PrgB	450206	454123	+	uni (->)	CP008815	2929	768	fig|1201292.8.peg.2929	DR75_2916		Aggregation substance Asa1/PrgB	0.955	0.991
FAIL	NC_004668	447	118	fig|226185.9.peg.447	EF0486		PLF_1350_00002530	PGF_01583453	hypothetical protein	454185	454541	+	uni (->)	CP008815	2930	118	fig|1201292.8.peg.2930	DR75_2917		hypothetical protein	0.983	0.992
FAIL	NC_004668	448	104	fig|226185.9.peg.448	EF0487		PLF_1350_00004120	PGF_00253691	hypothetical protein	454635	454949	+
FAIL	NC_004668	449	86	fig|226185.9.peg.449	EF0488		PLF_1350_00059477	PGF_01587379	hypothetical protein	455095	455355	+
FAIL	NC_004668	450	292	fig|226185.9.peg.450	EF0489		PLF_1350_00004585	PGF_01594730	hypothetical protein	455366	456244	+	uni (->)	CP008815	2933	241	fig|1201292.8.peg.2933			hypothetical protein	0.272	0.934
FAIL	NC_004668	451	271	fig|226185.9.peg.451	EF0490		PLF_1350_00005649	PGF_01601281	Cell wall surface anchor family protein	456264	457079	+	uni (->)	CP008815	2931	285	fig|1201292.8.peg.2931	DR75_2918		Pheromone response surface protein PrgC	0.606	0.958
FAIL	NC_004668	452	423	fig|226185.9.peg.452	EF0491		PLF_1350_00044485	PGF_00336629	hypothetical protein	457105	458376	+
FAIL	NC_004668	453	205	fig|226185.9.peg.453	EF0492		PLF_1350_00004128	PGF_01593410	hypothetical protein	458379	458996	+
FAIL	NC_004668	454	110	fig|226185.9.peg.454	EF0493		PLF_1350_00004088	PGF_01593361	hypothetical protein	459064	459396	+
FAIL	NC_004668	455	104	fig|226185.9.peg.455	EF0494		PLF_1350_00004052	PGF_01593311	hypothetical protein	459396	459710	+
FAIL	NC_004668	456	253	fig|226185.9.peg.456	EF0495		PLF_1350_00004192	PGF_05459637	hypothetical protein	459976	460737	+	uni (->)	CP008816	2193	237	fig|1201292.8.peg.2193			hypothetical protein	0.245	0.827
FAIL	NC_004668	457	86	fig|226185.9.peg.457	EF0496		PLF_1350_00003939	PGF_10431592	hypothetical protein	460742	461002	+
FAIL	NC_004668	458	51	fig|226185.9.peg.458	EF0497		PLF_1350_00003876	PGF_12865407	hypothetical protein	461236	461391	+
FAIL	NC_004668	459	152	fig|226185.9.peg.459	EF0499	ssb-2	PLF_1350_00125348	PGF_02142873	Single-stranded DNA-binding protein	462000	462458	+	uni (->)	CP008815	2946	152	fig|1201292.8.peg.2946	DR75_2933	ssb	Single-stranded DNA-binding protein	0.789	0.993	uni (->)	NC_010079	2083	156	fig|451516.9.peg.2083	USA300HOU_1989	ssb2	Phage essential recombination function protein, Erf	0.478	0.994	uni (->)	NC_007795	319	167	fig|93061.5.peg.319	SAOUHSC_00349		Single-stranded DNA-binding protein	0.467	0.994
FAIL	NC_004668	460	830	fig|226185.9.peg.460	EF0500		PLF_1350_00003812	PGF_10595551	conjugal transfer protein, putative	462563	465055	+	uni (->)	CP008816	1048	815	fig|1201292.8.peg.1048	DR75_1051		hypothetical protein	0.249	0.777	uni (->)	NC_010079	675	831	fig|451516.9.peg.675	USA300HOU_0631		hypothetical protein	0.224	0.989
FAIL	NC_004668	461	112	fig|226185.9.peg.461	EF0501		PLF_1350_00004103	PGF_00408474	putative lipoprotein	465072	465410	+
FAIL	NC_004668	462	73	fig|226185.9.peg.462			PLF_1350_00004725	PGF_01595843	hypothetical protein	465581	465802	-
FAIL	NC_004668	463	651	fig|226185.9.peg.463	EF0502		PLF_1350_00003807	PGF_00408783	putative membrane protein	465813	467768	+	bi (<->)	CP008814	2977	783	fig|1201292.8.peg.2977	DR75_2962		putative membrane protein	1	0.83	uni (->)	NC_010079	673	615	fig|451516.9.peg.673	USA300HOU_0629		hypothetical protein transposon-related	0.237	0.777
FAIL	NC_004668	464	607	fig|226185.9.peg.464	EF0503		PLF_1350_00003709	PGF_08225224	hypothetical protein	468190	470013	+	bi (<->)	CP008814	2976	752	fig|1201292.8.peg.2976	DR75_2961		hypothetical protein	0.98	0.806
FAIL	NC_004668	465	197	fig|226185.9.peg.465	EF0505		PLF_1350_00003597	PGF_00938536	hypothetical protein	470728	471321	+	bi (<->)	CP008814	2975	261	fig|1201292.8.peg.2975	DR75_2960		hypothetical protein	0.995	0.751
FAIL	NC_004668	466	40	fig|226185.9.peg.466	EF0507		PLF_1350_00003869	PGF_01592421	hypothetical protein	472551	472673	+	bi (<->)	CP008814	3023	88	fig|1201292.8.peg.3023	DR75_3006		hypothetical protein	0.95	0.443
FAIL	NC_004668	467	166	fig|226185.9.peg.467	EF0508		PLF_1350_00003861	PGF_00315463	hypothetical protein	472706	473206	+	bi (<->)	CP008814	3022	166	fig|1201292.8.peg.3022	DR75_3005		hypothetical protein	1	0.994
FAIL	NC_004668	468	82	fig|226185.9.peg.468	EF0509		PLF_1350_00004276	PGF_03495295	Lin1741 protein	473219	473467	+	bi (<->)	CP008814	3021	82	fig|1201292.8.peg.3021	DR75_3004		Lin1741 protein	1	0.988
FAIL	NC_004668	469	138	fig|226185.9.peg.469	EF0510	ssb-3	PLF_1350_00003903	PGF_02142873	Single-stranded DNA-binding protein	473543	473959	+	bi (<->)	CP008814	3020	138	fig|1201292.8.peg.3020	DR75_3003	ssb	Single-stranded DNA-binding protein	0.971	0.993	uni (->)	NC_010079	2083	156	fig|451516.9.peg.2083	USA300HOU_1989	ssb2	Phage essential recombination function protein, Erf	0.429	0.667	uni (->)	NC_007795	319	167	fig|93061.5.peg.319	SAOUHSC_00349		Single-stranded DNA-binding protein	0.444	0.587
FAIL	NC_004668	470	194	fig|226185.9.peg.470	EF0511	nuc-1	PLF_1350_00000953	PGF_00032917	Phage-encoded chromosome degrading nuclease YokF	473983	474567	+	bi (<->)	CP008814	3019	194	fig|1201292.8.peg.3019	DR75_3002	yncB	Phage-encoded chromosome degrading nuclease YokF	0.985	0.995	uni (->)	NC_010079	863	228	fig|451516.9.peg.863	USA300HOU_0823	nuc	Phage-encoded chromosome degrading nuclease YokF	0.458	0.57	uni (->)	NC_007795	739	228	fig|93061.5.peg.739	SAOUHSC_00818		Phage-encoded chromosome degrading nuclease YokF	0.458	0.57
FAIL	NC_004668	471	88	fig|226185.9.peg.471	EF0512		PLF_1350_00003808	PGF_09663001	Antitoxin DinJ (binds YafQ toxin)	474678	474944	+	bi (<->)	CP008814	3018	88	fig|1201292.8.peg.3018	DR75_3001		Antitoxin DinJ (binds YafQ toxin)	1	0.989
FAIL	NC_004668	472	91	fig|226185.9.peg.472	EF0513		PLF_1350_00003835	PGF_10364140	mRNA interferase YafQ	474937	475212	+	bi (<->)	CP008814	3017	91	fig|1201292.8.peg.3017	DR75_3000		mRNA interferase YafQ	1	0.989
FAIL	NC_004668	473	214	fig|226185.9.peg.473			PLF_1350_00000003	PGF_01000105	Mobile element protein	475403	476047	-	uni (->)	CP008816	2465	126	fig|1201292.8.peg.2465	DR75_2477		Mobile element protein	0.833	0.944	uni (->)	NC_010063	27	224	fig|451516.9.peg.27	USA300HOU_pUSA300HOUMR0027		Mobile element protein	0.607	0.938
FAIL	NC_004668	474	231	fig|226185.9.peg.474			PLF_1350_00006209	PGF_01000105	Mobile element protein	476367	477062	+	uni (->)	CP008816	2513	411	fig|1201292.8.peg.2513	DR75_2520		Mobile element protein	0.697	0.56
FAIL	NC_004668	475	345	fig|226185.9.peg.475	EF0516		PLF_1350_00000972	PGF_00019719	Membrane protein	477367	478404	-	bi (<->)	CP008816	2459	345	fig|1201292.8.peg.2459	DR75_2471		Membrane protein	1	0.997	bi (<->)	NC_010079	2677	351	fig|451516.9.peg.2677	USA300HOU_2565		Membrane protein	0.454	0.986	bi (<->)	NC_007795	2610	351	fig|93061.5.peg.2610	SAOUHSC_02888		Membrane protein	0.454	0.986
FAIL	NC_004668	476	312	fig|226185.9.peg.476	EF0517		PLF_1350_00003894	PGF_07730014	2-dehydropantoate 2-reductase (EC 1.1.1.169)	478430	479368	-	bi (<->)	CP008816	2460	312	fig|1201292.8.peg.2460	DR75_2472		2-dehydropantoate 2-reductase (EC 1.1.1.169)	0.997	0.997	bi (<->)	NC_010079	2538	311	fig|451516.9.peg.2538	USA300HOU_2432	panE1	2-dehydropantoate 2-reductase (EC 1.1.1.169)	0.438	0.974	bi (<->)	NC_007795	2477	311	fig|93061.5.peg.2477	SAOUHSC_02739		2-dehydropantoate 2-reductase (EC 1.1.1.169)	0.438	0.974
FAIL	NC_004668	477	109	fig|226185.9.peg.477	EF0518		PLF_1350_00004240	PGF_00890992	Cell wall surface anchor family protein	479496	479825	-
FAIL	NC_004668	478	235	fig|226185.9.peg.478			PLF_1350_00000003	PGF_01000105	Mobile element protein	480072	480779	+	uni (->)	CP008816	2465	126	fig|1201292.8.peg.2465	DR75_2477		Mobile element protein	0.843	0.952	uni (->)	NC_010063	27	224	fig|451516.9.peg.27	USA300HOU_pUSA300HOUMR0027		Mobile element protein	0.555	0.978
FAIL	NC_004668	479	324	fig|226185.9.peg.479	EF0521		PLF_1350_00000019	PGF_00931013	Choloylglycine hydrolase (EC 3.5.1.24)	481349	482323	-	uni (->)	CP008816	1736	355	fig|1201292.8.peg.1736	DR75_1733		choloylglycine hydrolase family protein	0.254	0.887	bi (<->)	NC_010079	321	330	fig|451516.9.peg.321	USA300HOU_0288		Choloylglycine hydrolase (EC 3.5.1.24)	0.259	0.952	bi (<->)	NC_007795	227	330	fig|93061.5.peg.227	SAOUHSC_00247		Choloylglycine hydrolase (EC 3.5.1.24)	0.256	0.952
FAIL	NC_004668	480	214	fig|226185.9.peg.480			PLF_1350_00000003	PGF_01000105	Mobile element protein	482547	483191	+	uni (->)	CP008816	2465	126	fig|1201292.8.peg.2465	DR75_2477		Mobile element protein	0.833	0.944	uni (->)	NC_010063	27	224	fig|451516.9.peg.27	USA300HOU_pUSA300HOUMR0027		Mobile element protein	0.607	0.938
FAIL	NC_004668	481	37	fig|226185.9.peg.481	EF0523		PLF_1350_00002938	PGF_00408919	putative membrane protein	483565	483678	+
FAIL	NC_004668	482	66	fig|226185.9.peg.482	EF0524		PLF_1350_00004395	PGF_06335969	Transcriptional regulator, Xre family	484016	484216	-	bi (<->)	CP008815	2965	66	fig|1201292.8.peg.2965	DR75_2951		Transcriptional regulator, Xre family	0.985	0.985	bi (<->)	NC_010063	32	61	fig|451516.9.peg.32	USA300HOU_pUSA300HOUMR0032		Transcriptional regulator, Xre family	0.5	0.934	uni (->)	NC_007795	302	67	fig|93061.5.peg.302	SAOUHSC_00331		Transcriptional regulator, Xre family	0.414	0.851
FAIL	NC_004668	483	68	fig|226185.9.peg.483	EF0525		PLF_1350_00003016	PGF_01585336	hypothetical protein	484620	484826	+	bi (<->)	CP008815	2967	68	fig|1201292.8.peg.2967	DR75_2953		hypothetical protein	1	0.985
FAIL	NC_004668	484	63	fig|226185.9.peg.484	EF0526		PLF_1350_00054891	PGF_01585336	hypothetical protein	484860	485051	+	bi (<->)	CP008815	2968	63	fig|1201292.8.peg.2968	DR75_2954		hypothetical protein	1	0.984
FAIL	NC_004668	485	993	fig|226185.9.peg.485	EF0527	cylM	PLF_1350_00004341	PGF_01146881	Lanthionine biosynthesis protein LanM	485112	488093	+	bi (<->)	CP008815	2969	993	fig|1201292.8.peg.2969	DR75_2955	lanM	Lanthionine biosynthesis protein LanM	0.994	0.999
FAIL	NC_004668	486	270	fig|226185.9.peg.486			PLF_1350_00112586	PGF_00830216	hypothetical protein	488105	488917	+	bi (<->)	CP008815	2970	714	fig|1201292.8.peg.2970	DR75_2956		hypothetical protein	0.989	0.377
FAIL	NC_004668	487	390	fig|226185.9.peg.487	EF0529		PLF_1350_00000038	PGF_01000105	Mobile element protein	489003	490175	+	uni (->)	CP008816	812	430	fig|1201292.8.peg.812	DR75_822		transposase, IS256 family	0.273	0.83
FAIL	NC_004668	488	305	fig|226185.9.peg.488	EF0530		PLF_1350_00003163	PGF_10362777	Transcriptional regulator, AraC family	490230	491147	+	bi (<->)	CP008816	2479	402	fig|1201292.8.peg.2479	DR75_2491		Transcriptional regulator, AraC family	0.997	0.756
FAIL	NC_004668	489	138	fig|226185.9.peg.489	EF0531		PLF_1350_00004076	PGF_02932557	hypothetical protein	491277	491693	+	bi (<->)	CP008816	2480	138	fig|1201292.8.peg.2480	DR75_2492		hypothetical protein	1	0.993
FAIL	NC_004668	490	40	fig|226185.9.peg.490	EF0532		PLF_1350_00004266	PGF_01593544	hypothetical protein	491723	491845	+	bi (<->)	CP008816	2481	40	fig|1201292.8.peg.2481	DR75_2493		hypothetical protein	0.975	0.975
FAIL	NC_004668	491	254	fig|226185.9.peg.491	EF0533		PLF_1350_00004053	PGF_01593312	hypothetical protein	491891	492655	+	bi (<->)	CP008816	2482	254	fig|1201292.8.peg.2482	DR75_2494		hypothetical protein	0.996	0.996
FAIL	NC_004668	492	184	fig|226185.9.peg.492	EF0534		PLF_1350_00000032	PGF_10400072	Site-specific recombinase, resolvase family	492701	493255	-	bi (<->)	CP008816	2483	141	fig|1201292.8.peg.2483	DR75_2495		Site-specific recombinase, resolvase family	0.755	0.993	bi (<->)	NC_010063	30	202	fig|451516.9.peg.30	USA300HOU_pUSA300HOUMR0030		Resolvase/integrase	0.695	0.871
FAIL	NC_004668	493	192	fig|226185.9.peg.493			PLF_1350_00005119	PGF_10400072	Site-specific recombinase, resolvase family	493546	494124	+	uni (->)	CP008816	2483	141	fig|1201292.8.peg.2483	DR75_2495		Site-specific recombinase, resolvase family	0.773	0.837	uni (->)	NC_010063	30	202	fig|451516.9.peg.30	USA300HOU_pUSA300HOUMR0030		Resolvase/integrase	0.652	0.906
FAIL	NC_004668	494	60	fig|226185.9.peg.494			PLF_1350_00014982	PGF_01577013	hypothetical protein	494233	494415	+	uni (->)	CP008815	2911	95	fig|1201292.8.peg.2911	DR75_2898		hypothetical protein	0.511	0.463
FAIL	NC_004668	495	272	fig|226185.9.peg.495	EF0539		PLF_1350_00001022	PGF_02146256	Sialic acid utilization regulator, RpiR family	494871	495689	-	bi (<->)	CP008816	2486	272	fig|1201292.8.peg.2486	DR75_2496		Sialic acid utilization regulator, RpiR family	0.996	0.996	bi (<->)	NC_010079	371	266	fig|451516.9.peg.371	USA300HOU_0337		Sialic acid utilization regulator, RpiR family	0.268	0.917	bi (<->)	NC_007795	270	266	fig|93061.5.peg.270	SAOUHSC_00297		Sialic acid utilization regulator, RpiR family	0.268	0.917
FAIL	NC_004668	496	235	fig|226185.9.peg.496	EF0540		PLF_1350_00014509	PGF_02230495	N-acetylmannosamine-6-phosphate 2-epimerase (EC 5.1.3.9)	495845	496552	+	bi (<->)	CP008816	2487	235	fig|1201292.8.peg.2487	DR75_2497		N-acetylmannosamine-6-phosphate 2-epimerase (EC 5.1.3.9)	0.983	0.996	uni (->)	NC_010079	372	222	fig|451516.9.peg.372	USA300HOU_0338	nanE	N-acetylmannosamine-6-phosphate 2-epimerase (EC 5.1.3.9)	0.5	0.955	uni (->)	NC_007795	271	222	fig|93061.5.peg.271	SAOUHSC_00298		N-acetylmannosamine-6-phosphate 2-epimerase (EC 5.1.3.9)	0.5	0.955
FAIL	NC_004668	497	500	fig|226185.9.peg.497			PLF_1350_00032248	PGF_00950792	PTS system, N-acetylmannosamine-specific IIC component / PTS system, N-acetylmannosamine-specific IIB component	496545	498047	+	bi (<->)	CP008816	2488	500	fig|1201292.8.peg.2488	DR75_2498		PTS system, N-acetylmannosamine-specific IIC component / PTS system, N-acetylmannosamine-specific IIB component	0.998	0.998	bi (<->)	NC_010079	287	509	fig|451516.9.peg.287	USA300HOU_0252		PTS system, N-acetylmannosamine-specific IIC component / PTS system, N-acetylmannosamine-specific IIB component	0.493	0.988	bi (<->)	NC_007795	192	509	fig|93061.5.peg.192	SAOUHSC_00209		PTS system, N-acetylmannosamine-specific IIC component / PTS system, N-acetylmannosamine-specific IIB component	0.493	0.988
FAIL	NC_004668	498	160	fig|226185.9.peg.498			PLF_1350_00003686	PGF_01590556	PTS system, IIA component	498058	498540	+	bi (<->)	CP008816	2489	160	fig|1201292.8.peg.2489	DR75_2499	ptbA	PTS system, IIA component	1	0.994	uni (->)	NC_010079	1445	166	fig|451516.9.peg.1445	USA300HOU_1359		PTS system, glucose-specific IIA component (EC 2.7.1.199)	0.372	0.771	uni (->)	NC_007795	1306	166	fig|93061.5.peg.1306	SAOUHSC_01430		PTS system, glucose-specific IIA component (EC 2.7.1.199)	0.372	0.771
FAIL	NC_004668	499	254	fig|226185.9.peg.499	EF0542		PLF_1350_00003741	PGF_10651790	Integral membrane protein	499173	499937	-	bi (<->)	CP008816	2490	254	fig|1201292.8.peg.2490	DR75_2500		Integral membrane protein	1	0.996	bi (<->)	NC_010079	504	260	fig|451516.9.peg.504	USA300HOU_0469		hypothetical protein	0.335	0.838	bi (<->)	NC_007795	395	260	fig|93061.5.peg.395	SAOUHSC_00431		hypothetical protein	0.335	0.838
FAIL	NC_004668	500	347	fig|226185.9.peg.500	EF0543		PLF_1350_00003681	PGF_00242238	YibE/F family protein	499934	500977	-	bi (<->)	CP008816	2491	350	fig|1201292.8.peg.2491	DR75_2501		YibE/F family protein	0.988	0.94	bi (<->)	NC_010079	505	370	fig|451516.9.peg.505	USA300HOU_0470		YibE/F family protein	0.3	0.962	bi (<->)	NC_007795	396	370	fig|93061.5.peg.396	SAOUHSC_00433		YibE/F family protein	0.3	0.962
FAIL	NC_004668	501	57	fig|226185.9.peg.501	EF0544	rpmF	PLF_1350_00002634	PGF_00016409	LSU ribosomal protein L32p @ LSU ribosomal protein L32p, zinc-independent	501328	501501	+	uni (->)	CP008816	2554	59	fig|1201292.8.peg.2554	DR75_2558	rpmF	LSU ribosomal protein L32p @ LSU ribosomal protein L32p, zinc-independent	0.778	0.898	uni (->)	NC_010079	1129	57	fig|451516.9.peg.1129			LSU ribosomal protein L32p @ LSU ribosomal protein L32p, zinc-dependent	0.491	0.982
FAIL	NC_004668	502	128	fig|226185.9.peg.502	EF0545		PLF_1350_00002618	PGF_08081131	hypothetical protein	501514	501900	+	bi (<->)	CP008816	2493	128	fig|1201292.8.peg.2493	DR75_2502		hypothetical protein	1	0.992
FAIL	NC_004668	503	356	fig|226185.9.peg.503	EF0547		PLF_1350_00003670	PGF_01590396	Ammonium transporter family	502550	503620	+	bi (<->)	CP008816	2495	356	fig|1201292.8.peg.2495	DR75_2504		Ammonium transporter family	0.969	0.997	bi (<->)	NC_010079	2128	416	fig|451516.9.peg.2128	USA300HOU_2040	amtB	Ammonium transporter family	0.334	0.784	bi (<->)	NC_007795	2061	416	fig|93061.5.peg.2061	SAOUHSC_02270		Ammonium transporter family	0.334	0.784
FAIL	NC_004668	504	377	fig|226185.9.peg.504	EF0548		PLF_1350_00003567	PGF_00042342	Putative monooxygenase	503723	504856	+	bi (<->)	CP008816	2496	377	fig|1201292.8.peg.2496	DR75_2505		Putative monooxygenase	0.981	0.997	bi (<->)	NC_010079	2691	368	fig|451516.9.peg.2691	USA300HOU_2578		FIG016210: probable monooxygenase	0.43	0.94	bi (<->)	NC_007795	2625	368	fig|93061.5.peg.2625	SAOUHSC_02904		FIG016210: probable monooxygenase	0.43	0.94
FAIL	NC_004668	505	41	fig|226185.9.peg.505			PLF_1350_00003842	PGF_03954585	hypothetical protein	506664	506789	-	bi (<->)	CP008816	2500	41	fig|1201292.8.peg.2500			hypothetical protein	1	0.976
FAIL	NC_004668	506	39	fig|226185.9.peg.506			PLF_1350_00002588	PGF_06008506	hypothetical protein	506753	506872	-
FAIL	NC_004668	507	388	fig|226185.9.peg.507	EF0550		PLF_1350_00003979	PGF_00742867	Xylose-responsive transcription regulator, ROK family	507125	508291	-	bi (<->)	CP008816	2501	388	fig|1201292.8.peg.2501	DR75_2508		Xylose-responsive transcription regulator, ROK family	1	0.997	uni (->)	NC_010079	1638	328	fig|451516.9.peg.1638	USA300HOU_1549	glcK	Glucokinase (EC 2.7.1.2)	0.206	0.994	uni (->)	NC_007795	1497	328	fig|93061.5.peg.1497	SAOUHSC_01646		Glucokinase (EC 2.7.1.2)	0.206	0.994
FAIL	NC_004668	508	688	fig|226185.9.peg.508	EF0551		PLF_1350_00003819	PGF_00068225	alpha-xylosidase (EC 3.2.1.177)	508658	510724	+	bi (<->)	CP008816	2502	691	fig|1201292.8.peg.2502	DR75_2509		alpha-xylosidase (EC 3.2.1.177)	0.994	0.994
FAIL	NC_004668	509	261	fig|226185.9.peg.509	EF0552		PLF_1350_00015437	PGF_08225224	hypothetical protein	510724	511509	+	bi (<->)	CP008816	2503	261	fig|1201292.8.peg.2503	DR75_2510		hypothetical protein	1	0.996
FAIL	NC_004668	510	272	fig|226185.9.peg.510	EF0553		PLF_1350_00004032	PGF_08225224	hypothetical protein	511496	512314	+	bi (<->)	CP008816	2504	272	fig|1201292.8.peg.2504	DR75_2511		hypothetical protein	1	0.996
FAIL	NC_004668	511	160	fig|226185.9.peg.511	EF0554		PLF_1350_00004034	PGF_00143643	hypothetical protein	512339	512821	+	bi (<->)	CP008816	2505	160	fig|1201292.8.peg.2505	DR75_2512		hypothetical protein	0.994	0.994
FAIL	NC_004668	512	135	fig|226185.9.peg.512	EF0555		PLF_1350_00004035	PGF_01593282	hypothetical protein	512833	513240	+	bi (<->)	CP008816	2506	135	fig|1201292.8.peg.2506	DR75_2513		hypothetical protein	1	0.993
FAIL	NC_004668	513	435	fig|226185.9.peg.513	EF0556	xylA	PLF_1350_00005266	PGF_00067063	Xylose isomerase (EC 5.3.1.5)	513345	514652	+	bi (<->)	CP008816	2507	435	fig|1201292.8.peg.2507	DR75_2514	xylA	Xylose isomerase (EC 5.3.1.5)	0.995	0.998
FAIL	NC_004668	514	496	fig|226185.9.peg.514	EF0557	xylB	PLF_1350_00004020	PGF_07639199	Xylulose kinase (EC 2.7.1.17)	514714	516204	+	bi (<->)	CP008816	2508	496	fig|1201292.8.peg.2508	DR75_2515	xylB	Xylulose kinase (EC 2.7.1.17)	0.992	0.998	uni (->)	NC_010079	2607	517	fig|451516.9.peg.2607	USA300HOU_2493	gntK	Gluconokinase (EC 2.7.1.12)	0.285	0.944	uni (->)	NC_007795	2539	517	fig|93061.5.peg.2539	SAOUHSC_02808		Gluconokinase (EC 2.7.1.12)	0.285	0.944
FAIL	NC_004668	515	527	fig|226185.9.peg.515	EF0559		PLF_1350_00004420	PGF_10338613	Probable cell division protein YtgP	517088	518671	-	uni (->)	CP008816	2618	549	fig|1201292.8.peg.2618	DR75_2618		Probable cell division protein YtgP	0.31	0.949	uni (->)	NC_010079	1840	553	fig|451516.9.peg.1840	USA300HOU_1745		Probable cell division protein YtgP	0.286	0.812	uni (->)	NC_007795	1703	553	fig|93061.5.peg.1703	SAOUHSC_01871		Probable cell division protein YtgP	0.286	0.812
FAIL	NC_004668	516	124	fig|226185.9.peg.516			PLF_1350_00003870	PGF_01592432	hypothetical protein	519607	519981	+	bi (<->)	CP008815	2972	327	fig|1201292.8.peg.2972	DR75_2958		hypothetical protein	0.968	0.376
FAIL	NC_004668	517	118	fig|226185.9.peg.517	EF0562		PLF_1350_00003927	PGF_00106394	hypothetical protein	520729	521085	+
FAIL	NC_004668	518	97	fig|226185.9.peg.518	EF0563		PLF_1350_00112273	PGF_10365209	hypothetical protein	521552	521845	+
FAIL	NC_004668	519	81	fig|226185.9.peg.519	EF0566		PLF_1350_00002820	PGF_12877038	hypothetical protein	522174	522419	+
FAIL	NC_004668	520	558	fig|226185.9.peg.520	EF0567	kdpA	PLF_1350_00010430	PGF_00035405	Potassium-transporting ATPase A chain (EC 3.6.3.12) (TC 3.A.3.7.1)	522905	524581	+											bi (<->)	NC_010079	2162	558	fig|451516.9.peg.2162	USA300HOU_2072	kdpA	Potassium-transporting ATPase A chain (EC 3.6.3.12) (TC 3.A.3.7.1)	0.398	0.928	bi (<->)	NC_007795	2096	558	fig|93061.5.peg.2096	SAOUHSC_02312		Potassium-transporting ATPase A chain (EC 3.6.3.12) (TC 3.A.3.7.1)	0.398	0.928
FAIL	NC_004668	521	676	fig|226185.9.peg.521	EF0568	kdpB	PLF_1350_00004123	PGF_00035406	Potassium-transporting ATPase B chain (EC 3.6.3.12) (TC 3.A.3.7.1)	524597	526627	+	uni (->)	CP008816	2328	828	fig|1201292.8.peg.2328	DR75_2346		Lead, cadmium, zinc and mercury transporting ATPase (EC 3.6.3.3) (EC 3.6.3.5); Copper-translocating P-type ATPase (EC 3.6.3.4)	0.303	0.623	bi (<->)	NC_010079	2161	675	fig|451516.9.peg.2161	USA300HOU_2071	kdpB	Potassium-transporting ATPase B chain (EC 3.6.3.12) (TC 3.A.3.7.1)	0.544	0.976	bi (<->)	NC_007795	2095	675	fig|93061.5.peg.2095	SAOUHSC_02311		Potassium-transporting ATPase B chain (EC 3.6.3.12) (TC 3.A.3.7.1)	0.544	0.976
FAIL	NC_004668	522	176	fig|226185.9.peg.522	EF0569	kdpC	PLF_1350_00004273	PGF_00035407	Potassium-transporting ATPase C chain (EC 3.6.3.12) (TC 3.A.3.7.1)	526641	527171	+											bi (<->)	NC_010079	2160	186	fig|451516.9.peg.2160	USA300HOU_2070	kdpC	Potassium-transporting ATPase C chain (EC 3.6.3.12) (TC 3.A.3.7.1)	0.353	0.978	bi (<->)	NC_007795	2094	186	fig|93061.5.peg.2094	SAOUHSC_02310		Potassium-transporting ATPase C chain (EC 3.6.3.12) (TC 3.A.3.7.1)	0.353	0.978
FAIL	NC_004668	523	856	fig|226185.9.peg.523	EF0570	kdpD	PLF_1350_00111251	PGF_02938414	Osmosensitive K+ channel histidine kinase KdpD	527240	529810	+											bi (<->)	NC_010079	2163	885	fig|451516.9.peg.2163	USA300HOU_2074	kdpD	Osmosensitive K+ channel histidine kinase KdpD	0.305	0.972	bi (<->)	NC_007795	2097	885	fig|93061.5.peg.2097	SAOUHSC_02314		Osmosensitive K+ channel histidine kinase KdpD	0.305	0.972
FAIL	NC_004668	524	229	fig|226185.9.peg.524	EF0571		PLF_1350_00004229	PGF_10469496	DNA-binding response regulator KdpE	529822	530511	+	uni (->)	CP008816	245	234	fig|1201292.8.peg.245	DR75_258	yycF	Two-component response regulator SA14-24	0.367	0.974	bi (<->)	NC_010079	2164	231	fig|451516.9.peg.2164	USA300HOU_2075	kdpE	DNA-binding response regulator KdpE	0.394	0.97	bi (<->)	NC_007795	2098	231	fig|93061.5.peg.2098	SAOUHSC_02315		DNA-binding response regulator KdpE	0.394	0.97
FAIL	NC_004668	525	39	fig|226185.9.peg.525			PLF_1350_00126791	PGF_08225224	hypothetical protein	534065	534184	+
FAIL	NC_004668	526	66	fig|226185.9.peg.526			PLF_1350_00005299	PGF_01593282	hypothetical protein	534928	535128	+	uni (->)	CP008816	2506	135	fig|1201292.8.peg.2506	DR75_2513		hypothetical protein	0.636	0.481
FAIL	NC_004668	527	536	fig|226185.9.peg.527	EF0573		PLF_1350_00009610	PGF_00418679	Collagen adhesion protein	535599	537209	+
FAIL	NC_004668	528	239	fig|226185.9.peg.528	EF0575		PLF_1350_00002351	PGF_10335063	Manganese ABC transporter, ATP-binding protein SitB	537810	538529	+	bi (<->)	CP008816	2543	239	fig|1201292.8.peg.2543	DR75_2547		Manganese ABC transporter, ATP-binding protein SitB	0.987	0.996	uni (->)	NC_010079	697	247	fig|451516.9.peg.697	USA300HOU_0653		Manganese ABC transporter, ATP-binding protein SitB	0.43	0.927	uni (->)	NC_007795	571	247	fig|93061.5.peg.571	SAOUHSC_00637		Manganese ABC transporter, ATP-binding protein SitB	0.43	0.927
FAIL	NC_004668	529	280	fig|226185.9.peg.529	EF0576		PLF_1350_00002234	PGF_04132127	Manganese ABC transporter, inner membrane permease protein SitD	538531	539373	+	bi (<->)	CP008816	2544	280	fig|1201292.8.peg.2544	DR75_2548		Manganese ABC transporter, inner membrane permease protein SitD	0.986	0.996	uni (->)	NC_010079	696	278	fig|451516.9.peg.696	USA300HOU_0652		Manganese ABC transporter, inner membrane permease protein SitD	0.465	0.975	uni (->)	NC_007795	570	278	fig|93061.5.peg.570	SAOUHSC_00636		Manganese ABC transporter, inner membrane permease protein SitD	0.465	0.975
FAIL	NC_004668	530	315	fig|226185.9.peg.530	EF0577		PLF_1350_00002326	PGF_00019217	Manganese ABC transporter, periplasmic-binding protein SitA	539373	540320	+	bi (<->)	CP008816	2545	316	fig|1201292.8.peg.2545	DR75_2549	ssaB	Manganese ABC transporter, periplasmic-binding protein SitA	0.978	0.994	uni (->)	NC_010079	695	309	fig|451516.9.peg.695	USA300HOU_0651		Manganese ABC transporter, periplasmic-binding protein SitA	0.467	0.926	uni (->)	NC_007795	569	312	fig|93061.5.peg.569	SAOUHSC_00634		Manganese ABC transporter, periplasmic-binding protein SitA	0.466	0.926
FAIL	NC_004668	531	77	fig|226185.9.peg.531	EF0578		PLF_1350_00002550	PGF_00135104	hypothetical protein	540335	540568	+	bi (<->)	CP008816	2546	77	fig|1201292.8.peg.2546	DR75_2550		hypothetical protein	1	0.987
FAIL	NC_004668	532	172	fig|226185.9.peg.532	EF0579		PLF_1350_00002439	PGF_07182652	Transcriptional regulator, AcrR family	540965	541483	+	bi (<->)	CP008816	2547	172	fig|1201292.8.peg.2547	DR75_2551		Transcriptional regulator, AcrR family	0.988	0.994
FAIL	NC_004668	533	222	fig|226185.9.peg.533	EF0580		PLF_1350_00002414	PGF_00644598	Transmembrane component BL0694 of energizing module of predicted ECF transporter	541613	542281	+	bi (<->)	CP008816	2548	222	fig|1201292.8.peg.2548	DR75_2552		Transmembrane component BL0694 of energizing module of predicted ECF transporter	1	0.995	uni (->)	NC_010079	2304	268	fig|451516.9.peg.2304	USA300HOU_2211		Transmembrane component of general energizing module of ECF transporters	0.28	0.567	uni (->)	NC_007795	2237	268	fig|93061.5.peg.2237	SAOUHSC_02481		Transmembrane component of general energizing module of ECF transporters	0.28	0.567
FAIL	NC_004668	534	471	fig|226185.9.peg.534	EF0581		PLF_1350_00002375	PGF_03285992	Duplicated ATPase component BL0693 of energizing module of predicted ECF transporter	542292	543707	+	bi (<->)	CP008816	2549	471	fig|1201292.8.peg.2549	DR75_2553	ccmA	Duplicated ATPase component BL0693 of energizing module of predicted ECF transporter	0.992	0.998	uni (->)	NC_010079	1075	466	fig|451516.9.peg.1075	USA300HOU_1020		Duplicated ATPase component YkoD of energizing module of thiamin-regulated ECF transporter for HydroxyMethylPyrimidine	0.281	0.979	uni (->)	NC_007795	935	466	fig|93061.5.peg.935	SAOUHSC_01021		Duplicated ATPase component YkoD of energizing module of thiamin-regulated ECF transporter for HydroxyMethylPyrimidine	0.281	0.979
FAIL	NC_004668	535	189	fig|226185.9.peg.535	EF0582		PLF_1350_00002438	PGF_00054336	Substrate-specific component BL0695 of predicted ECF transporter	543725	544294	+	bi (<->)	CP008816	2550	189	fig|1201292.8.peg.2550	DR75_2554		Substrate-specific component BL0695 of predicted ECF transporter	0.974	0.995
FAIL	NC_004668	536	584	fig|226185.9.peg.536	EF0583		PLF_1350_00002331	PGF_00003737	Efflux ABC transporter, permease/ATP-binding protein TDE0819	544404	546158	+	bi (<->)	CP008816	2551	584	fig|1201292.8.peg.2551	DR75_2555		Efflux ABC transporter, permease/ATP-binding protein TDE0819	0.988	0.998	uni (->)	NC_010079	2522	577	fig|451516.9.peg.2522	USA300HOU_2412		Heterodimeric efflux ABC transporter, permease/ATP-binding subunit 2	0.379	0.671	uni (->)	NC_007795	2461	577	fig|93061.5.peg.2461	SAOUHSC_02718		Heterodimeric efflux ABC transporter, permease/ATP-binding subunit 2	0.379	0.671
FAIL	NC_004668	537	580	fig|226185.9.peg.537	EF0584		PLF_1350_00002417	PGF_02938426	Efflux ABC transporter, permease/ATP-binding protein TDE0818	546142	547884	+	bi (<->)	CP008816	2552	580	fig|1201292.8.peg.2552	DR75_2556		Efflux ABC transporter, permease/ATP-binding protein TDE0818	0.986	0.998	bi (<->)	NC_010079	2522	577	fig|451516.9.peg.2522	USA300HOU_2412		Heterodimeric efflux ABC transporter, permease/ATP-binding subunit 2	0.366	0.83	bi (<->)	NC_007795	2461	577	fig|93061.5.peg.2461	SAOUHSC_02718		Heterodimeric efflux ABC transporter, permease/ATP-binding subunit 2	0.366	0.83
FAIL	NC_004668	539	59	fig|226185.9.peg.539	EF0586	rpmF	PLF_1350_00002282	PGF_00016409	LSU ribosomal protein L32p @ LSU ribosomal protein L32p, zinc-independent	548691	548870	+	bi (<->)	CP008816	2554	59	fig|1201292.8.peg.2554	DR75_2558	rpmF	LSU ribosomal protein L32p @ LSU ribosomal protein L32p, zinc-independent	1	0.983	uni (->)	NC_010079	1129	57	fig|451516.9.peg.1129			LSU ribosomal protein L32p @ LSU ribosomal protein L32p, zinc-dependent	0.444	0.93
FAIL	NC_004668	540	125	fig|226185.9.peg.540	EF0587		PLF_1350_00002336	PGF_08081131	hypothetical protein	548902	549279	+	bi (<->)	CP008816	2555	125	fig|1201292.8.peg.2555	DR75_2559		hypothetical protein	0.968	0.992
FAIL	NC_004668	542	54	fig|226185.9.peg.542	EF0589		PLF_1350_00004801	PGF_01365940	hypothetical protein	549473	549637	+	bi (<->)	CP008816	2557	54	fig|1201292.8.peg.2557	DR75_2561		Metal chaperone, involved in Zn homeostasis	0.926	0.981
FAIL	NC_004668	543	516	fig|226185.9.peg.543	EF0590		PLF_1350_00003759	PGF_03589817	Peptidoglycan N-acetylglucosamine deacetylase (EC 3.5.1.-)	549976	551526	+	bi (<->)	CP008816	2559	362	fig|1201292.8.peg.2559	DR75_2563		Peptidoglycan N-acetylglucosamine deacetylase (EC 3.5.1.-)	0.964	0.997
FAIL	NC_004668	544	1569	fig|226185.9.peg.544			PLF_1350_00039827	PGF_08225224	hypothetical protein	551891	556600	+
FAIL	NC_004668	545	551	fig|226185.9.peg.545			PLF_1350_00039827	PGF_08225224	hypothetical protein	556597	558252	+
FAIL	NC_004668	546	392	fig|226185.9.peg.546	EF0595		PLF_1350_00006209	PGF_01000105	Mobile element protein	559459	560637	-	uni (->)	CP008816	834	396	fig|1201292.8.peg.834	DR75_843		Mobile element protein	0.742	0.987
FAIL	NC_004668	547	111	fig|226185.9.peg.547			PLF_1350_00093278	PGF_01597427	hypothetical protein	561354	561689	+											bi (<->)	NC_010079	1871	274	fig|451516.9.peg.1871			Transposase, IS4 family	0.415	0.383	bi (<->)	NC_007795	1734	274	fig|93061.5.peg.1734	SAOUHSC_01905		Transposase, IS4 family	0.415	0.383
FAIL	NC_004668	548	169	fig|226185.9.peg.548			PLF_1350_00004471	PGF_07475842	Transposase, IS4 family	561945	562454	+											bi (<->)	NC_010079	67	507	fig|451516.9.peg.67	USA300HOU_0034		Transposase, IS4 family	0.488	0.329	bi (<->)	NC_007795	1644	268	fig|93061.5.peg.1644	SAOUHSC_01804		Transposase, IS4 family	0.494	0.623
FAIL	NC_004668	549	70	fig|226185.9.peg.549			PLF_1350_00004500	PGF_01017281	hypothetical protein	562451	562663	+																					bi (<->)	NC_007795	2200	114	fig|93061.5.peg.2200	SAOUHSC_02440		Transposase, IS4 family	0.424	0.57
FAIL	NC_004668	550	76	fig|226185.9.peg.550	EF0599		PLF_1350_00048393	PGF_01594059	hypothetical protein	562902	563132	+
FAIL	NC_004668	551	207	fig|226185.9.peg.551	EF0600		PLF_1350_00004450	PGF_01593835	Transcriptional regulator, AcrR family	563269	563892	-	uni (->)	CP008816	377	202	fig|1201292.8.peg.377	DR75_392		Transcriptional regulator, AcrR family	0.341	0.376
FAIL	NC_004668	552	214	fig|226185.9.peg.552	EF0601		PLF_1350_00004440	PGF_10445226	Transcriptional regulator, AcrR family	563900	564544	-
FAIL	NC_004668	553	152	fig|226185.9.peg.553			PLF_1350_00000007	PGF_01000105	Mobile element protein	565072	565530	-	uni (->)	CP008816	816	278	fig|1201292.8.peg.816	DR75_826		Mobile element protein	0.652	0.41
FAIL	NC_004668	555	70	fig|226185.9.peg.555			PLF_1350_00000007	PGF_01000105	Mobile element protein	565388	565600	-
FAIL	NC_004668	556	34	fig|226185.9.peg.556			PLF_1350_00057162	PGF_01577107	hypothetical protein	565628	565732	-
FAIL	NC_004668	558	55	fig|226185.9.peg.558	EF0603		PLF_1350_00004570	PGF_00802572	hypothetical protein	566493	566660	-
FAIL	NC_004668	559	192	fig|226185.9.peg.559	EF0604		PLF_1350_00111603	PGF_00071577	General stress protein, Gls24 family	567357	567935	-	uni (->)	CP008816	2128	186	fig|1201292.8.peg.2128	DR75_2121		General stress protein, Gls24 family	0.669	0.866	uni (->)	NC_010079	2267	169	fig|451516.9.peg.2267	USA300HOU_2175	asp23	Alkaline shock protein 23	0.416	0.663	uni (->)	NC_007795	2201	169	fig|93061.5.peg.2201	SAOUHSC_02441		Alkaline shock protein 23	0.416	0.663
FAIL	NC_004668	560	60	fig|226185.9.peg.560			PLF_1350_00068143	PGF_10369246	hypothetical protein	567990	568172	-	uni (->)	CP008816	2126	63	fig|1201292.8.peg.2126	DR75_2119		hypothetical protein	0.5	0.841
FAIL	NC_004668	561	186	fig|226185.9.peg.561	EF0605		PLF_1350_00004397	PGF_03501851	hypothetical protein	568182	568742	-	uni (->)	CP008816	2125	190	fig|1201292.8.peg.2125	DR75_2118		hypothetical protein	0.254	0.637
FAIL	NC_004668	562	155	fig|226185.9.peg.562	EF0606		PLF_1350_00004437	PGF_00808195	DNA protection during starvation protein	569460	569927	-	uni (->)	CP008816	1952	155	fig|1201292.8.peg.1952	DR75_1942	dps	DNA protection during starvation protein	0.636	0.987	bi (<->)	NC_010079	2223	147	fig|451516.9.peg.2223	USA300HOU_2128	dps	DNA protection during starvation protein	0.343	0.912	bi (<->)	NC_007795	2157	147	fig|93061.5.peg.2157	SAOUHSC_02381		DNA protection during starvation protein	0.343	0.912
FAIL	NC_004668	563	177	fig|226185.9.peg.563	EF0607		PLF_1350_00004412	PGF_00418171	Co-activator of prophage gene expression IbrB	570062	570595	-
FAIL	NC_004668	564	423	fig|226185.9.peg.564	EF0609		PLF_1350_00004462	PGF_00418170	Co-activator of prophage gene expression IbrA	571004	572275	-
FAIL	NC_004668	565	37	fig|226185.9.peg.565	EF0610		PLF_1350_00004406	PGF_00125784	hypothetical protein	572918	573031	-
FAIL	NC_004668	566	49	fig|226185.9.peg.566			PLF_1350_00004929	PGF_01597646	hypothetical protein	573968	574117	+
FAIL	NC_004668	567	132	fig|226185.9.peg.567	EF0615		PLF_1350_00003602	PGF_08338115	Transposase, IS200 family	575151	575549	+											bi (<->)	NC_010079	1439	161	fig|451516.9.peg.1439	USA300HOU_1353		Transposase, IS200 family	0.654	0.801	bi (<->)	NC_007795	1740	161	fig|93061.5.peg.1740	SAOUHSC_01911		Transposase, IS200 family	0.654	0.801
[truncated: 2,314 more rows]

## Sheet: SH1000_PATRIC_core_genome
	Staphylococcus aureus subsp. aureus NCTC 8325												Staphylococcus aureus subsp. aureus USA300_TCH1516							AVERAGE = 0,991007942511347	MEDIAN = 1		Enterococcus faecalis V583							AVERAGE = 0,438587257617729	MEDIAN = 0,4205		Enterococcus faecalis ATCC 29212							AVERAGE = 0,435778467908904	MEDIAN = 0,415
[truncated: 2,756 more rows]

[truncated: 2 more sheets: USA300_PATRIC_core_genome, 29212_PATRIC_core_genome]
